# Supplementary material for: miR-302 regulates pancreatic progenitor pool and pancreatic size
Source: Biol Open. 2026 Jan 2;15(1):bio062353. doi: 10.1242/bio.062353 (PMC12805655; doi:10.1242/bio.062353)
Supplement: Table S1. [file biolopen-15-062353-TableS1.csv]

miRNA	E8.5_1	E8.5_2	E8.5_3	E9.5_1	E9.5_2	E9.5_3	E10.5_1	E10.5_2	E10.5_3	E11.5_1	E11.5_2	E11.5_3
mmu-mir-292a	671	430	646	9	43	47	2	1	95	133	18	3
mmu-miR-1843a-3p	0	0	1	1	1	2	0	0	0	13	216	98
mmu-miR-7084-5p	47	0	1	0	0	0	0	0	0	0	0	1
mmu-miR-215-5p	0	1	0	0	0	0	0	1	0	0	0	83
mmu-miR-21a-3p	0	0	0	0	1	0	0	0	0	0	73	0
mmu-miR-669c-5p	1119	681	2031	271	24	16	559	218	367	915	2326	1275
mmu-miR-296-5p	116	0	45	0	0	1	132	0	0	23	1	154
mmu-miR-410-5p	210	35	38	0	36	0	24	0	1	77	85	3
mmu-miR-467b-5p	27	3	0	0	0	0	0	0	0	0	0	0
mmu-miR-3535	92	67	180	11	6	4	66	1	24	236	143	63
mmu-miR-330-5p	85	64	39	0	1	0	50	10	0	6	68	98
mmu-miR-342-5p	121	98	148	3	4	4	1	1	16	159	888	660
mmu-miR-3110-5p	0	1	9	0	0	0	0	0	0	0	35	0
mmu-miR-92a-3p	119779	100376	154339	4850	6143	2666	17197	9329	20837	24445	107047	75443
mmu-miR-7679-5p	37	0	0	0	0	0	0	0	0	0	0	0
mmu-miR-3066-3p	0	0	1	0	1	0	0	0	0	1	142	0
mmu-mir-17	5	17	51	0	0	0	57	0	3	0	4	29
mmu-mir-871	0	2	0	0	0	0	0	0	0	0	0	0
mmu-mir-872	153	3	107	1	1	2	118	5	1	0	498	276
mmu-mir-92a-2	1550	1331	2236	61	23	79	86	29	142	125	779	305
mmu-mir-877	60	38	202	1	55	6	13	61	40	40	341	56
mmu-miR-182-5p	15612	11738	20912	2660	3569	1232	18004	8857	13944	24316	70245	56369
mmu-mir-92a-1	3637	3141	4662	193	148	116	868	350	708	1027	4329	2531
mmu-miR-708-3p	52	42	89	0	0	2	0	0	0	0	0	34
mmu-miR-1249-5p	0	0	109	0	0	0	0	0	0	0	0	0
mmu-miR-1843a-5p	0	0	4	0	0	0	0	0	0	0	0	0
mmu-miR-21a-5p	2012	1242	1473	1204	1082	1093	1695	977	1535	2135	6747	5523
mmu-miR-466b-3p	287	273	388	25	1	2	125	17	98	88	57	205
mmu-miR-330-3p	28	34	1	0	0	3	0	68	0	18	184	1
mmu-mir-880	0	0	0	0	0	1	0	0	0	0	0	0
mmu-miR-329-5p	2	68	60	1	2	0	0	13	92	61	242	23
mmu-miR-99b-3p	17	29	44	0	5	3	32	1	117	68	334	432
mmu-mir-409	449	459	559	136	21	27	427	490	732	1146	1489	1176
mmu-miR-146b-5p	170	147	376	295	61	0	17	0	94	97	446	450
mmu-miR-130a-5p	0	4	0	0	0	0	0	0	0	0	0	0
mmu-miR-493-3p	31	1	76	0	0	0	0	0	1	39	0	0
mmu-miR-434-3p	988	976	2032	263	349	57	1672	1027	1055	2798	5214	3208
mmu-mir-652	24	0	6	0	2	0	1	0	0	63	1	68
mmu-mir-410	1	0	0	0	0	0	0	0	0	8	4	0
mmu-mir-653	34	71	0	0	2	0	0	0	0	16	0	0
mmu-mir-411	72	105	203	7	4	2	115	3	126	53	340	146
mmu-mir-412	43	18	86	1	3	0	0	13	2	75	254	89
mmu-miR-30a-5p	4004	4129	4443	663	887	257	2599	1153	2226	3741	10581	8070
mmu-miR-199b-3p	302	301	397	7	23	143	270	26	547	565	587	364
mmu-miR-182-3p	0	38	0	0	0	0	0	0	0	0	0	0
mmu-miR-205-3p	30	0	0	0	0	0	0	0	0	0	0	0
mmu-miR-708-5p	55	17	50	0	0	1	0	0	0	0	0	0
mmu-miR-3547-5p	0	0	0	0	1	1	19	0	1	0	78	0
mmu-let-7d-5p	190	106	1	65	198	3	154	1	33	156	189	4
mmu-miR-298-3p	0	0	0	0	0	0	0	0	39	0	0	0
mmu-mir-421	25	19	62	1	0	1	37	1	64	0	95	89
mmu-miR-99b-5p	2409	1328	1775	266	289	164	2619	655	2314	5446	20712	15194
mmu-mir-664	0	0	0	0	0	0	1	0	0	0	0	0
mmu-mir-423	747	345	958	7	62	12	117	171	263	311	1080	583
mmu-mir-665	13	0	91	0	0	0	5	1	1	59	1	76
mmu-miR-412-3p	35	0	52	0	1	0	1	14	1	37	2	38
mmu-mir-666	0	0	10	0	2	0	5	0	32	3	1	5
mmu-mir-1897	1	0	0	0	85	0	0	1	0	0	0	0
mmu-mir-425	52	0	3	0	0	0	0	0	1	5	0	0
mmu-mir-667	1	0	1	0	2	0	0	0	4	10	113	7
mmu-miR-181a-2-3p	1	0	0	0	2	4	0	0	74	94	194	254
mmu-mir-668	0	0	0	0	0	0	0	0	0	0	0	36
mmu-mir-429	2	0	57	3	3	1	2	0	5	169	51	106
mmu-miR-130a-3p	173	60	163	1	55	34	46	2	1	50	266	102
mmu-miR-434-5p	143	74	52	4	107	6	105	56	381	60	559	64
mmu-mir-671	4	0	0	0	1	0	0	0	0	0	0	0
mmu-mir-672	1	0	3	0	0	0	0	0	0	0	0	0
mmu-mir-673	3	0	4	0	1	0	1	0	0	40	106	5
mmu-mir-431	73	7	327	2	8	124	317	184	10	37	284	422
mmu-miR-30c-5p	2049	1952	1795	454	453	40	1029	610	600	1523	5304	4821
mmu-mir-674	239	185	158	165	3	5	3	8	1	26	5	55
mmu-miR-673-5p	259	90	106	105	3	6	1	101	202	236	33	534
mmu-mir-433	41	47	86	0	2	2	103	91	27	71	50	87
mmu-mir-365-1	0	0	0	0	0	0	0	0	1	0	0	0
mmu-mir-434	62	8	115	0	1	2	119	79	13	150	360	100
mmu-mir-676	75	69	79	2	40	2	6	38	49	0	119	63
mmu-mir-677	0	1	21	0	0	0	0	0	0	0	0	80
mmu-mir-679	76	101	213	61	41	1	49	116	211	141	82	171
mmu-miR-497a-5p	10	0	0	0	0	0	0	0	0	0	0	0
mmu-mir-365-2	0	0	86	0	0	0	0	0	22	0	1	0
mmu-miR-184-3p	0	0	0	0	1	0	0	0	32	16	90	0
mmu-miR-203-3p	520	81	73	111	226	1076	474	149	1054	469	1885	1751
mmu-miR-320-3p	1213	870	1053	200	395	378	374	72	453	489	1066	1648
mmu-miR-669p-5p	187	268	231	0	142	4	0	1	40	102	253	8
mmu-miR-669a-5p	187	268	231	0	142	4	0	1	40	102	253	8
mmu-miR-194-5p	56	29	4	184	3	68	127	23	86	207	1076	606
mmu-mir-691	0	0	0	0	0	1	0	0	0	0	0	0
mmu-miR-412-5p	257	1	260	3	28	6	419	95	103	157	789	939
mmu-let-7d-3p	16	151	208	0	4	1	1	0	22	87	234	3
mmu-miR-137-5p	1	0	0	0	0	0	0	0	0	0	0	0
mmu-miR-3086-5p	0	14	44	1	0	0	0	0	0	0	0	0
mmu-mir-203	47	2	18	0	5	456	114	8	182	211	495	637
mmu-mir-204	0	0	0	0	0	0	1	0	0	0	0	0
mmu-mir-205	17	0	2	1	0	2	108	24	3	27	119	108
mmu-mir-299a	93	37	235	0	14	3	1	1	42	3	512	0
mmu-mir-207	0	0	0	0	2	0	0	0	0	0	0	0
mmu-mir-299b	0	0	0	0	1	0	0	0	1	0	232	0
mmu-miR-467d-5p	63	1	0	0	0	0	0	0	10	0	0	0
mmu-miR-298-5p	4450	2364	5112	368	319	63	2272	961	1164	2036	4937	3482
mmu-mir-142a	33	0	0	0	0	0	0	0	0	0	1	0
mmu-miR-149-3p	0	56	43	0	1	0	0	20	0	0	0	0
mmu-mir-20a	158	3	5	0	0	1	59	0	1	3	4	0
mmu-miR-6982-5p	0	0	1	0	0	0	0	0	0	0	0	0
mmu-mir-20b	48	48	191	0	0	1	1	20	49	7	0	84
mmu-miR-7a-2-3p	28	0	2	17	0	1	112	53	19	33	25	1
mmu-mir-199a-2	85	27	45	0	0	1	62	0	75	97	1	148
mmu-mir-199a-1	85	25	45	0	0	0	64	0	75	69	1	3
mmu-miR-496a-3p	1	0	0	0	1	1	1	0	69	41	0	0
mmu-miR-342-3p	1051	770	1869	90	41	15	304	63	773	934	3837	2226
mmu-miR-7679-3p	0	0	0	1	0	0	0	0	0	0	0	85
mmu-mir-210	0	0	41	1	0	0	1	0	0	0	0	0
mmu-mir-452	0	0	1	0	0	0	0	0	0	0	0	0
mmu-mir-455	25	1	0	0	1	1	0	2	5	3	100	8
mmu-mir-214	0	5	1	0	1	1	46	0	96	18	187	123
mmu-miR-673-3p	0	0	0	0	0	0	0	0	0	90	60	33
mmu-miR-203-5p	0	0	0	0	0	0	0	0	0	0	0	21
mmu-mir-217	0	0	2	0	1	1	1	10	63	67	0	89
mmu-miR-3074-1-3p	59	0	0	1	0	1	0	0	32	0	182	0
mmu-miR-127-3p	951	371	1116	69	146	86	1051	530	400	1861	1808	1477
mmu-mir-1a-2	662	311	133	1	5	5	21	1	22	36	4	3
mmu-mir-21a	118	156	404	10	80	87	207	9	120	112	892	565
mmu-miR-24-3p	1416	702	1924	551	829	397	3399	1389	2508	4374	10915	8792
mmu-miR-19b-3p	212	221	377	0	2	0	2	0	71	77	1	339
mmu-mir-1a-1	816	394	279	6	5	5	23	1	5	55	5	6
mmu-miR-362-5p	91	107	94	183	1	1	0	0	1	0	1	2
mmu-miR-135b-3p	24	0	0	0	0	0	1	0	0	0	0	0
mmu-miR-466d-3p	114	20	35	0	66	1	0	0	59	30	0	87
mmu-miR-27b-3p	1211	838	460	318	263	569	1030	489	1076	1776	6211	4794
mmu-miR-669a-3p	57	1	1	0	2	1	0	0	3	18	0	289
mmu-miR-291a-5p	367	200	874	2	5	1	2	5	3	0	2	1
mmu-mir-221	0	0	0	0	1	0	0	2	0	6	5	4
mmu-mir-133a-2	74	0	39	0	0	1	1	0	2	17	1	0
mmu-mir-222	0	38	32	0	0	1	1	0	0	3	0	2
mmu-mir-224	110	1	16	1	3	2	41	0	12	53	16	5
mmu-mir-133a-1	74	0	39	0	0	1	1	0	2	0	1	0
mmu-mir-7b	1	0	1	53	0	2	17	19	10	59	120	147
mmu-miR-149-5p	338	237	478	1	3	5	3	4	142	134	115	282
mmu-miR-504-5p	29	26	81	1	1	1	0	55	2	0	176	0
mmu-mir-98	0	0	0	0	0	0	0	0	0	0	1	0
mmu-mir-96	1	0	0	0	4	0	0	0	0	18	0	1
mmu-miR-3475-3p	409	244	319	1	38	82	1	11	0	47	0	2
mmu-miR-340-3p	150	293	130	10	15	7	71	35	122	334	837	628
mmu-miR-466o-3p	0	0	0	0	0	0	0	0	0	0	0	1
mmu-miR-770-3p	330	137	374	4	73	7	272	184	34	160	991	789
mmu-miR-23a-5p	22	0	0	44	0	0	0	2	0	38	0	0
mmu-miR-450a-1-3p	0	0	52	0	55	0	0	0	45	6	0	0
mmu-mir-93	143	147	252	1	17	2	75	4	12	86	356	362
mmu-mir-1224	0	0	1	1	0	1	139	1	56	46	84	1
mmu-miR-488-3p	34	0	0	0	0	0	0	5	0	0	0	0
mmu-miR-677-5p	2	5	0	0	38	0	0	0	0	0	0	0
mmu-mir-6911	0	0	0	0	0	0	0	0	0	3	0	0
mmu-miR-3102-3p	0	0	1	0	0	0	0	0	25	0	0	0
mmu-miR-7a-5p	4604	2640	4672	1911	2628	654	16165	6601	12289	13388	52734	38541
mmu-miR-6907-3p	0	0	0	0	0	0	1	0	0	0	0	29
mmu-mir-496a	57	34	173	0	1	0	0	0	0	29	1	1
mmu-miR-1983	1734	1267	2171	62	95	146	516	98	595	820	2990	2005
mmu-miR-376b-5p	0	0	0	0	0	3	30	8	44	16	0	73
mmu-mir-145a	36	77	1	0	0	0	0	1	0	0	56	1
mmu-miR-872-3p	0	0	0	0	0	0	0	0	0	0	0	75
mmu-miR-5099	1399	903	1831	25	44	27	272	22	138	1375	1121	556
mmu-mir-23a	1	31	3	0	0	68	40	0	0	20	140	26
mmu-miR-127-5p	0	2	0	0	1	0	0	4	0	2	1	85
mmu-mir-23b	50	95	196	4	6	14	125	121	126	371	1258	390
mmu-miR-27b-5p	20	0	0	0	0	1	96	0	0	21	1	115
mmu-miR-135b-5p	519	260	448	1	4	4	0	0	1	24	1	4
mmu-mir-493	46	12	15	0	30	2	1	144	145	37	210	29
mmu-mir-483	2070	1929	2328	383	69	68	1010	487	1301	1538	4003	3624
mmu-miR-139-3p	62	0	0	1	0	1	0	0	0	0	0	0
mmu-mir-484	2	0	44	0	1	0	2	5	0	1	122	53
mmu-mir-485	1132	888	1321	238	391	194	1053	1141	808	2699	6513	4219
mmu-miR-92a-2-5p	681	957	1030	1	3	4	1	1	6	0	8	6
mmu-miR-1971	0	0	0	0	0	0	2	0	0	0	1	0
mmu-miR-190a-5p	0	5	0	0	0	0	0	0	0	2	0	0
mmu-mir-146b	7	47	12	7	1	1	1	0	32	6	32	5
mmu-miR-7052-3p	19	0	43	0	0	0	0	0	0	0	0	0
mmu-miR-23a-3p	182	54	199	95	159	37	292	84	281	169	183	268
mmu-miR-8114	55	62	72	1	76	6	83	16	79	186	1170	697
mmu-miR-770-5p	279	119	140	19	25	2	82	44	80	246	213	390
mmu-miR-219a-1-3p	64	32	35	0	0	0	1	0	0	0	0	113
mmu-miR-8117	0	0	0	0	1	0	0	0	0	0	0	2
mmu-miR-8110	1	1	0	0	0	29	1	0	0	0	114	0
mmu-miR-3068-3p	79	0	2	0	2	0	0	1	1	0	214	69
mmu-miR-340-5p	233	230	295	84	6	9	214	55	89	267	1181	1043
mmu-miR-140-3p	37	43	53	0	0	0	14	0	0	27	0	0
mmu-mir-494	304	132	416	3	5	5	57	4	105	117	589	131
mmu-mir-1247	0	0	1	1	0	0	0	0	0	0	2	0
mmu-miR-677-3p	34	0	0	0	0	0	0	0	0	0	0	0
mmu-miR-1969	21	33	0	0	0	0	0	0	0	0	0	0
mmu-mir-1249	0	0	35	0	0	0	0	0	0	0	0	1
mmu-miR-1191a	24	0	48	0	0	1	18	0	53	0	0	23
mmu-miR-3102-5p	83	78	0	0	0	1	0	0	0	0	0	0
mmu-miR-337-5p	654	661	942	67	114	127	869	267	598	863	1601	1769
mmu-miR-1962	0	0	0	0	0	2	0	0	0	0	0	0
mmu-miR-872-5p	736	147	983	37	154	8	32	108	275	386	1010	1309
mmu-miR-376b-3p	508	107	560	4	39	11	185	133	269	466	1100	986
mmu-miR-152-3p	42	22	31	0	0	0	0	0	28	46	109	1
mmu-miR-211-5p	16	0	0	0	0	0	0	0	0	0	1	0
mmu-miR-22-5p	0	0	0	0	0	0	0	0	0	0	65	0
mmu-miR-7682-3p	1	1	1	0	1	4	1	0	0	0	1	186
mmu-miR-290a-5p	544	435	310	45	6	2	1	2	5	0	4	0
mmu-mir-450b	35	28	1	0	0	0	0	0	0	0	85	1
mmu-mir-12185	0	0	0	0	0	0	0	0	1	0	0	0
mmu-miR-16-2-3p	2	0	28	0	0	0	0	0	0	18	0	0
mmu-miR-3070-2-3p	0	0	0	0	0	0	0	0	0	29	0	0
mmu-miR-223-3p	0	0	1	103	0	105	1	0	0	0	0	1
mmu-miR-329-3p	198	125	198	3	90	5	177	98	72	323	652	781
mmu-miR-139-5p	108	47	0	0	1	1	1	0	1	0	50	0
mmu-mir-6944	0	0	0	1	0	0	0	0	0	0	1	96
mmu-miR-18b-3p	15	68	47	0	1	0	0	0	0	0	0	0
mmu-mir-148a	80	5	81	1	6	2	5	3	46	2	168	55
mmu-miR-409-3p	6478	5833	8294	1450	1833	1606	6417	3692	6275	12580	23920	17526
mmu-miR-26b-3p	0	0	0	0	0	0	0	0	0	0	17	0
mmu-mir-148b	0	1	2	0	0	0	0	0	0	0	1	0
mmu-miR-1298-5p	1	0	0	0	0	0	0	1	0	0	0	106
mmu-miR-6940-3p	8	0	0	0	0	0	0	0	0	0	0	0
mmu-miR-665-3p	20	31	58	40	2	0	74	9	2	303	87	230
mmu-miR-384-5p	58	64	46	1	1	0	0	0	38	10	1	1
mmu-miR-299b-3p	1	0	77	1	1	1	1	0	0	3	198	182
mmu-miR-30a-3p	406	351	370	125	7	44	190	51	254	351	692	673
mmu-mir-5626	0	0	0	0	60	0	0	0	0	0	0	0
mmu-miR-199b-5p	0	0	0	0	0	0	0	1	0	49	1	0
mmu-miR-140-5p	22	78	69	0	0	0	0	0	0	52	0	1
mmu-miR-7240-3p	0	1	0	0	0	0	0	0	0	0	0	0
mmu-miR-106a-5p	373	120	73	2	0	1	3	10	1	0	133	77
mmu-miR-7019-3p	0	0	0	0	0	0	0	0	0	0	67	0
mmu-miR-3963	1980	1568	2488	63	491	250	561	718	521	424	4424	1686
mmu-mir-101b	110	55	79	0	3	1	10	0	113	1	381	1
mmu-mir-101a	78	114	1	137	2	1	2	0	1	8	2	153
mmu-miR-3968	2	1	40	2	3	0	12	0	1	1	7	192
mmu-miR-186-5p	648	638	554	134	89	56	171	36	91	162	624	505
mmu-mir-26b	369	253	214	5	62	6	106	68	57	248	640	823
mmu-mir-125a	86	4	2	3	5	3	8	37	38	187	969	236
mmu-miR-339-5p	1	1	1	0	0	1	0	1	0	0	101	236
mmu-mir-6962	1	0	0	0	0	0	0	0	0	0	0	0
mmu-mir-22	1	0	0	0	0	1	1	0	0	1	94	0
mmu-miR-362-3p	43	63	0	0	0	0	0	0	0	0	44	1
mmu-let-7f-5p	822	612	715	1611	428	679	651	505	784	2364	6192	3659
mmu-mir-293	32	2	98	0	0	0	0	0	0	4	0	0
mmu-mir-294	0	0	98	0	0	0	0	0	0	0	1	0
mmu-miR-7042-3p	0	1	0	0	17	0	0	0	0	0	0	0
mmu-mir-295	210	97	106	22	1	0	0	0	0	1	0	1
mmu-miR-10b-5p	7225	5257	13372	140	171	55	177	253	513	2045	339	140
mmu-mir-181b-2	0	1	1	0	0	0	2	1	1	9	49	0
mmu-mir-25	81	62	65	0	2	0	2	98	14	69	194	195
mmu-miR-344f-3p	0	0	0	0	23	0	0	0	0	0	0	0
mmu-mir-135a-2	0	33	0	0	0	0	0	0	0	0	0	1
mmu-mir-135a-1	0	0	0	1	0	45	0	0	0	1	0	0
mmu-mir-181b-1	0	1	0	0	0	0	0	1	0	17	0	0
mmu-miR-410-3p	247	180	188	90	148	2	124	72	87	349	314	434
mmu-mir-126a	209	195	130	0	3	0	2	2	1	0	110	3
mmu-miR-26b-5p	2523	2200	3148	536	241	42	883	588	549	2392	7101	6199
mmu-miR-409-5p	77	247	227	4	66	10	55	23	173	270	1115	174
mmu-mir-27b	18	26	39	4	3	2	46	20	36	18	362	133
mmu-mir-344e	0	0	0	0	0	0	0	0	3	0	0	0
mmu-mir-32	20	0	23	0	0	0	0	0	0	0	0	1
mmu-miR-148a-3p	1107	499	1118	8	104	219	666	620	260	623	1502	1577
mmu-mir-33	0	0	0	0	0	0	0	0	0	1	0	0
mmu-miR-384-3p	8	0	0	0	0	1	0	0	42	28	0	0
mmu-miR-299b-5p	2	0	0	0	0	0	0	0	0	0	0	0
mmu-mir-31	18	1	143	1	0	0	0	1	0	0	94	2
mmu-mir-296	30	6	65	1	0	1	0	0	0	23	0	0
mmu-mir-298	194	145	129	0	3	2	170	11	4	50	88	14
mmu-miR-675-5p	0	4	0	0	0	0	0	0	0	0	0	0
mmu-miR-3066-5p	0	0	1	0	0	0	0	0	0	0	0	0
mmu-miR-129-5p	16	71	94	1	3	0	96	0	3	55	213	104
mmu-miR-339-3p	0	0	0	0	1	0	1	51	83	15	258	0
mmu-mir-28a	100	11	28	3	45	1	1	2	23	24	106	555
mmu-miR-874-3p	25	0	0	0	0	0	0	0	43	7	63	0
mmu-mir-28c	0	0	0	0	0	0	0	0	0	0	1	0
mmu-miR-6244	0	0	0	1	0	0	1	0	2	0	0	0
mmu-mir-125b-1	1	0	3	0	3	0	1	0	57	1	135	58
mmu-mir-191	29	5	18	1	1	0	6	20	37	29	12	176
mmu-mir-3475	52	0	62	0	0	0	1	0	1	0	1	0
mmu-mir-30c-1	203	115	275	7	9	28	53	49	6	85	223	353
mmu-mir-192	34	54	219	2	2	3	119	1	194	116	391	226
mmu-mir-1291	0	2	5	5	0	1	1	0	1	4	12	4
mmu-mir-125b-2	1	1	4	1	2	1	1	4	1	77	146	96
mmu-mir-30c-2	205	119	300	7	8	28	53	49	6	85	223	262
mmu-miR-6240	0	0	0	0	0	6	0	0	0	0	0	0
mmu-miR-324-5p	92	0	0	0	0	0	234	0	1	0	0	0
mmu-mir-186	67	141	47	7	1	4	2	0	1	5	10	3
mmu-miR-344d-3p	0	0	0	0	0	0	0	118	0	25	66	0
mmu-mir-187	0	31	27	0	0	0	0	0	0	0	0	0
mmu-mir-188	0	0	3	0	0	0	0	0	0	0	0	0
mmu-mir-6988	0	0	0	0	0	2	0	0	0	0	0	0
mmu-mir-3070-2	44	0	0	0	0	0	0	0	0	1	0	0
mmu-mir-669a-12	8	2	40	0	1	0	0	0	0	0	0	60
mmu-mir-669a-11	8	2	40	0	1	0	0	0	0	0	0	60
mmu-miR-125a-5p	2021	1255	1468	252	251	271	1965	288	1142	5922	16905	14013
mmu-mir-669a-10	8	2	40	0	1	0	0	0	0	0	0	60
mmu-miR-1955-5p	0	28	0	0	0	0	0	0	0	0	0	0
mmu-miR-6237	1	0	0	0	0	0	0	0	0	0	0	0
mmu-miR-153-3p	0	0	0	0	0	0	0	0	0	14	0	0
mmu-miR-10a-5p	9637	7444	17412	470	403	67	313	205	592	2223	2828	2523
mmu-miR-196a-5p	115	309	825	24	5	7	6	59	129	1526	4	9
mmu-mir-6516	3	91	1	1	1	0	0	0	0	0	0	1
mmu-miR-6239	0	54	0	0	0	0	0	0	1	1	0	0
mmu-mir-18a	65	0	49	0	0	1	0	0	1	0	1	0
mmu-mir-18b	75	121	0	0	0	1	0	0	0	0	0	0
mmu-miR-22-3p	281	121	133	431	117	643	229	19	271	258	6	79
mmu-miR-6933-5p	23	0	0	0	0	0	0	0	1	0	0	1
mmu-miR-668-3p	10	72	0	0	0	1	118	0	101	5	188	119
mmu-miR-148b-3p	269	183	380	138	49	5	79	18	130	120	901	268
mmu-miR-187-3p	0	48	11	1	0	0	0	1	0	0	179	2
mmu-miR-181a-5p	83	171	65	1	43	9	411	23	291	604	1850	2537
mmu-mir-106b	161	5	38	1	0	0	0	0	9	31	13	9
mmu-mir-19a	0	0	3	0	0	0	0	0	0	2	2	0
mmu-mir-106a	36	0	42	0	0	0	0	0	0	0	1	4
mmu-miR-125a-3p	85	0	2	0	0	0	123	0	2	6	253	60
mmu-miR-374b-5p	583	578	690	74	4	7	29	17	109	103	688	379
mmu-miR-760-3p	224	77	325	2	4	4	130	17	68	283	458	172
mmu-miR-5121	105	77	136	0	16	5	56	0	11	105	70	13
mmu-miR-1955-3p	53	0	0	0	0	1	0	0	0	0	1	0
mmu-miR-292a-3p	1372	980	811	5	7	5	3	82	6	1	1	116
mmu-miR-5126	0	0	0	0	0	0	0	0	0	13	1	1
mmu-miR-6967-3p	0	0	0	0	0	0	0	0	8	0	1	0
mmu-miR-6911-3p	0	0	1	0	0	0	0	0	0	18	0	0
mmu-miR-10a-3p	140	42	182	0	1	1	0	0	0	22	2	0
mmu-miR-487b-3p	1295	1029	1209	163	328	64	738	250	1292	2345	3949	2790
mmu-miR-32-5p	0	52	0	0	1	1	0	8	1	0	0	0
mmu-miR-1943-5p	0	0	62	1	0	0	0	0	0	0	0	0
mmu-let-7c-2-3p	0	0	2	0	0	0	0	0	0	0	0	0
mmu-mir-6538	1	0	0	0	0	0	0	0	21	33	0	0
mmu-miR-541-5p	7283	4599	7179	1079	1246	447	3920	2445	3804	7275	12616	7677
mmu-mir-301a	0	0	1	0	0	0	0	0	1	1	2	0
mmu-miR-1198-5p	655	457	552	246	65	11	216	359	204	211	2155	1685
mmu-miR-668-5p	0	2	0	1	1	0	0	0	0	0	48	1
mmu-miR-5128	61	0	0	0	0	0	0	0	0	0	0	0
mmu-mir-467a-3	27	1	0	0	0	0	1	0	0	0	0	0
mmu-mir-467a-2	27	1	0	0	0	0	1	0	0	0	0	0
mmu-mir-467a-5	27	1	0	0	0	0	1	0	0	0	0	0
mmu-mir-467a-4	27	1	0	0	0	0	1	0	0	0	0	0
mmu-mir-467a-7	27	1	0	0	0	0	1	0	0	0	0	0
mmu-mir-467a-6	27	1	0	0	0	0	1	0	0	0	0	0
mmu-mir-467a-9	27	1	0	0	0	0	1	0	0	0	0	0
mmu-mir-467a-8	27	1	0	0	0	0	1	0	0	0	0	0
mmu-miR-6931-5p	0	0	0	0	0	0	0	0	0	35	0	0
mmu-miR-452-5p	20	0	108	0	0	39	0	1	1	0	0	0
mmu-mir-1191a	0	0	75	0	0	1	1	0	0	0	1	0
mmu-miR-466h-3p	114	5	272	1	1	0	2	0	30	0	110	17
mmu-miR-326-3p	0	0	0	0	0	0	0	0	0	14	0	0
mmu-miR-465c-5p	1	62	208	0	2	2	158	0	1	0	0	2
mmu-miR-181c-5p	16	1	61	0	1	1	1	1	50	7	97	191
mmu-miR-143-3p	7270	2981	3997	124	104	48	1642	366	2114	2426	3091	4160
mmu-miR-7068-5p	1	0	31	0	0	0	0	0	0	0	7	0
mmu-mir-302b	1925	979	800	6	63	12	7	3	4	9	4	4
mmu-mir-128-1	0	0	5	0	0	0	1	0	0	1	0	1
mmu-mir-128-2	27	0	1	2	0	0	0	0	0	1	101	0
mmu-mir-302c	375	351	262	1	0	2	2	1	2	0	37	1
mmu-miR-365-2-5p	80	0	2	2	2	0	0	2	0	3	96	0
mmu-mir-302d	165	60	264	0	0	0	0	0	1	0	1	2
mmu-miR-6977-5p	0	0	0	0	0	0	2	0	0	0	0	0
mmu-miR-7010-5p	20	0	0	0	0	0	0	0	0	0	0	0
mmu-mir-302a	2250	1649	2236	217	18	11	26	5	11	1	10	243
mmu-miR-195a-5p	26	0	0	0	0	0	1	0	0	0	58	0
mmu-miR-292a-5p	6241	4073	7733	423	304	194	88	19	202	18	212	270
mmu-miR-200b-3p	1445	1292	2272	570	872	162	2853	861	2685	3848	18972	13585
mmu-miR-34b-3p	33	2	183	2	41	0	1	32	0	7	54	1
mmu-let-7f-2	3	1	10	7	0	6	3	6	0	34	90	6
mmu-let-7i-5p	156	3	234	0	108	4	3	2	114	247	577	822
mmu-miR-7068-3p	0	0	0	0	0	0	0	0	0	0	0	51
mmu-let-7f-1	3	0	7	8	0	2	3	1	2	31	188	16
mmu-miR-346-5p	1	79	0	0	0	0	0	0	1	20	1	0
mmu-miR-3102-3p.2-3p	33	13	99	0	1	1	58	0	155	22	182	3
mmu-miR-381-3p	266	260	107	101	140	74	55	2	48	272	343	136
mmu-miR-293-3p	1409	1116	1494	39	65	11	61	3	119	40	15	9
mmu-miR-32-3p	0	61	71	0	0	1	0	0	1	0	1	0
mmu-miR-541-3p	0	0	0	1	0	0	0	63	0	0	0	0
mmu-miR-3102-5p.2-5p	140	0	156	1	2	2	1	1	0	12	1	326
mmu-miR-21c	2	1	0	0	0	1	0	1	1	0	1	4
mmu-miR-486b-5p	244	230	209	1	32	5	95	29	68	288	412	254
mmu-miR-21b	0	0	1	0	0	0	1	0	0	0	0	0
mmu-miR-429-3p	679	395	419	60	101	92	448	190	497	1078	4482	4802
mmu-miR-666-5p	108	56	139	1	35	2	224	2	2	119	297	0
mmu-mir-3057	1	0	0	0	0	0	101	0	0	0	0	0
mmu-miR-1839-5p	2	2	111	0	4	2	176	58	0	139	342	296
mmu-mir-7650	2	0	0	0	0	0	0	0	0	0	0	0
mmu-miR-465c-3p	83	33	472	0	1	2	1	0	0	0	1	0
mmu-miR-181c-3p	0	0	0	0	0	0	0	0	0	68	0	0
mmu-miR-291a-3p	137	135	190	0	2	1	0	0	1	0	2	0
mmu-mir-7658	1	0	0	0	0	0	0	0	0	0	0	0
mmu-miR-143-5p	0	3	0	0	0	0	0	0	0	0	0	0
mmu-miR-221-3p	15	1	99	1	0	1	0	48	1	40	241	94
mmu-miR-877-3p	83	93	103	30	21	0	29	0	39	135	398	87
mmu-miR-200b-5p	323	4	393	4	47	7	168	82	54	263	502	1119
mmu-mir-3066	0	0	33	1	0	0	0	0	0	0	141	1
mmu-mir-3068	84	0	0	0	0	2	22	0	0	1	26	0
mmu-mir-3063	0	0	22	0	0	0	0	0	0	0	0	0
mmu-miR-293-5p	936	699	1235	3	75	4	30	1	4	3	4	5
mmu-miR-7237-5p	1	0	0	0	0	0	0	0	0	0	20	0
mmu-mir-7668	0	24	0	0	0	0	0	0	0	0	0	0
mmu-mir-194-1	0	0	0	0	0	0	0	0	0	0	1	0
mmu-mir-194-2	0	0	0	3	1	0	0	0	2	21	9	45
mmu-miR-486b-3p	0	21	0	0	0	1	1	0	0	0	0	0
mmu-miR-30c-2-3p	78	191	254	1	0	1	0	0	1	78	104	1
mmu-miR-425-3p	1	0	112	0	0	0	0	0	1	0	21	0
mmu-miR-1247-5p	96	135	231	221	314	4	2	2	40	284	295	441
mmu-miR-322-3p	566	137	469	103	7	4	210	12	297	121	519	643
mmu-miR-218-5p	2006	1455	1336	82	79	16	228	96	43	195	1442	1385
mmu-mir-7679	0	1	1	0	0	0	0	0	0	0	101	0
mmu-mir-3074-2	0	0	80	0	1	0	0	0	0	0	0	0
mmu-mir-3074-1	0	0	101	0	1	0	1	0	0	0	0	0
mmu-miR-15a-5p	100	0	1	0	1	2	36	1	0	35	110	1
mmu-miR-877-5p	527	600	558	5	55	7	412	15	493	454	566	1102
mmu-miR-1187	18	0	0	0	0	0	0	0	0	0	0	0
mmu-miR-302b-5p	84	21	172	0	0	2	1	1	1	0	0	0
mmu-mir-7688	1	0	0	0	0	2	0	0	0	0	0	0
mmu-miR-155-5p	100	163	39	2	0	1	17	11	98	5	110	171
mmu-miR-496a-5p	24	0	0	0	0	0	0	0	0	0	0	0
mmu-mir-7684	0	0	0	0	1	0	0	0	0	0	0	0
mmu-mir-6353	0	0	0	0	0	0	0	0	1	0	0	0
mmu-miR-6540-5p	0	25	0	0	0	0	0	0	0	0	0	0
mmu-miR-30e-3p	349	480	254	60	57	5	38	75	141	321	840	931
mmu-mir-7a-2	342	367	337	285	160	27	1576	514	1093	1128	3768	3390
mmu-mir-7a-1	674	425	545	214	306	48	1976	825	1611	1762	6058	4904
mmu-miR-17-5p	700	453	1120	89	6	4	2	68	41	206	524	187
mmu-miR-425-5p	137	59	82	0	3	1	101	60	72	61	336	2
mmu-miR-669l-5p	107	57	238	25	1	3	107	0	56	0	46	105
mmu-miR-1247-3p	0	0	0	0	0	0	0	0	0	3	0	0
mmu-mir-3099	0	1	0	0	0	0	3	0	81	50	257	8
mmu-miR-466g	11	123	102	95	2	0	1	0	0	18	2	1
mmu-mir-6366	0	0	0	0	0	0	0	24	0	0	1	0
mmu-miR-7655-3p	0	0	0	0	0	0	0	0	0	12	0	0
mmu-mir-3095	2	0	0	0	0	0	0	0	0	0	0	0
mmu-miR-301b-3p	35	25	0	0	0	0	0	0	0	0	0	0
mmu-let-7b-5p	915	1119	219	1342	1206	1740	341	292	1450	936	1614	1676
mmu-miR-216b-5p	1	0	48	0	0	0	125	21	0	18	71	0
mmu-miR-103-3p	2519	1468	2457	165	129	42	1199	368	707	1329	3518	2180
mmu-miR-20b-5p	191	102	277	0	2	0	0	0	1	0	3	2
mmu-miR-181b-1-3p	0	0	0	0	0	0	0	0	0	0	1	93
mmu-let-7a-1-3p	0	0	98	0	0	0	0	0	1	0	0	0
mmu-miR-671-5p	102	8	0	0	0	1	0	0	46	21	0	85
mmu-miR-484	324	293	35	5	93	121	103	25	128	191	669	896
mmu-mir-6374	0	0	2	0	0	0	0	0	0	3	1	1
mmu-miR-5129-5p	1	0	0	0	0	0	0	0	0	0	0	0
mmu-miR-470-5p	0	1	88	0	0	0	0	0	0	0	0	1
mmu-miR-295-3p	458	252	440	1	2	5	0	0	3	0	1	1
mmu-miR-26a-2-3p	0	0	33	0	0	0	0	0	0	9	0	0
mmu-miR-450a-5p	1	48	297	0	3	3	48	2	1	31	94	176
mmu-miR-3572-3p	0	0	0	0	0	0	0	24	0	0	0	0
mmu-mir-467a-1	27	1	0	0	0	0	1	0	0	0	0	0
mmu-miR-5110	167	16	44	3	32	106	25	0	91	67	53	35
mmu-miR-28c	2	0	0	1	0	0	1	0	55	1	176	3
mmu-miR-5112	45	95	323	0	122	30	153	33	284	52	412	4
mmu-miR-1249-3p	186	152	270	1	38	1	41	120	102	147	568	442
mmu-miR-7653-3p	8	32	0	0	0	0	0	0	1	0	0	27
mmu-miR-192-5p	16	0	0	0	2	0	33	0	0	118	104	1
mmu-miR-193a-5p	2	0	116	0	0	80	1	0	4	0	74	0
mmu-mir-6386	0	1	0	0	1	0	0	0	58	0	0	0
mmu-miR-92b-5p	584	392	677	2	144	5	5	4	160	18	781	536
mmu-miR-29a-3p	75	2	0	2	64	2	1	0	61	8	4	213
mmu-mir-1933	0	0	0	1	0	0	0	0	0	33	0	0
mmu-miR-465a-3p	83	33	472	0	1	2	1	0	0	0	1	0
mmu-miR-7687-5p	0	30	0	0	1	0	34	32	0	0	0	0
mmu-miR-5119	0	30	0	0	87	57	4	1	0	0	0	0
mmu-miR-101b-3p	173	95	217	1	2	1	278	0	90	93	767	94
mmu-mir-1934	12	0	0	0	0	0	0	0	0	0	1	0
mmu-mir-124-1	22	63	1	0	1	0	0	0	0	0	1	0
mmu-mir-124-2	22	63	1	0	1	0	0	0	0	0	1	0
mmu-mir-124-3	22	63	1	0	1	0	0	0	0	0	1	0
mmu-miR-5100	138	41	107	1	58	109	112	95	0	18	7	268
mmu-miR-671-3p	0	0	0	0	0	0	0	0	0	3	0	0
mmu-miR-5101	0	0	0	0	0	0	0	0	0	0	14	0
mmu-miR-6969-3p	0	0	2	0	0	2	1	0	0	0	168	0
mmu-miR-7081-3p	0	0	0	0	0	0	0	0	0	29	0	0
mmu-miR-344-3p	0	0	0	0	0	0	0	0	0	19	0	0
mmu-miR-1982-5p	0	0	0	0	0	0	0	0	1	0	0	0
mmu-miR-543-5p	27	1	0	3	0	0	1	1	108	23	145	0
mmu-miR-295-5p	183	86	253	47	3	0	0	0	1	0	1	1
mmu-mir-467a-10	27	1	0	0	0	0	1	0	0	0	0	0
mmu-mir-1943	0	0	0	0	0	0	0	0	0	0	0	1
mmu-miR-5108	5	0	25	0	0	0	0	0	3	0	2	0
mmu-miR-467a-5p	165	185	211	4	51	2	86	0	0	0	20	0
mmu-miR-5106	50	1	3	3	36	6	134	0	4	1	0	1
mmu-mir-1949	15	16	1	0	32	0	0	0	0	0	0	0
mmu-miR-3109-5p	0	0	1	0	0	0	0	0	0	0	0	0
mmu-mir-193b	12	0	0	0	0	0	0	0	0	0	0	0
mmu-miR-5621-3p	0	0	0	0	50	0	0	0	0	0	0	0
mmu-mir-193a	0	0	3	0	0	0	0	0	0	0	0	0
mmu-miR-494-3p	1261	1090	1963	13	310	87	457	109	708	846	1849	1509
mmu-mir-7016	0	0	0	0	0	0	0	0	0	0	0	4
mmu-miR-1188-5p	2	0	0	0	1	0	1	0	191	61	1	0
mmu-mir-8103	52	0	2	0	0	0	0	0	0	0	1	0
mmu-miR-322-5p	150	57	0	0	0	0	28	5	0	47	17	0
mmu-miR-6990-5p	30	0	1	1	0	82	1	0	1	0	0	207
mmu-miR-3095-3p	167	0	79	1	1	0	1	0	0	18	246	75
mmu-miR-206-3p	10	2	2	1	0	0	2	0	0	106	0	208
mmu-miR-1982-3p	0	0	31	0	0	0	0	0	0	16	0	0
mmu-mir-466b-1	71	1	159	0	66	0	1	0	92	27	0	78
mmu-mir-466b-2	71	1	159	0	66	0	1	0	92	27	0	78
mmu-mir-466b-3	0	1	89	0	0	0	1	0	1	1	0	78
mmu-mir-466b-4	71	1	159	0	66	0	1	0	92	27	0	78
mmu-miR-6412	1	0	0	0	0	0	0	0	0	0	0	0
mmu-miR-302b-3p	20547	11795	13882	255	506	126	50	156	143	91	229	308
mmu-mir-466b-5	71	1	159	0	66	0	1	0	92	27	0	78
mmu-mir-466b-6	71	1	159	0	66	0	1	0	92	27	0	78
mmu-mir-466b-7	71	1	159	0	66	0	1	0	92	27	0	78
mmu-miR-300-3p	253	307	183	106	3	4	99	1	246	408	471	448
mmu-mir-466b-8	71	1	159	0	66	0	1	0	92	27	0	78
mmu-miR-466a-3p	316	200	363	24	67	2	70	15	150	114	56	201
mmu-miR-30e-5p	2797	2919	2929	582	727	512	2646	1096	1970	2577	7091	6532
mmu-mir-8114	17	34	57	2	0	0	32	0	1	2	238	82
mmu-mir-8112	0	0	0	0	0	1	0	0	0	0	0	0
mmu-mir-1961	1	0	1	1	0	0	0	0	0	0	0	0
mmu-miR-543-3p	2030	1635	2577	409	883	52	1870	608	1147	2934	6740	4011
mmu-mir-1969	2	0	0	0	0	0	0	0	0	0	0	0
mmu-miR-17-3p	143	90	1	0	0	1	118	0	0	8	0	0
mmu-mir-615	12	0	0	25	0	0	1	0	0	1	0	0
mmu-miR-3077-3p	0	0	0	0	0	0	0	0	0	30	0	0
mmu-mir-195a	0	33	0	0	0	0	0	0	0	0	0	0
mmu-mir-7031	0	0	0	0	0	1	0	0	0	0	0	0
mmu-miR-130b-5p	1563	1472	2428	18	118	91	762	337	574	1320	5075	3106
mmu-miR-433-5p	70	0	0	0	32	0	48	0	0	7	0	0
mmu-mir-5099	580	446	1084	40	31	8	162	5	108	1062	361	241
mmu-mir-669a-1	8	2	40	0	1	0	0	0	0	0	0	60
mmu-mir-669a-5	8	2	40	0	1	0	0	0	0	0	0	60
mmu-miR-674-5p	860	32	1467	19	14	5	51	76	187	142	115	207
mmu-mir-669a-4	8	2	40	0	1	0	0	0	0	0	0	60
mmu-miR-30b-5p	183	90	155	3	31	4	256	104	102	26	10	276
mmu-mir-500	30	15	0	0	0	0	0	0	10	0	0	45
mmu-mir-669a-3	8	2	40	0	1	0	0	0	0	0	0	60
mmu-miR-199a-3p	328	304	559	7	23	145	270	26	667	607	588	364
mmu-mir-501	33	110	305	1	4	1	166	57	4	11	218	129
mmu-mir-669a-2	8	2	40	0	1	0	0	0	0	0	0	60
mmu-mir-744	55	3	0	0	1	0	2	0	61	1	0	2
mmu-miR-106b-5p	544	210	286	3	4	2	130	2	217	126	50	3
mmu-mir-503	0	0	0	0	0	0	0	0	1	0	0	0
mmu-mir-504	2	89	0	0	0	0	2	1	58	5	110	0
mmu-mir-505	0	1	1	0	0	0	4	0	0	11	0	4
mmu-miR-28a-3p	206	124	400	0	83	4	24	33	14	57	320	37
mmu-mir-196b	21	14	5	1	0	0	0	0	0	2	0	0
mmu-miR-96-5p	152	67	299	2	182	138	296	108	43	144	589	206
mmu-miR-669o-3p	57	1	1	0	2	1	0	0	3	18	0	289
mmu-miR-1a-3p	15265	6021	4345	324	595	1007	193	31	903	267	306	1215
mmu-mir-1983	869	467	475	4	83	7	173	27	351	366	523	951
mmu-let-7e-5p	546	725	624	354	315	361	1447	735	1583	8414	12306	11688
mmu-mir-1981	0	0	0	0	0	0	1	0	0	0	2	0
mmu-miR-136-3p	125	70	167	200	6	6	63	224	156	237	527	392
mmu-miR-411-3p	916	609	672	11	174	131	376	52	209	1065	2194	1392
mmu-miR-501-5p	0	0	55	1	0	0	23	0	0	0	0	0
mmu-mir-758	10	1	1	0	0	0	0	23	0	0	0	0
mmu-miR-100-5p	8	1	34	0	3	2	159	12	235	222	718	418
mmu-mir-99a	2	0	2	0	0	0	1	1	70	39	41	174
mmu-mir-99b	89	220	40	2	87	6	35	42	199	451	980	608
mmu-mir-465c-1	35	0	119	0	1	0	0	0	0	0	2	0
mmu-miR-423-3p	4266	2814	4335	372	208	149	1919	500	672	2195	4220	3420
mmu-mir-465c-2	35	0	119	0	1	0	0	0	0	0	2	0
mmu-miR-130b-3p	289	206	150	1	1	4	101	86	24	69	344	430
mmu-miR-181a-1-3p	13	0	0	0	0	0	0	0	0	0	0	0
mmu-miR-92b-3p	3422	4433	4416	61	518	76	1473	286	986	843	4816	5272
mmu-miR-30b-3p	119	0	190	3	1	2	1	1	0	30	181	2
mmu-mir-760	13	1	4	1	0	0	3	0	0	2	115	2
mmu-miR-29c-3p	0	0	0	0	0	6	0	0	0	0	0	0
mmu-miR-199a-5p	0	0	0	2	2	1	73	0	80	158	166	90
mmu-miR-674-3p	1143	1068	2087	95	37	22	249	61	33	230	861	939
mmu-miR-204-5p	0	0	127	0	1	0	43	0	1	5	50	0
mmu-miR-28a-5p	402	334	764	4	130	10	556	23	403	248	1273	1370
mmu-miR-1306-5p	63	73	64	0	1	6	1	1	0	0	241	183
mmu-miR-203b-3p	0	0	0	0	0	0	0	0	0	51	0	0
mmu-miR-1193-5p	0	53	38	0	1	1	0	0	0	11	0	86
mmu-miR-669o-5p	46	100	0	96	0	0	1	0	64	21	162	63
mmu-miR-1193-3p	216	193	83	1	2	79	71	2	107	78	123	46
mmu-miR-1843b-3p	0	0	0	0	0	0	1	0	0	4	82	0
mmu-miR-3099-3p	88	60	57	1	8	2	137	138	391	249	1291	1314
mmu-miR-7085-5p	2	0	0	0	1	0	0	0	54	0	0	0
mmu-miR-669b-5p	72	0	0	0	1	0	0	0	0	0	0	0
mmu-mir-7069	0	0	6	0	0	0	0	0	0	0	0	0
mmu-miR-881-3p	0	0	40	0	0	0	0	0	0	0	0	0
mmu-mir-770	20	3	2	0	0	0	3	0	0	49	199	1
mmu-mir-24-1	11	9	18	5	44	1	72	42	14	81	52	35
mmu-mir-24-2	11	9	18	5	44	1	72	42	14	81	52	35
mmu-miR-652-3p	2707	1725	2429	80	143	133	1016	206	1007	1691	4509	4182
mmu-miR-411-5p	1663	1507	2323	246	326	232	1858	560	1257	3010	5391	4787
mmu-mir-532	0	0	1	0	0	0	0	0	0	0	0	0
mmu-miR-145a-5p	17	0	87	0	1	0	0	1	0	27	0	5
mmu-miR-99a-5p	26	11	42	6	10	75	489	212	219	708	2495	2235
mmu-mir-539	4	5	5	1	3	0	0	20	1	17	2	5
mmu-miR-194-2-3p	0	0	0	1	0	0	0	0	0	11	0	103
mmu-miR-467c-5p	331	109	48	1	4	1	130	0	14	123	112	144
mmu-miR-423-5p	6069	5195	7280	605	283	80	1932	918	1688	2977	10764	6058
mmu-mir-199b	85	26	45	1	0	0	64	23	73	69	2	3
mmu-miR-3075-5p	0	0	0	0	0	0	0	0	0	34	0	0
mmu-miR-101c	0	0	0	2	0	0	0	0	0	0	2	0
mmu-miR-7a-1-3p	34	0	0	1	0	0	0	0	0	0	0	0
mmu-miR-23b-5p	1	1	2	0	0	0	1	7	2	92	0	262
mmu-miR-9-3p	1	0	94	0	0	0	0	4	0	0	0	0
mmu-miR-341-3p	21	27	104	0	1	0	0	0	0	5	0	0
mmu-mir-540	75	49	3	1	1	38	1	8	1	61	87	309
mmu-mir-541	313	213	441	2	137	8	471	36	358	360	882	437
mmu-mir-542	110	2	40	0	1	0	1	0	0	16	2	12
mmu-mir-300	100	42	119	0	3	2	106	87	60	208	1	3
mmu-mir-543	140	49	49	1	6	0	159	9	8	191	30	211
mmu-miR-301b-5p	9	0	0	0	0	0	0	0	0	0	0	0
mmu-miR-30d-3p	1	1	0	0	1	0	5	0	0	0	81	2
mmu-miR-7016-5p	28	0	0	0	0	0	0	0	0	0	0	153
mmu-miR-183-5p	12031	9710	19897	1313	2069	1155	12698	7958	10169	23064	63285	58929
mmu-miR-1306-3p	71	195	67	0	1	2	34	1	2	67	64	58
mmu-miR-871-3p	0	33	24	0	0	0	0	0	0	0	0	0
mmu-miR-302d-3p	9352	6158	5836	111	325	39	77	43	261	96	44	206
mmu-miR-12189-3p	0	61	0	0	0	1	0	0	0	0	0	0
mmu-mir-7084	1	0	0	0	0	0	0	0	0	0	0	0
mmu-miR-1843b-5p	0	0	4	0	0	0	0	0	0	0	0	0
mmu-miR-363-5p	478	284	184	2	4	2	0	0	1	0	2	204
mmu-miR-25-3p	4863	3829	5367	231	242	126	1044	590	1484	2188	7254	6457
mmu-mir-30a	670	576	466	209	277	23	294	91	125	548	2000	907
mmu-mir-30b	2	0	71	0	2	1	6	3	1	0	207	0
mmu-mir-30d	542	723	1089	92	18	21	222	337	275	951	2000	2042
mmu-mir-30e	846	268	712	133	19	67	837	90	250	800	1208	346
mmu-miR-451a	0	1	0	1	0	1	0	0	20	0	2	0
mmu-miR-466c-3p	287	273	387	25	1	2	125	17	98	87	57	205
mmu-mir-3960	1	0	0	0	0	0	0	0	0	0	0	0
mmu-miR-214-3p	1	3	1	0	2	3	94	0	65	276	285	622
mmu-miR-27a-3p	355	27	80	205	55	405	203	107	460	39	157	200
mmu-miR-669b-3p	1	0	0	0	0	0	0	0	0	0	0	0
mmu-miR-145a-3p	40	0	0	0	0	0	0	17	0	0	0	0
mmu-mir-3968	0	0	2	0	0	15	0	0	0	0	1	2
mmu-mir-1306	615	518	1195	71	33	3	116	74	145	241	479	661
mmu-mir-3962	0	0	0	0	1	0	0	0	0	0	0	0
mmu-mir-3963	0	3	1	0	0	0	0	0	2	0	1	66
mmu-miR-744-5p	502	144	996	5	10	60	198	244	261	452	498	724
mmu-miR-375-3p	11297	6917	11222	1713	2116	685	18325	9589	12454	18634	68885	39550
mmu-miR-331-5p	1	54	30	1	3	1	0	0	0	19	43	286
mmu-miR-378a-3p	42	0	52	1	0	0	0	1	71	31	2	0
mmu-miR-146a-5p	0	45	0	0	0	50	0	0	0	24	0	15
mmu-miR-341-5p	44	0	101	0	2	0	0	0	8	0	0	0
mmu-miR-23b-3p	947	371	419	170	408	218	671	246	916	2125	5067	3911
mmu-miR-29b-1-5p	1	0	0	0	0	0	1	0	0	0	82	0
mmu-miR-466n-3p	43	0	0	0	0	0	0	0	0	0	1	0
mmu-mir-320	251	144	217	71	22	5	22	1	74	133	114	493
mmu-miR-135a-1-3p	0	0	1	0	0	0	0	1	0	30	0	92
mmu-mir-322	144	158	81	1	1	2	49	2	17	71	416	118
mmu-mir-323	89	125	15	0	6	47	8	7	128	102	146	91
mmu-miR-672-5p	444	171	657	2	7	4	3	0	28	75	382	243
mmu-mir-324	293	62	266	1	5	1	3	35	1	42	526	34
mmu-miR-3101-5p	0	0	0	0	0	0	0	0	0	19	0	0
mmu-miR-98-5p	0	39	0	0	1	86	2	1	17	100	102	6
mmu-mir-328	37	0	1	0	0	0	0	0	0	0	38	2
mmu-miR-183-3p	39	1	33	2	0	1	94	1	0	148	185	258
mmu-mir-329	1	24	0	0	2	2	0	15	77	16	4	54
mmu-mir-130b	222	265	172	0	3	1	58	63	38	134	287	366
mmu-mir-130a	0	0	0	0	0	0	0	46	0	0	0	0
mmu-miR-302d-5p	196	136	43	0	2	0	131	1	0	0	0	1
mmu-mir-466f-2	0	15	0	1	0	0	0	0	0	0	0	0
mmu-mir-466f-3	0	0	50	0	0	0	0	0	1	0	0	0
mmu-miR-3473h-5p	0	0	3	0	0	0	0	0	0	0	0	0
mmu-miR-25-5p	306	519	403	1	5	4	2	43	135	264	1	68
mmu-miR-466c-5p	0	0	0	0	0	0	0	0	0	5	0	0
mmu-let-7c-5p	816	884	993	392	1325	928	1090	684	1233	6344	15212	12600
mmu-miR-331-3p	34	44	109	0	0	0	0	0	1	0	0	75
mmu-mir-330	16	3	0	0	0	1	3	0	0	100	139	0
mmu-miR-6926-3p	0	0	0	0	0	0	0	0	0	0	0	60
mmu-mir-331	0	1	1	1	0	0	0	0	39	0	0	0
mmu-mir-574	0	0	1	0	0	0	0	0	0	1	3	3
mmu-mir-335	268	253	411	2	6	3	7	10	97	123	109	264
mmu-mir-337	34	50	74	0	0	1	3	6	5	62	200	212
mmu-mir-339	70	1	42	0	2	2	0	67	0	0	9	0
mmu-miR-501-3p	632	700	600	8	115	10	243	19	465	587	1716	1091
mmu-miR-574-3p	64	1	75	1	1	43	0	0	7	1	281	50
mmu-miR-666-3p	47	63	62	1	98	80	155	15	19	169	105	130
mmu-miR-700-3p	28	0	0	0	1	0	0	0	0	42	1	91
mmu-miR-505-3p	2	0	22	0	0	0	123	37	1	0	0	45
mmu-miR-125b-2-3p	0	21	0	0	0	0	0	0	0	0	102	0
mmu-miR-431-3p	33	0	0	0	0	0	0	0	0	6	0	0
mmu-mir-350	0	0	0	0	0	0	0	0	0	38	1	0
mmu-mir-340	2	86	46	1	0	1	3	0	7	45	14	49
mmu-mir-582	1	0	121	0	0	1	51	0	0	25	1	121
mmu-mir-341	107	0	30	0	0	0	0	0	0	2	1	48
mmu-mir-100	1	0	0	0	0	0	0	0	1	2	3	23
mmu-mir-342	178	191	328	1	6	5	41	51	55	127	893	497
mmu-mir-343	2	0	0	0	0	1	0	312	1	0	0	0
mmu-mir-345	13	96	34	0	0	2	0	0	1	0	173	0
mmu-miR-540-3p	435	377	235	55	28	3	230	71	82	133	457	315
mmu-miR-7018-3p	25	0	0	0	0	0	0	0	0	0	0	0
mmu-miR-539-5p	223	77	192	3	54	6	2	11	82	103	220	384
mmu-miR-351-3p	93	35	44	0	1	1	0	0	70	17	0	0
mmu-miR-1197-3p	0	0	0	0	0	0	0	0	0	0	0	74
mmu-let-7g	27	0	20	0	1	0	0	0	3	108	2	10
mmu-let-7e	4	5	2	3	0	0	5	3	6	44	144	33
mmu-mir-34b	29	0	1	0	1	1	0	0	0	0	0	0
mmu-mir-10a	454	580	1608	5	61	9	61	12	7	271	457	95
mmu-miR-338-5p	0	0	0	0	0	0	54	0	0	11	0	1
mmu-mir-34c	0	0	1	0	0	0	0	0	0	0	0	0
mmu-let-7k	0	0	0	0	0	0	0	0	0	3	2	0
mmu-mir-10b	896	911	2251	54	51	6	10	6	6	223	12	6
mmu-mir-374b	2	119	2	0	1	0	119	0	0	0	4	0
mmu-let-7i	0	0	7	0	0	0	0	0	0	0	0	3
mmu-miR-24-1-5p	0	0	0	0	0	0	49	0	0	0	0	0
mmu-mir-219a-2	0	0	6	0	0	0	0	0	0	0	0	0
mmu-mir-219a-1	30	0	1	0	0	0	0	0	0	0	0	0
mmu-miR-212-5p	30	0	0	0	0	0	0	0	0	0	0	0
mmu-miR-135a-5p	0	0	111	0	1	0	0	9	0	0	0	58
mmu-let-7d	5	0	0	0	0	0	0	0	0	1	7	0
mmu-miR-126a-3p	1259	677	1374	2	37	13	62	50	87	15	148	352
mmu-let-7b	86	127	188	10	38	7	2	5	9	36	152	27
mmu-mir-361	31	5	7	0	1	0	0	0	1	0	68	0
mmu-mir-351	97	20	4	0	2	0	0	0	0	1	0	2
mmu-miR-138-5p	26	0	0	0	1	0	0	0	1	0	0	0
mmu-mir-598	10	1	1	0	0	0	0	0	0	0	0	0
mmu-miR-3618-3p	0	0	0	0	0	1	0	0	0	0	0	0
mmu-miR-467e-5p	120	24	75	1	1	1	125	0	0	31	141	1
mmu-miR-7661-3p	0	0	0	0	0	0	0	0	0	8	0	0
mmu-miR-505-5p	58	45	0	0	0	1	0	0	0	31	1	219
mmu-miR-431-5p	1908	834	1493	75	273	37	1339	547	950	3658	3403	2470
mmu-miR-6931-3p	0	0	0	0	0	1	1	0	0	52	0	0
mmu-miR-3067-5p	1	27	0	0	0	0	0	0	0	0	0	0
mmu-mir-370	239	87	174	6	8	7	217	187	98	260	437	135
mmu-miR-676-5p	30	21	37	0	0	0	0	0	7	9	0	1
mmu-mir-362	1	0	0	7	0	0	0	0	0	0	1	0
mmu-mir-363	155	53	5	0	3	1	0	0	0	0	1	5
mmu-mir-122	23	7	10	446	161	18	1703	1124	715	1492	2734	2354
mmu-miR-3103-3p	0	0	0	0	1	0	0	0	0	15	0	0
mmu-mir-367	37	1	63	0	1	1	0	0	1	0	0	0
mmu-mir-26a-2	466	127	118	2	54	7	347	52	192	207	328	506
mmu-mir-26a-1	466	127	118	2	53	7	288	52	192	207	394	504
mmu-miR-6918-5p	0	0	0	0	0	1	0	0	35	26	0	0
mmu-mir-3535	54	9	9	6	1	1	33	27	2	100	141	95
mmu-mir-127	191	28	135	1	4	1	126	125	1	213	429	213
mmu-mir-369	11	3	75	0	1	14	0	5	90	66	57	122
mmu-miR-19a-3p	71	3	88	0	1	1	1	0	0	32	180	1
mmu-mir-376a	0	0	0	0	0	0	1	1	1	0	0	0
mmu-mir-376b	0	1	12	0	0	1	19	1	2	15	10	0
mmu-miR-351-5p	2017	1309	1929	97	206	26	556	188	760	893	3567	1754
mmu-miR-592-5p	14	0	0	0	0	1	0	0	0	0	0	0
mmu-miR-376a-5p	65	2	0	0	1	1	60	45	39	131	2	185
mmu-miR-466e-3p	316	200	363	24	67	2	70	15	150	114	56	201
mmu-mir-376c	12	28	39	0	2	0	0	0	0	0	0	0
mmu-miR-128-3p	476	454	1009	6	75	8	43	64	97	366	768	741
mmu-miR-151-3p	1362	807	1512	196	65	23	752	117	644	867	3069	729
mmu-let-7g-5p	280	98	349	248	147	267	4	39	215	1045	822	1438
mmu-mir-380	0	0	1	0	0	0	0	0	0	0	0	0
mmu-miR-363-3p	1050	881	1369	1	5	9	34	26	3	17	4	207
mmu-mir-381	41	1	0	0	1	0	0	22	0	2	103	2
mmu-miR-126a-5p	60	28	70	0	1	0	1	0	1	0	277	0
mmu-mir-140	115	1	60	57	2	0	0	1	0	199	122	1
mmu-mir-382	440	516	1355	22	394	24	1233	396	418	1695	2578	2193
mmu-let-7a-1	24	6	81	0	1	144	1	0	8	59	144	24
mmu-let-7a-2	3	1	79	5	63	144	2	0	7	61	139	30
mmu-mir-141	0	3	0	0	0	0	0	0	0	0	80	0
mmu-miR-7041-3p	0	17	0	0	1	1	0	0	0	0	0	1
mmu-mir-3547	0	0	0	0	0	0	0	0	0	0	62	0
mmu-mir-132	0	0	0	1	0	0	116	0	0	0	0	7
mmu-mir-375	720	443	1053	68	33	167	1477	759	765	853	2552	2244
mmu-miR-466p-3p	287	273	387	25	1	2	125	17	98	87	57	205
mmu-miR-291b-5p	827	392	1016	3	2	2	2	81	2	2	2	8
mmu-mir-134	54	3	224	2	2	1	57	0	1	36	34	248
mmu-miR-224-5p	246	154	334	3	8	9	38	17	453	593	837	768
mmu-mir-377	19	0	0	10	2	0	0	0	0	5	130	76
mmu-mir-136	95	16	87	29	59	1	133	2	64	147	263	129
mmu-mir-379	291	363	67	12	37	273	394	174	180	1009	786	758
mmu-mir-139	3	0	0	0	0	0	0	0	0	0	0	0
mmu-mir-486b	0	40	0	0	0	0	0	0	0	0	0	0
mmu-mir-486a	0	3	0	0	0	0	2	0	0	8	7	0
mmu-mir-135b	31	0	1	0	0	0	0	1	0	0	0	0
mmu-miR-26a-5p	11655	6977	13506	894	1306	714	4788	2175	4584	8699	29179	20061
mmu-miR-503-5p	230	166	91	2	1	0	1	0	61	16	1	150
mmu-miR-299a-5p	49	0	0	0	28	1	0	0	0	0	0	0
mmu-miR-3067-3p	16	18	0	0	0	1	0	0	0	0	0	180
mmu-mir-151	392	215	105	2	1	58	109	67	20	36	306	15
mmu-mir-152	0	0	0	0	0	0	0	0	0	3	0	0
mmu-miR-7036a-3p	0	28	0	0	0	0	0	0	0	8	0	0
mmu-mir-143	288	105	70	1	2	1	20	296	186	409	121	7
mmu-miR-6975-3p	0	41	0	1	0	0	0	24	0	2	40	0
mmu-miR-676-3p	408	687	854	44	127	8	191	8	167	241	1056	363
mmu-mir-181a-1	0	0	0	0	1	1	45	1	6	9	81	5
mmu-mir-149	88	76	152	0	1	1	0	0	0	15	28	121
mmu-mir-181a-2	0	0	0	0	1	0	45	1	6	9	111	5
mmu-mir-378a	0	0	1	0	0	0	0	0	0	59	0	209
mmu-miR-7b-5p	46	14	31	274	138	36	1920	666	1414	1589	7688	6033
mmu-miR-376a-3p	0	1	1	0	0	0	137	0	0	0	74	0
mmu-mir-487b	46	116	2	53	3	3	49	1	65	272	309	203
mmu-miR-12179-5p	0	1	0	0	0	0	0	0	0	0	0	0
mmu-mir-669p-2	8	2	40	0	1	0	0	0	0	0	0	60
mmu-miR-151-5p	1597	1166	943	121	15	12	925	165	260	412	1220	1000
mmu-mir-669p-1	8	2	40	0	1	0	0	0	0	0	0	60
mmu-miR-361-3p	29	13	31	51	0	0	0	27	0	12	122	42
mmu-miR-455-5p	0	0	0	0	0	0	1	0	0	14	113	0
mmu-miR-7658-5p	17	0	0	0	0	0	49	0	0	0	0	0
mmu-mir-155	1	4	0	0	0	0	0	1	4	13	0	3
mmu-miR-222-5p	0	50	0	0	0	1	0	0	0	0	0	0
mmu-miR-18a-5p	714	296	535	76	5	2	66	37	133	8	284	323
mmu-miR-503-3p	0	0	39	0	0	0	0	0	0	0	0	0
mmu-miR-421-3p	563	666	814	4	25	234	105	2	5	215	795	631
mmu-miR-133a-3p	75	1	1	0	0	55	0	0	0	0	0	0
mmu-miR-702-3p	312	218	617	81	46	7	224	1	227	151	312	344
mmu-miR-664-3p	0	0	1	0	0	0	98	0	0	0	0	0
mmu-miR-106b-3p	336	297	430	1	3	6	71	1	120	107	451	368
mmu-mir-3572	2	0	0	0	0	2	0	0	84	0	2	0
mmu-miR-669h-5p	75	0	45	0	1	2	1	0	0	9	0	148
mmu-miR-5709-3p	18	0	0	0	0	0	0	0	0	0	0	0
mmu-miR-433-3p	1361	959	832	241	291	279	1467	1378	884	3006	4229	3146
mmu-miR-328-3p	61	83	67	2	49	2	90	23	91	79	150	199
mmu-miR-33-5p	0	0	1	1	1	0	1	0	0	36	1	244
mmu-miR-141-3p	80	24	2	1	3	1	1	25	32	52	257	333
mmu-mir-465a	35	0	118	0	1	0	0	0	0	0	2	0
mmu-miR-219a-2-3p	66	204	361	1	1	0	3	0	0	0	3	0
mmu-miR-185-5p	37	68	1	0	2	1	173	14	0	74	129	141
mmu-mir-15a	2	0	0	0	0	0	2	0	0	0	0	0
mmu-mir-15b	2	0	2	0	0	0	0	0	0	0	3	1
mmu-miR-107-3p	20	1	61	0	1	1	1	2	99	39	5	0
mmu-mir-669a-9	8	2	40	0	1	0	0	0	0	0	0	60
mmu-mir-669a-8	8	2	40	0	1	0	0	0	0	0	0	60
mmu-miR-361-5p	225	219	401	0	86	4	5	15	60	79	41	161
mmu-mir-669a-7	8	2	40	0	1	0	0	0	0	0	0	60
mmu-mir-3102	86	54	0	0	1	0	1	0	0	0	0	0
mmu-mir-669a-6	8	2	40	0	1	0	0	0	0	0	0	60
mmu-mir-182	587	340	577	59	139	17	552	150	228	243	1123	1022
mmu-let-7c-1	88	54	209	119	37	3	6	2	12	176	172	175
mmu-mir-183	4704	3983	6789	649	956	275	6977	3414	5675	10077	32311	22327
mmu-let-7c-2	84	53	302	1	37	1	4	2	7	140	159	41
mmu-miR-455-3p	269	238	247	4	6	5	176	77	265	434	811	869
mmu-miR-7648-3p	0	0	0	0	0	0	0	60	0	0	0	0
mmu-miR-758-3p	191	0	84	0	48	3	0	0	0	18	1	0
mmu-miR-18a-3p	190	79	270	1	2	3	4	57	53	24	92	37
mmu-mir-466a	42	74	184	1	0	0	56	2	40	1	1	82
mmu-mir-200a	6	1	9	0	3	2	2	18	4	48	127	8
mmu-mir-466d	93	33	94	1	1	0	2	0	0	0	14	17
mmu-mir-200b	73	150	294	12	104	10	353	379	288	501	1118	1066
mmu-miR-133a-5p	52	0	0	0	1	0	0	0	1	0	1	0
mmu-mir-200c	74	45	9	0	3	2	5	1	7	75	389	111
mmu-mir-466e	42	74	184	1	0	0	56	2	40	1	1	82
mmu-mir-466h	0	0	56	0	0	0	0	0	0	0	0	0
mmu-mir-466g	0	4	0	0	0	0	0	0	0	0	0	0
mmu-miR-7067-3p	0	0	1	0	0	0	0	0	0	41	60	0
mmu-miR-3060-3p	31	0	0	0	0	0	30	0	0	1	0	0
mmu-mir-3110	0	0	1	0	0	0	0	0	0	0	0	0
mmu-miR-34c-3p	31	0	51	0	0	0	0	0	0	0	26	0
mmu-mir-466n	3	0	0	0	0	0	0	0	0	0	0	0
mmu-miR-10b-3p	181	14	56	1	2	0	0	0	0	0	0	1
mmu-mir-466m	0	0	0	0	0	0	0	0	1	0	0	0
mmu-mir-466p	71	1	160	0	66	0	1	0	92	28	0	78
mmu-miR-7674-5p	1	0	80	0	0	0	0	0	0	0	0	0
mmu-miR-485-5p	674	385	367	62	86	115	472	136	160	1115	1689	538
mmu-miR-542-5p	18	0	0	0	0	1	0	0	0	1	0	0
mmu-miR-382-5p	3087	2003	3614	697	740	468	4283	2372	3698	8885	15795	9306
mmu-miR-6944-5p	20	0	0	0	0	0	0	0	0	0	0	0
mmu-mir-467c	12	0	24	0	0	0	5	0	0	0	56	1
mmu-mir-467b	165	183	211	4	51	2	87	0	0	0	20	0
mmu-miR-486a-5p	189	275	109	1	31	6	219	29	68	288	623	271
mmu-mir-467e	1	41	0	0	0	0	48	0	0	70	169	0
mmu-mir-29a	1	0	1	0	0	145	0	0	0	20	83	5
mmu-mir-467d	1	0	0	0	0	0	0	0	117	0	94	1
mmu-miR-12185-3p	6	0	0	0	0	0	0	0	0	0	0	76
mmu-mir-344d-3	0	0	0	0	0	0	0	0	0	0	2	0
mmu-mir-344d-1	0	0	0	0	0	0	0	0	0	0	2	0
mmu-mir-344d-2	0	0	0	0	0	0	0	0	0	0	2	0
mmu-miR-148a-5p	39	1	2	0	3	1	0	1	0	0	202	51
mmu-mir-1188	0	0	1	0	0	0	0	0	3	0	0	0
mmu-mir-1187	0	0	0	0	0	1	0	0	0	0	0	0
mmu-miR-210-3p	32	0	0	0	1	0	100	28	0	0	0	0
mmu-miR-465d-5p	0	0	1	0	0	0	0	0	0	0	0	0
mmu-mir-29b-1	0	0	0	0	0	0	0	0	0	0	2	0
mmu-miR-335-5p	1820	1552	1785	16	253	15	1048	129	738	1022	2611	2318
mmu-miR-365-1-5p	40	0	0	1	0	0	0	0	43	0	0	0
mmu-miR-101a-3p	191	165	152	3	1	2	0	7	24	71	219	49
mmu-miR-702-5p	0	38	0	0	0	0	0	0	1	0	0	81
mmu-miR-302a-3p	5847	4291	3668	15	86	25	110	22	54	5	21	23
mmu-miR-154-3p	112	102	350	5	49	157	260	29	163	159	707	345
mmu-miR-34c-5p	38	89	223	2	2	0	2	0	18	17	0	0
mmu-mir-1193	15	1	0	2	0	2	0	0	50	0	195	0
mmu-miR-679-5p	170	180	255	119	3	2	62	50	73	183	168	118
mmu-mir-1198	14	2	3	3	3	0	54	1	2	69	43	16
mmu-miR-299a-3p	29	52	136	1	1	1	1	0	4	43	124	187
mmu-miR-542-3p	66	72	308	1	69	5	133	1	3	27	528	498
mmu-miR-18b-5p	13	0	1	0	0	0	0	0	0	0	0	0
mmu-miR-6944-3p	277	279	393	172	67	147	70	46	80	108	332	711
mmu-miR-486a-3p	0	21	0	0	0	1	1	1	0	11	127	0
mmu-miR-30c-1-3p	45	59	40	0	1	0	0	0	0	69	0	2
mmu-miR-485-3p	417	308	344	30	120	9	543	306	337	374	1630	597
mmu-miR-323-5p	55	125	183	0	1	2	66	35	3	35	101	0
mmu-miR-3082-3p	23	0	0	0	0	0	0	0	0	0	0	0
mmu-miR-222-3p	278	216	43	240	11	3	336	5	134	47	188	416
mmu-mir-6418	0	0	0	0	0	0	1	0	0	0	0	0
mmu-miR-344e-3p	0	0	0	0	0	0	0	0	53	0	63	1
mmu-mir-6415	0	0	0	0	0	1	0	0	0	0	0	0
mmu-miR-335-3p	4375	3877	7711	349	142	71	1054	265	1538	2278	5552	3698
mmu-miR-8103	1	0	33	1	0	0	0	0	0	0	0	0
mmu-miR-154-5p	0	1	0	0	0	0	0	0	0	17	0	0
mmu-mir-218-1	118	144	59	0	1	1	0	1	1	0	30	17
mmu-mir-218-2	267	144	224	0	3	3	8	14	1	6	133	24
mmu-mir-6420	0	0	1	0	0	0	0	0	0	0	0	0
mmu-miR-126b-3p	0	0	0	0	0	0	0	0	1	0	0	0
mmu-miR-31-5p	144	45	4	104	326	5	123	286	293	297	1013	1018
mmu-miR-142a-5p	0	0	40	0	1	0	0	0	0	0	0	0
mmu-miR-8109	33	0	0	0	9	0	0	166	1	0	0	0
mmu-miR-370-3p	2737	2012	2791	494	648	152	3306	1780	2764	4147	8815	5734
mmu-miR-376c-5p	0	0	0	0	0	0	0	8	0	8	0	0
mmu-mir-9-3	0	0	1	0	0	0	0	0	0	2	4	0
mmu-miR-667-5p	35	32	71	0	0	2	2	0	94	14	0	297
mmu-miR-7226-3p	0	0	0	0	0	0	0	0	0	56	0	0
mmu-miR-369-3p	1721	1196	2110	317	266	41	1187	390	700	2653	6796	4064
mmu-miR-6399	0	0	0	0	0	0	0	0	0	16	0	0
mmu-miR-132-3p	23	65	43	0	1	0	0	1	77	0	0	0
mmu-miR-125b-1-3p	0	0	1	0	0	0	56	0	129	32	48	135
mmu-mir-5100	0	0	0	0	0	2	0	0	0	0	0	0
mmu-miR-679-3p	2	0	1	1	0	0	0	10	1	19	194	0
mmu-miR-1949	0	1	97	0	0	0	0	0	0	0	0	0
mmu-mir-5108	117	0	49	80	1	210	8	3	214	40	1	4
mmu-miR-125b-5p	71	148	299	53	343	59	355	67	310	633	1220	1003
mmu-mir-9-1	0	0	1	0	0	0	0	0	0	2	4	0
mmu-mir-9-2	0	0	1	0	0	0	0	0	0	2	4	0
mmu-miR-200c-3p	3227	2467	3184	540	602	422	2473	703	2477	5021	17928	12528
mmu-miR-6389	0	0	0	0	0	1	0	0	0	0	0	0
mmu-mir-5112	0	0	133	2	58	3	3	1	3	0	3	2
mmu-let-7c-1-3p	0	0	0	0	0	0	0	0	0	5	0	0
mmu-miR-1224-3p	0	0	2	1	1	0	0	5	27	35	0	150
mmu-miR-7674-3p	0	0	0	0	0	1	0	0	0	0	0	0
mmu-mir-5110	147	171	197	0	77	470	92	1	16	21	332	22
mmu-mir-449a	0	0	0	2	0	0	0	0	0	0	0	0
mmu-miR-382-3p	54	25	67	0	2	4	4	33	60	110	124	2
mmu-miR-1938	0	0	0	0	0	0	0	0	6	0	1	0
mmu-miR-743a-3p	0	35	0	0	0	0	0	0	0	0	0	0
mmu-mir-5119	49	16	47	103	16	208	106	1	0	19	13	3
mmu-miR-196b-5p	1	0	351	1	1	2	51	0	0	355	2	0
mmu-miR-3057-5p	63	0	0	0	0	0	0	0	0	0	0	0
mmu-mir-129-1	0	1	4	0	0	0	0	0	0	0	0	0
mmu-mir-129-2	0	1	4	0	0	0	0	0	0	0	0	0
mmu-miR-370-5p	16	0	0	0	0	0	99	0	0	20	0	1
mmu-miR-376c-3p	268	40	164	2	37	2	169	4	67	204	306	454
mmu-miR-1934-3p	0	0	0	0	46	1	0	0	0	0	0	0
mmu-mir-669m-2	72	0	0	0	1	0	0	0	0	0	0	0
mmu-miR-6988-3p	13	0	0	0	0	0	0	0	0	0	0	0
mmu-miR-667-3p	198	113	5	2	112	7	99	19	14	344	1029	558
mmu-miR-369-5p	356	182	266	6	152	25	340	102	390	627	807	987
mmu-mir-5126	0	32	1	91	37	2	0	1	0	28	12	99
mmu-miR-7045-3p	1	52	0	0	1	0	0	0	0	0	0	0
mmu-mir-669m-1	72	0	0	0	1	0	0	0	0	0	0	0
mmu-mir-5121	122	41	73	9	4	2	62	1	12	195	49	18
mmu-miR-325-3p	0	0	55	0	0	0	0	0	0	0	0	15
mmu-miR-465b-5p	0	0	46	0	0	0	0	0	12	0	0	0
mmu-miR-669f-5p	0	0	0	1	26	0	1	0	41	66	0	0
mmu-mir-5128	0	25	95	1	0	0	1	0	0	0	1	0
mmu-miR-1927	45	0	0	0	0	0	1	0	0	0	0	0
mmu-miR-181b-5p	92	7	319	135	9	12	177	101	401	562	2194	1222
mmu-miR-92a-1-5p	28	8	41	0	0	0	0	0	0	0	0	0
mmu-miR-188-5p	19	0	85	0	0	1	0	0	0	0	0	0
mmu-miR-93-3p	25	0	159	0	2	3	1	10	1	22	0	274
mmu-miR-1981-5p	1	2	0	0	1	0	136	0	0	38	165	109
mmu-miR-93-5p	4408	3177	4021	35	466	53	1045	429	821	1527	5125	3458
mmu-miR-196a-1-3p	0	0	0	0	0	0	0	0	0	10	0	0
mmu-miR-200a-3p	233	91	366	198	125	130	246	137	79	265	942	694
mmu-miR-1224-5p	1	2	0	0	4	1	316	125	94	334	402	156
mmu-miR-302c-3p	920	417	675	2	58	1	59	1	3	1	1	5
mmu-miR-7082-3p	0	0	0	1	0	0	0	0	0	0	0	0
mmu-miR-345-3p	0	1	41	1	0	0	0	0	1	0	91	26
mmu-mir-5130	0	0	0	0	0	0	0	0	46	0	0	0
mmu-mir-5132	60	0	0	0	0	1	0	0	0	0	0	0
mmu-miR-380-3p	156	192	126	113	7	3	90	197	96	332	533	366
mmu-miR-294-3p	599	447	1046	257	72	6	3	1	3	0	113	75
mmu-miR-7666-3p	0	30	0	0	1	0	0	0	0	67	0	82
mmu-mir-103-2	0	18	2	0	0	0	1	0	0	26	133	4
mmu-mir-103-1	5	5	156	0	0	0	2	1	0	36	281	5
mmu-mir-669f	0	0	0	0	0	0	0	0	0	0	1	0
mmu-miR-450b-5p	35	91	0	1	0	0	48	0	0	0	1	75
mmu-miR-483-3p	973	994	1461	137	29	47	425	136	642	632	2629	2157
mmu-mir-669c	193	6	358	61	2	2	4	1	54	91	356	117
mmu-mir-669o	2	0	47	2	0	0	0	0	14	0	2	0
mmu-miR-3074-5p	93	0	2	0	51	0	0	0	0	0	0	0
mmu-mir-669l	0	0	0	0	28	1	2	0	0	0	0	0
mmu-miR-5622-3p	0	0	0	0	0	0	0	0	0	49	0	0
mmu-mir-6236	7168	7179	5114	7160	8567	12046	4005	2468	5682	1313	7298	7446
mmu-miR-122-3p	0	0	0	0	0	1	0	0	0	5	87	92
mmu-miR-495-3p	1543	1263	965	216	495	119	461	374	894	1482	1709	2081
mmu-miR-379-3p	162	41	256	2	9	6	569	203	62	449	943	1038
mmu-miR-301a-5p	0	0	13	0	0	0	0	0	0	0	110	0
mmu-miR-669f-3p	14	0	0	0	0	0	0	0	0	0	0	0
mmu-miR-191-3p	10	0	0	0	0	1	0	0	0	0	116	0
mmu-miR-465b-3p	83	33	472	0	1	2	1	0	0	0	1	0
mmu-miR-7069-5p	6	0	0	0	0	0	0	0	0	0	0	0
mmu-mir-6239	1	0	1	80	1	1	0	0	1	0	1	1
mmu-miR-574-5p	0	1	44	0	1	0	0	0	1	16	0	33
mmu-miR-15b-3p	43	45	213	2	0	1	0	1	0	11	1	96
mmu-miR-1291	14	9	18	0	0	0	1	0	2	10	21	2
mmu-miR-302c-5p	42	0	37	0	0	0	0	0	0	0	1	0
mmu-mir-6240	2390	1612	1779	981	2641	3249	1444	1366	1793	466	844	1471
mmu-miR-200a-5p	21	75	43	0	1	4	14	1	1	35	259	166
mmu-miR-1981-3p	0	0	1	1	29	0	0	0	0	16	94	0
mmu-miR-3474	0	0	0	0	0	0	0	0	0	1	1	164
mmu-miR-181d-5p	65	78	93	66	7	13	157	54	369	877	2016	1710
mmu-mir-19b-2	2	0	0	0	0	0	0	0	3	0	0	3
mmu-miR-345-5p	53	0	0	0	0	0	0	0	0	0	88	1
mmu-miR-1b-5p	27	1	0	0	0	0	0	0	0	0	0	0
mmu-mir-6244	0	2	0	0	0	0	0	0	0	0	0	0
mmu-miR-1968-5p	0	0	0	0	0	0	0	0	13	0	0	0
mmu-miR-380-5p	16	1	30	0	3	2	171	0	1	8	328	21
mmu-miR-500-3p	4	0	0	0	1	0	0	0	0	11	36	0
mmu-miR-294-5p	12	121	139	0	2	0	0	0	1	0	0	0
mmu-miR-450b-3p	198	109	137	0	40	0	29	0	2	9	0	98
mmu-miR-30d-5p	6330	5986	7363	487	553	501	3776	1321	3810	7285	17846	16096
mmu-mir-19b-1	42	2	26	0	0	0	0	0	0	0	73	4
mmu-miR-598-3p	1	10	75	0	1	0	1	0	2	12	197	35
mmu-miR-122-5p	343	190	320	5619	6017	1533	18903	15223	18410	30689	47401	35854
mmu-miR-5622-5p	1	0	0	0	0	0	0	0	0	0	178	1
mmu-mir-92b	108	53	356	2	7	3	42	18	9	43	24	176
mmu-miR-1258-5p	0	32	0	0	0	0	0	0	0	0	0	0
mmu-miR-9-5p	20	18	121	0	4	2	2	0	0	13	268	0
mmu-miR-379-5p	7354	5935	9408	1076	1758	686	9545	6034	7862	15614	29720	22673
mmu-miR-134-3p	0	0	0	0	0	0	0	0	0	12	0	0
mmu-miR-7688-5p	113	24	1	0	1	0	0	0	0	0	1	0
mmu-miR-181d-3p	0	0	0	0	0	0	0	0	0	13	0	0
mmu-mir-1843b	38	2	71	64	0	0	0	0	0	5	114	1
mmu-mir-1843a	3	2	4	0	0	0	0	0	0	0	0	0
mmu-miR-878-3p	0	0	67	0	0	0	0	0	0	0	0	0
mmu-miR-532-5p	179	159	368	2	8	2	77	0	68	43	157	260
mmu-mir-708	2	0	0	0	0	0	0	0	0	0	0	0
mmu-mir-465b-1	35	0	118	0	1	0	0	0	0	0	2	0
mmu-mir-465b-2	35	0	118	0	1	0	0	0	0	0	2	0
mmu-miR-302a-5p	713	326	435	2	2	4	5	1	3	0	4	2
mmu-miR-7080-5p	1	42	0	0	0	0	0	0	1	0	0	1
mmu-miR-6516-3p	0	0	59	0	1	0	0	0	0	0	0	0
mmu-mir-700	0	0	0	0	1	0	0	0	0	1	0	64
mmu-miR-20a-3p	51	0	40	0	0	0	0	0	62	0	0	0
mmu-mir-16-2	57	7	56	1	1	1	47	1	4	3	4	133
mmu-miR-16-5p	2957	2500	3526	199	71	403	869	332	1125	1229	4581	3747
mmu-mir-16-1	95	9	20	1	1	1	48	1	4	3	4	137
mmu-miR-6900-3p	0	0	67	0	0	0	0	77	0	0	0	0
mmu-mir-466c-1	71	1	160	0	66	0	1	0	92	28	0	78
mmu-miR-615-3p	605	453	1826	7	46	11	8	8	110	433	220	215
mmu-mir-466c-2	71	1	160	0	66	0	1	0	92	28	0	78
mmu-mir-466c-3	71	1	160	0	66	0	1	0	92	28	0	78
mmu-miR-3084-3p	12	0	0	0	0	0	0	0	0	0	0	0
mmu-miR-493-5p	733	456	837	4	15	6	40	82	88	505	1173	56
mmu-miR-323-3p	1990	1270	2363	122	675	34	1661	631	1499	2841	5235	3490
mmu-miR-6922-5p	12	0	1	0	0	0	0	0	1	1	122	1
mmu-miR-134-5p	745	563	686	57	303	13	660	168	347	1222	2336	2046
mmu-let-7a-5p	1121	1531	1481	1395	894	1565	1191	354	2044	5886	12678	10581
mmu-miR-377-5p	0	0	27	0	0	0	0	20	0	0	0	0
mmu-mir-3084-2	14	15	32	0	2	0	0	0	0	0	40	0
mmu-miR-205-5p	175	45	89	72	37	56	439	126	339	373	1484	1155
mmu-mir-3084-1	14	15	32	0	2	0	0	0	0	0	40	0
mmu-mir-290a	108	10	78	2	0	1	1	0	0	0	1	0
mmu-miR-128-2-5p	0	0	51	0	0	0	0	0	1	1	0	0
mmu-miR-532-3p	25	0	0	0	0	0	0	0	0	0	0	0
mmu-mir-181d	1	0	5	0	0	0	34	12	5	21	112	85
mmu-mir-196a-1	0	3	47	0	0	1	0	0	0	100	1	1
mmu-mir-181c	12	0	0	0	0	0	1	0	1	1	0	114
mmu-mir-196a-2	1	0	35	0	0	0	0	1	0	54	0	1
mmu-miR-296-3p	891	756	1235	82	3	13	236	60	150	371	1241	963
mmu-miR-3072-3p	19	1	0	1	0	0	0	0	130	0	0	0
mmu-miR-20a-5p	902	573	1069	3	14	266	69	138	118	341	744	262
mmu-miR-483-5p	2276	2692	2847	80	107	492	1970	518	1628	2543	3656	3592
mmu-mir-1839	23	0	1	0	0	0	0	0	124	0	2	0
mmu-miR-367-3p	121	119	68	0	49	0	0	0	0	0	0	0
mmu-mir-291a	40	2	3	0	0	0	0	1	0	0	0	1
mmu-miR-12185-5p	0	0	2	0	0	0	0	0	27	0	0	0
mmu-mir-291b	35	22	1	0	0	0	0	1	0	0	0	0
mmu-miR-124-3p	79	0	136	0	30	2	0	22	0	0	0	1
mmu-miR-191-5p	2008	1592	2751	100	201	185	394	350	781	744	2262	1991
mmu-miR-301a-3p	0	1	62	0	0	0	0	0	0	16	0	0
mmu-miR-217-5p	0	0	0	0	1	0	0	1	2	107	0	47
mmu-miR-15b-5p	727	565	1126	9	100	11	197	55	69	339	721	944
mmu-miR-3094-5p	36	0	0	0	0	0	0	0	0	3	0	0
mmu-miR-6538	3	0	0	1	0	0	0	0	0	12	0	1
mmu-miR-374c-5p	0	1	0	0	0	0	0	0	0	0	0	0
