# Supplementary material for: miR-302 regulates pancreatic progenitor pool and pancreatic size
Source: Biol Open. 2026 Jan 2;15(1):bio062353. doi: 10.1242/bio.062353 (PMC12805655; doi:10.1242/bio.062353)
Supplement: Table S2. [file biolopen-15-062353-TableS2.csv]

miRNA	E8.5_1	E8.5_2	E8.5_3	E9.5_1	E9.5_2	E9.5_3	E10.5_1	E10.5_2	E10.5_3	E11.5_1	E11.5_2	E11.5_3
mmu-mir-292a	242.5241561	232.8510521	219.7152031	44.98196457	146.0665702	474.7686706	1.673679626	2.289542893	85.11451203	60.18924236	3.374733436	0.743064646
mmu-miR-1843a-3p	0	0	0.340116414	4.997996063	3.396896982	20.20292215	0	0	0	5.883159028	40.49680123	24.27344511
mmu-miR-669c-5p	404.4478848	368.7710849	690.7764359	1354.456933	81.52552757	161.6233772	467.7934556	499.1203507	328.8107991	414.0838854	436.090554	315.8024747
mmu-miR-296-5p	41.92667975	0	15.30523861	0	0	10.10146108	110.4628553	0	0	10.40866597	0.187485191	38.14398517
mmu-miR-410-5p	75.90174782	18.95299261	12.92442371	0	122.2882914	0	20.08415552	0	0.895942232	34.84640347	15.93624122	0.743064646
mmu-miR-3535	33.25219428	36.281443	61.22095444	54.9779567	20.38138189	40.4058443	55.23142767	2.289542893	21.50261356	106.8019639	26.8103823	15.60435757
mmu-miR-330-5p	30.72213602	34.65690078	13.26454013	0	3.396896982	0	41.84199066	22.89542893	0	2.715304167	12.74899298	24.27344511
mmu-miR-342-5p	43.73386422	53.06837932	50.3372292	14.99398819	13.58758793	40.4058443	0.836839813	2.289542893	14.33507571	71.95556042	166.4868495	163.4742222
mmu-miR-92a-3p	43292.54977	54355.01676	52493.22715	24240.28091	20867.13816	26930.49523	14391.13427	21359.14565	18668.74829	11062.60173	20069.72723	18686.34204
mmu-mir-17	1.807184472	9.20573927	17.34593709	0	0	0	47.69986935	0	2.687826696	0	0.749940764	7.182958247
mmu-mir-872	55.29984484	1.624542224	36.39245625	4.997996063	3.396896982	20.20292215	98.74709795	11.44771447	0.895942232	0	93.36762506	68.36194745
mmu-mir-92a-2	560.2271863	720.7552334	760.5003007	304.8777599	78.12863059	798.015425	71.96822393	66.3967439	127.2237969	56.56883681	146.0509637	75.5449057
mmu-mir-877	21.68621366	20.57753484	68.70351553	4.997996063	186.829334	60.60876646	10.87891757	139.6621165	35.83768927	18.10202778	63.93245009	13.87054006
mmu-miR-182-5p	5642.752795	6356.292209	7112.51444	13294.66953	12123.52533	12445.00005	15066.464	20278.4814	12493.01848	11004.22269	13169.89723	13961.93701
mmu-mir-92a-1	1314.545985	1700.895709	1585.62272	964.6132402	502.7407534	1171.769485	726.3769578	801.3400126	634.3271002	464.7695632	811.6233913	626.8988732
mmu-miR-708-3p	18.79471851	22.74359114	30.2703608	0	0	20.20292215	0	0	0	0	0	8.421399324
mmu-miR-21a-5p	727.2110315	672.5604807	500.9914771	6017.58726	3675.442535	11040.89696	1418.443483	2236.883407	1375.271326	966.1957327	1264.962583	1367.982014
mmu-miR-466b-3p	103.7323887	147.8333424	131.9651685	124.9499016	3.396896982	20.20292215	104.6049766	38.92222918	87.80233872	39.82446111	10.68665588	50.77608416
mmu-miR-330-3p	10.12023304	18.41147854	0.340116414	0	0	30.30438323	0	155.6889167	0	8.1459125	34.49727512	0.247688215
mmu-miR-329-5p	0.722873789	36.82295708	20.40698481	4.997996063	6.793793964	0	0	29.76405761	82.42668533	27.60559236	45.37141619	5.696828955
mmu-miR-99b-3p	6.144427205	15.70390817	14.9651222	0	16.98448491	30.30438323	26.77887402	2.289542893	104.8252411	30.77344722	62.62005375	107.0013091
mmu-mir-409	162.2851656	248.5549603	190.1250752	679.7274646	71.33483662	272.7394491	357.3306002	1121.876018	655.8297137	518.6230958	279.1654492	291.2813413
mmu-miR-146b-5p	61.44427205	79.60256898	127.8837715	1474.408839	207.2107159	0	14.22627682	0	84.21856979	43.89741736	83.61839513	111.4596969
mmu-miR-493-3p	11.20454373	0.541514075	25.84884743	0	0	0	0	0	0.895942232	17.64947708	0	0
mmu-miR-434-3p	357.0996517	528.5177369	691.1165523	1314.472965	1185.517047	575.7832813	1399.196168	2351.360551	945.2190546	1266.236843	977.5477852	794.5837951
mmu-mir-652	8.674485466	0	2.040698481	0	6.793793964	0	0.836839813	0	0	28.51069375	0.187485191	16.84279865
mmu-mir-653	12.28885441	38.4474993	0	0	6.793793964	0	0	0	0	7.240811111	0	0
mmu-mir-411	26.0234564	56.85897784	69.04363195	34.98597244	13.58758793	20.20292215	96.23657851	6.868628679	112.8887212	23.98518681	63.7449649	36.16247945
mmu-mir-412	15.54178646	9.747253344	29.25001156	4.997996063	10.19069095	0	0	29.76405761	1.791884464	33.94130208	47.62123848	22.04425117
mmu-miR-30a-5p	1447.193325	2235.911614	1511.137225	3313.67139	3013.047623	2596.075497	2174.946674	2639.842956	1994.367408	1692.992148	1983.780805	1998.843898
mmu-miR-199b-3p	109.1539421	162.9957365	135.0262162	34.98597244	78.12863059	1444.508934	225.9467496	59.52811522	490.0804008	255.6911424	110.053807	90.15851041
mmu-miR-708-5p	19.87902919	9.20573927	17.00582068	0	0	10.10146108	0	0	0	0	0	0
mmu-let-7d-5p	68.67300994	57.40049192	0.340116414	324.8697441	672.5856025	30.30438323	128.8733312	2.289542893	29.56609365	70.59790833	35.43470108	0.990752862
mmu-mir-421	9.03592236	10.28876742	21.08721764	4.997996063	0	10.10146108	30.96307309	2.289542893	57.34030284	0	17.81109313	22.04425117
mmu-miR-99b-5p	870.7014786	719.1306912	603.706634	1329.466953	981.7032278	1656.639616	2191.683471	1499.650595	2073.210325	2464.591082	3883.193273	3763.374745
mmu-mir-423	269.9933601	186.8223558	325.8315242	34.98597244	210.6076129	121.2175329	97.91025814	391.5118347	235.632807	140.743266	202.4840061	144.4022296
mmu-mir-665	4.698679627	0	30.95059363	0	0	0	4.184199066	2.289542893	0.895942232	26.70049097	0.187485191	18.82430437
mmu-miR-412-3p	12.6502913	0	17.6860535	0	3.396896982	0	0.836839813	32.0536005	0.895942232	16.74437569	0.374970382	9.412152186
mmu-miR-181a-2-3p	0.361436894	0	0	0	6.793793964	40.4058443	0	0	66.29972516	42.53976528	36.37212703	62.91280672
mmu-mir-429	0.722873789	0	19.38663557	14.99398819	10.19069095	10.10146108	1.673679626	0	4.479711159	76.48106736	9.561744735	26.25495083
mmu-miR-130a-3p	62.52858273	32.49084448	55.43897541	4.997996063	186.829334	343.4496766	38.49463141	4.579085786	0.895942232	22.62753472	49.87106077	25.26419797
mmu-miR-434-5p	51.6854759	40.07204153	17.6860535	19.99198425	363.4679771	60.60876646	87.86818038	128.214402	341.3539903	27.15304167	104.8042217	15.85204579
mmu-mir-431	26.38489329	3.790598523	111.2180672	9.995992127	27.17517586	1252.581173	265.2782208	421.2758923	8.959422319	16.74437569	53.24579421	104.5244269
mmu-miR-30c-5p	740.5841966	1057.035474	610.5089623	2269.090213	1538.794333	404.058443	861.1081677	1396.621165	537.5653391	689.2347077	994.4214524	1194.104887
mmu-mir-674	86.38341776	100.1801038	53.73839334	824.6693505	10.19069095	50.50730538	2.510519439	18.31634314	0.895942232	11.76631806	0.937425954	13.62285185
mmu-miR-673-5p	93.61215565	48.73626672	36.05233983	524.7895867	10.19069095	60.60876646	0.836839813	231.2438322	180.9803308	106.8019639	6.187011299	132.265507
mmu-mir-433	14.81891267	25.45116151	29.25001156	0	6.793793964	20.20292215	86.19450075	208.3484033	24.19044026	32.13109931	9.374259544	21.54887474
mmu-mir-434	22.40908745	4.332112597	39.11338756	0	3.396896982	20.20292215	99.58393777	180.8738886	11.64724901	67.88260417	67.49466872	24.76882154
mmu-mir-676	27.10776708	37.36447115	26.86919667	9.995992127	135.8758793	20.20292215	5.021038879	87.00262994	43.90116936	0	22.31073771	15.60435757
mmu-mir-679	27.46920397	54.69292154	72.44479608	304.8777599	139.2727763	10.10146108	41.00515084	265.5869756	189.0438109	63.80964792	15.37378565	42.35468484
mmu-miR-184-3p	0	0	0	0	3.396896982	0	0	0	28.67015142	7.240811111	16.87366718	0
mmu-miR-203-3p	187.9471851	43.86264005	24.82849819	554.777563	767.698718	10869.17212	396.6620714	341.1418911	944.3231124	212.2462757	353.4095848	433.7020652
mmu-miR-320-3p	438.4229529	471.117245	358.1425835	999.5992127	1341.774308	3818.352287	312.9780901	164.8470883	405.861831	221.2972896	199.8592135	408.190179
mmu-miR-669p-5p	67.58869925	145.125772	78.56689153	0	482.3593715	40.4058443	0	2.289542893	35.83768927	46.16017083	47.43375329	1.981505723
mmu-miR-669a-5p	67.58869925	145.125772	78.56689153	0	482.3593715	40.4058443	0	2.289542893	35.83768927	46.16017083	47.43375329	1.981505723
mmu-miR-194-5p	20.24046609	15.70390817	1.360465654	919.6312757	10.19069095	686.8993532	106.2786563	52.65948654	77.05103194	93.67799375	201.7340654	150.0990585
mmu-miR-412-5p	92.88928186	0.541514075	88.43026752	14.99398819	95.1131155	60.60876646	350.6358817	217.5065748	92.28204988	71.05045903	147.9258156	232.5792343
mmu-let-7d-3p	5.78299031	81.76862528	70.74421402	0	13.58758793	10.10146108	0.836839813	0	19.7107291	39.37191042	43.87153467	0.743064646
mmu-mir-203	16.98753404	1.083028149	6.122095444	0	16.98448491	4606.266251	95.3997387	18.31634314	163.0614862	95.48819653	92.80516948	157.7773932
mmu-mir-205	6.144427205	0	0.680232827	4.997996063	0	20.20292215	90.37869982	54.94902943	2.687826696	12.21886875	22.31073771	26.75032726
mmu-mir-299a	33.61363118	20.03602076	79.92735718	0	47.55655775	30.30438323	0.836839813	2.289542893	37.62957374	1.357652083	95.99241773	0
mmu-miR-298-5p	1608.39418	1280.139273	1738.675106	1839.262551	1083.610137	636.3920478	1901.300055	2200.25072	1042.876758	921.3932139	925.6143874	862.4503661
mmu-miR-149-3p	0	30.32478818	14.62500578	0	3.396896982	0	0	45.79085786	0	0	0	0
mmu-mir-20b	17.34897093	25.99267558	64.96223499	0	0	10.10146108	0.836839813	45.79085786	43.90116936	3.167854861	0	20.80581009
mmu-miR-7a-2-3p	10.12023304	0	0.680232827	84.96593308	0	10.10146108	93.72605907	121.3457733	17.02290241	14.93417292	4.687129772	0.247688215
mmu-mir-199a-2	30.72213602	14.62088002	15.30523861	0	0	10.10146108	51.88406842	0	67.19566739	43.89741736	0.187485191	36.65785588
mmu-mir-199a-1	30.72213602	13.53785187	15.30523861	0	0	0	53.55774804	0	67.19566739	31.22599792	0.187485191	0.743064646
mmu-miR-342-3p	379.870176	416.9658375	635.6775769	449.8196457	139.2727763	151.5219161	254.3993032	144.2412023	692.5633452	422.6823486	719.3806774	551.3539675
mmu-mir-214	0	2.707570373	0.340116414	0	3.396896982	10.10146108	38.49463141	0	86.01045426	8.1459125	35.05973069	30.4656505
mmu-miR-673-3p	0	0	0	0	0	0	0	0	0	40.7295625	11.24911145	8.173711109
mmu-mir-217	0	0	0.680232827	0	3.396896982	10.10146108	0.836839813	22.89542893	56.44436061	30.32089653	0	22.04425117
mmu-miR-3074-1-3p	21.32477677	0	0	4.997996063	0	10.10146108	0	0	28.67015142	0	34.12230474	0
mmu-miR-127-3p	343.7264866	200.9017217	379.5699175	344.8617284	495.9469594	868.7256525	879.5186436	1213.457733	358.3768927	842.1968424	338.9732251	365.8354942
mmu-mir-1a-2	239.2712241	168.4108772	45.235483	4.997996063	16.98448491	50.50730538	17.57363608	2.289542893	19.7107291	16.291825	0.749940764	0.743064646
mmu-mir-21a	42.64955354	84.47619565	137.4070311	49.97996063	271.7517586	878.8271136	173.2258413	20.60588604	107.5130678	50.68567778	167.2367903	139.9438417
mmu-miR-24-3p	511.7946425	380.1428804	654.3839796	2753.895831	2816.027598	4010.280047	2844.418525	3180.175078	2247.023118	1979.456738	2046.400858	2177.67479
mmu-miR-19b-3p	76.62462161	119.6746105	128.2238879	0	6.793793964	0	1.673679626	0	63.61189846	34.84640347	0.187485191	83.96630503
mmu-mir-1a-1	294.9325058	213.3565454	94.89247938	29.98797638	16.98448491	50.50730538	19.2473157	2.289542893	4.479711159	24.89028819	0.937425954	1.486129292
mmu-miR-362-5p	32.89075739	57.94200599	31.97094287	914.6332796	3.396896982	10.10146108	0	0	0.895942232	0	0.187485191	0.495376431
mmu-miR-466d-3p	41.20380596	10.83028149	11.90407447	0	224.1952008	10.10146108	0	0	52.86059168	13.57652083	0	21.54887474
mmu-miR-27b-3p	437.7000791	453.7887946	156.4535502	1589.362748	893.3839063	5747.731352	861.9450075	1119.586475	964.0338415	803.7300333	1164.470521	1187.417305
mmu-miR-669a-3p	20.60190298	0.541514075	0.340116414	0	6.793793964	10.10146108	0	0	2.687826696	8.1459125	0	71.58189425
mmu-miR-291a-5p	132.6473402	108.3028149	297.2617454	9.995992127	16.98448491	10.10146108	1.673679626	11.44771447	2.687826696	0	0.374970382	0.247688215
mmu-mir-133a-2	26.74633019	0	13.26454013	0	0	10.10146108	0.836839813	0	1.791884464	7.693361806	0.187485191	0
mmu-mir-224	39.75805838	0.541514075	5.441862617	4.997996063	10.19069095	20.20292215	34.31043234	0	10.75130678	23.98518681	2.999763054	1.238441077
mmu-mir-7b	0.361436894	0	0.340116414	264.8937914	0	20.20292215	14.22627682	43.50131497	8.959422319	26.70049097	22.49822291	36.41016767
mmu-miR-149-5p	122.1656703	128.3388357	162.5756457	4.997996063	10.19069095	50.50730538	2.510519439	9.158171572	127.2237969	60.64179306	21.56079695	69.84807675
mmu-miR-504-5p	10.48166994	14.07936594	27.5494295	4.997996063	3.396896982	10.10146108	0	125.9248591	1.791884464	0	32.99739359	0
mmu-miR-3475-3p	147.8276898	132.1294342	108.4971359	4.997996063	129.0820853	828.3198082	0.836839813	25.18497182	0	21.26988264	0	0.495376431
mmu-miR-340-3p	54.21553416	158.6636239	44.21513376	49.97996063	50.95345473	70.71022753	59.41562673	80.13400126	109.3049523	151.1519319	156.9251048	155.5481993
mmu-miR-770-3p	119.2741752	74.18742823	127.2035387	19.99198425	247.9734797	70.71022753	227.6204292	421.2758923	30.46203588	72.40811111	185.7978242	195.426002
mmu-miR-23a-5p	7.951611677	0	0	219.9118268	0	0	0	4.579085786	0	17.19692639	0	0
mmu-miR-450a-1-3p	0	0	17.6860535	0	186.829334	0	0	0	40.31740043	2.715304167	0	0
mmu-mir-93	51.6854759	79.60256898	85.70933621	4.997996063	57.7472487	20.20292215	62.76298599	9.158171572	10.75130678	38.91935972	66.74472795	89.66313398
mmu-mir-1224	0	0	0.340116414	4.997996063	0	10.10146108	116.320734	2.289542893	50.17276498	20.81733194	15.74875603	0.247688215
mmu-miR-7a-5p	1664.055462	1429.597157	1589.023884	9551.170477	8927.045269	6606.355544	13527.51558	15113.27264	11010.23409	6058.748697	9886.844056	9546.15151
mmu-mir-496a	20.60190298	18.41147854	58.84013954	0	3.396896982	0	0	0	0	13.12397014	0.187485191	0.247688215
mmu-miR-1983	626.7315749	686.0983326	738.3927338	309.8757559	322.7052133	1474.813317	431.8093436	224.3752035	533.085628	371.0915695	560.5807207	496.6148719
mmu-miR-376b-5p	0	0	0	0	0	30.30438323	25.10519439	18.31634314	39.4214582	7.240811111	0	18.08123973
mmu-mir-145a	13.0117282	41.69658375	0.340116414	0	0	0	0	2.289542893	0	0	10.49917069	0.247688215
mmu-miR-5099	505.6502153	488.9872094	622.7531532	124.9499016	149.4634672	272.7394491	227.6204292	50.36994365	123.640028	622.2572049	210.170899	137.7146478
mmu-mir-23a	0.361436894	16.78693631	1.020349241	0	0	686.8993532	33.47359253	0	0	9.051013889	26.24792672	6.439893601
mmu-mir-23b	18.07184472	51.44383709	66.66281705	19.99198425	20.38138189	141.4204551	104.6049766	277.0346901	112.8887212	167.8963076	235.8563701	96.59840401
mmu-miR-27b-5p	7.228737888	0	0	0	0	10.10146108	80.33662206	0	0	9.503564583	0.187485191	28.48414477
mmu-miR-135b-5p	187.5857482	140.7936594	152.3721533	4.997996063	13.58758793	40.4058443	0	0	0.895942232	10.86121667	0.187485191	0.990752862
mmu-mir-493	16.62609714	6.498168896	5.101746203	0	101.9069095	20.20292215	0.836839813	329.6941766	129.9116236	16.74437569	39.37189008	7.182958247
mmu-mir-483	748.1743714	1044.58065	791.7910107	1914.232492	234.3858918	686.8993532	845.2082113	1115.007389	1165.620844	696.0229681	750.5032191	897.6220927
mmu-mir-484	0.722873789	0	14.9651222	0	3.396896982	0	1.673679626	11.44771447	0	0.452550694	22.87319329	13.12747542
mmu-mir-485	409.1465645	480.8644983	449.2937823	1189.523063	1328.18672	1959.683449	881.1923233	2612.368441	723.9213233	1221.434324	1221.091048	1044.996581
mmu-miR-92a-2-5p	246.1385251	518.2289695	350.3199059	4.997996063	10.19069095	40.4058443	0.836839813	2.289542893	5.375653391	0	1.499881527	1.486129292
mmu-mir-146b	2.530058261	25.45116151	4.081396962	34.98597244	3.396896982	10.10146108	0.836839813	0	28.67015142	2.715304167	5.999526108	1.238441077
mmu-miR-23a-3p	65.78151478	29.24176003	67.68316629	474.809626	540.1066202	373.7540598	244.3572254	192.321603	251.7597672	76.48106736	34.30978993	66.38044173
mmu-miR-8114	19.87902919	33.57387263	24.48838177	4.997996063	258.1641706	60.60876646	69.45770449	36.63268629	70.77943632	84.17442917	219.3576733	172.6386861
mmu-miR-770-5p	100.8408935	64.44017489	47.6162979	94.9619252	84.92242455	20.20292215	68.62086468	100.7398873	71.67537855	111.3274708	39.93434566	96.59840401
mmu-miR-219a-1-3p	23.13196124	17.32845039	11.90407447	0	0	0	0.836839813	0	0	0	0	27.98876834
mmu-miR-3068-3p	28.55351466	0	0.680232827	0	6.793793964	0	0	2.289542893	0.895942232	0	40.12183085	17.09048686
mmu-miR-340-5p	84.2147964	124.5482372	100.334342	419.8316693	20.38138189	90.91314968	179.08372	125.9248591	79.73885864	120.8310354	221.4200104	258.3388087
mmu-miR-140-3p	13.37316509	23.28510521	18.02616992	0	0	0	11.71575738	0	0	12.21886875	0	0
mmu-mir-494	109.8768159	71.47985786	141.488428	14.99398819	16.98448491	50.50730538	47.69986935	9.158171572	94.07393435	52.94843125	110.4287774	32.44715622
mmu-miR-1191a	8.674485466	0	16.32558785	0	0	10.10146108	15.06311664	0	47.48493829	0	0	5.696828955
mmu-miR-337-5p	236.3797289	357.9408034	320.3896616	334.8657362	387.246256	1282.885557	727.2137976	611.3079524	535.7734547	390.5512493	300.1637906	438.1604531
mmu-miR-872-5p	266.0175543	79.60256898	334.3344345	184.9258543	523.1221352	80.81168861	26.77887402	247.2706324	246.3841138	174.6845681	189.3600428	324.223874
mmu-miR-376b-3p	183.6099424	57.94200599	190.4651916	19.99198425	132.4789823	111.1160718	154.8153654	304.5092048	241.0084604	210.8886236	206.23371	244.2205804
mmu-miR-152-3p	15.18034956	11.91330964	10.54360882	0	0	0	0	0	25.08638249	20.81733194	20.43588581	0.247688215
mmu-miR-290a-5p	196.6216706	235.5586225	105.4360882	224.9098229	20.38138189	20.20292215	0.836839813	4.579085786	4.479711159	0	0.749940764	0
mmu-mir-450b	12.6502913	15.16239409	0.340116414	0	0	0	0	0	0	0	15.93624122	0.247688215
mmu-miR-329-3p	71.56450509	67.68925933	67.34304988	14.99398819	305.7207284	50.50730538	148.1206469	224.3752035	64.50784069	146.1738743	122.2403445	193.4444962
mmu-miR-139-5p	39.0351846	25.45116151	0	0	3.396896982	10.10146108	0.836839813	0	0.895942232	0	9.374259544	0
mmu-miR-18b-3p	5.421553416	36.82295708	15.98547144	0	3.396896982	0	0	0	0	0	0	0
mmu-mir-148a	28.91495155	2.707570373	27.5494295	4.997996063	20.38138189	20.20292215	4.184199066	6.868628679	41.21334267	0.905101389	31.49751207	13.62285185
mmu-miR-409-3p	2341.388202	3158.651598	2820.925534	7247.094292	6226.512168	16222.94649	5370.001081	8452.992361	5622.037505	5693.087736	4484.645766	4340.983663
mmu-miR-665-3p	7.228737888	16.78693631	19.72675199	199.9198425	6.793793964	0	61.92614617	20.60588604	1.791884464	137.1228604	16.31121161	56.96828955
mmu-miR-384-5p	20.96333988	34.65690078	15.64535502	4.997996063	3.396896982	0	0	0	34.04580481	4.525506945	0.187485191	0.247688215
mmu-miR-299b-3p	0.361436894	0	26.18896384	4.997996063	3.396896982	10.10146108	0.836839813	0	0	1.357652083	37.12206779	45.07925521
mmu-miR-30a-3p	146.7433791	190.0714402	125.843073	624.7495079	23.77827887	444.4642873	158.9995645	116.7666875	227.5693269	158.8452938	129.7397521	166.694169
mmu-miR-140-5p	7.951611677	42.23809782	23.46803253	0	0	0	0	0	0	23.53263611	0	0.247688215
mmu-miR-106a-5p	134.8159616	64.98168896	24.82849819	9.995992127	0	10.10146108	2.510519439	22.89542893	0.895942232	0	24.93553039	19.07199259
mmu-miR-3963	715.6450509	849.0940691	846.2096369	314.873752	1667.876418	2525.365269	469.4671352	1643.891797	466.7859028	191.8814944	829.4344844	417.6023312
mmu-mir-101b	39.75805838	29.78327411	26.86919667	0	10.19069095	10.10146108	8.368398132	0	101.2414722	0.452550694	71.43185772	0.247688215
mmu-mir-101a	28.19207776	61.73260451	0.340116414	684.7254607	6.793793964	10.10146108	1.673679626	0	0.895942232	3.620405556	0.374970382	37.89629696
mmu-miR-3968	0.722873789	0.541514075	13.60465654	9.995992127	10.19069095	0	10.04207776	0	0.895942232	0.452550694	1.312396336	47.55613736
mmu-miR-186-5p	234.2111076	345.4859796	188.4244931	669.7314725	302.3238314	565.6818203	143.099608	82.42354415	81.5307431	73.3132125	116.9907591	125.0825488
mmu-mir-26b	133.370214	137.0030609	72.7849125	24.98998032	210.6076129	60.60876646	88.70502019	155.6889167	51.06870722	112.2325722	119.9905222	203.8474013
mmu-mir-125a	31.08357292	2.166056299	0.680232827	14.99398819	16.98448491	30.30438323	6.694718505	84.71308704	34.04580481	84.62697986	181.67315	58.45441884
mmu-miR-362-3p	15.54178646	34.1153867	0	0	0	0	0	0	0	0	8.249348399	0.247688215
mmu-let-7f-5p	297.1011272	331.4066137	243.1832357	8051.771658	1453.871908	6858.892071	544.7827184	1156.219161	702.4187098	1069.829842	1160.908302	906.2911802
mmu-mir-295	75.90174782	52.52686524	36.05233983	109.9559134	3.396896982	0	0	0	0	0.452550694	0	0.247688215
mmu-miR-10b-5p	2611.381562	2846.739491	4548.036682	699.7194489	580.8693839	555.5803592	148.1206469	579.2543519	459.6183649	925.4661702	63.55747971	34.67635016
mmu-mir-25	29.27638845	33.57387263	22.10756688	0	6.793793964	0	1.673679626	224.3752035	12.54319125	31.22599792	36.37212703	48.29920201
mmu-miR-410-3p	89.27491292	97.47253344	63.94188575	449.8196457	502.7407534	20.20292215	103.7681368	164.8470883	77.94697417	157.9401924	58.87034994	107.4966855
mmu-mir-126a	75.54031093	105.5952446	44.21513376	0	10.19069095	0	1.673679626	4.579085786	0.895942232	0	20.623371	0.743064646
mmu-miR-26b-5p	911.9052846	1191.330964	1070.68647	2678.92589	818.6521727	424.2613652	738.929555	1346.251221	491.8722853	1082.501261	1331.33234	1535.419247
mmu-miR-409-5p	27.83064087	133.7539764	77.20642587	19.99198425	224.1952008	101.0146108	46.02618972	52.65948654	154.9980061	122.1886875	209.0459878	43.09774948
mmu-mir-27b	6.505864099	14.07936594	13.26454013	19.99198425	10.19069095	20.20292215	38.49463141	45.79085786	32.25392035	8.1459125	67.8696391	32.94253265
mmu-miR-148a-3p	400.1106421	270.2155233	380.2501503	39.98396851	353.2772861	2212.219976	557.3353156	1419.516594	232.9449803	281.9390826	281.6027567	390.6043157
mmu-mir-31	6.505864099	0.541514075	48.63664714	4.997996063	0	0	0	2.289542893	0	0	17.62360794	0.495376431
mmu-mir-296	10.84310683	3.249084448	22.10756688	4.997996063	0	10.10146108	0	0	0	10.40866597	0	0
mmu-mir-298	70.11875751	78.51954083	43.87501735	0	10.19069095	20.20292215	142.2627682	25.18497182	3.583768927	22.62753472	16.4986968	3.467635016
mmu-miR-129-5p	5.78299031	38.4474993	31.97094287	4.997996063	10.19069095	0	80.33662206	0	2.687826696	24.89028819	39.93434566	25.7595744
mmu-miR-339-3p	0	0	0	0	3.396896982	0	0.836839813	116.7666875	74.36320524	6.788260417	48.37117925	0
mmu-mir-28a	36.14368944	5.956654821	9.523259579	14.99398819	152.8603642	10.10146108	0.836839813	4.579085786	20.60667133	10.86121667	19.87343023	137.4669596
mmu-miR-874-3p	9.03592236	0	0	0	0	0	0	0	38.52551597	3.167854861	11.81156703	0
mmu-mir-125b-1	0.361436894	0	1.020349241	0	10.19069095	0	0.836839813	0	51.06870722	0.452550694	25.31050077	14.36591649
mmu-mir-191	10.48166994	2.707570373	6.122095444	4.997996063	3.396896982	0	5.021038879	45.79085786	33.14986258	13.12397014	2.249822291	43.59312591
mmu-mir-30c-1	73.37168956	62.27411859	93.53201372	34.98597244	30.57207284	282.8409101	44.3525101	112.1876018	5.375653391	38.46680903	41.80919757	87.43394004
mmu-mir-192	12.28885441	29.24176003	74.48549456	9.995992127	6.793793964	30.30438323	99.58393777	2.289542893	173.812793	52.49588056	73.30670963	55.97753668
mmu-mir-125b-2	0.361436894	0.541514075	1.360465654	4.997996063	6.793793964	10.10146108	0.836839813	9.158171572	0.895942232	34.84640347	27.37283787	23.77806868
mmu-mir-30c-2	74.09456335	64.44017489	102.0349241	34.98597244	27.17517586	282.8409101	44.3525101	112.1876018	5.375653391	38.46680903	41.80919757	64.89431244
mmu-mir-186	24.21627192	76.35348453	15.98547144	34.98597244	3.396896982	40.4058443	1.673679626	0	0.895942232	2.262753472	1.874851909	0.743064646
mmu-miR-344d-3p	0	0	0	0	0	0	0	270.1660614	0	11.31376736	12.3740226	0
mmu-miR-125a-5p	730.4639636	679.6001637	499.2908951	1259.495008	852.6211425	2737.495952	1644.390233	659.3883532	1023.166029	2680.005213	3169.437152	3470.854963
mmu-miR-10a-5p	3483.167351	4031.030772	5922.106993	2349.05815	1368.949484	676.7978921	261.9308615	469.3562931	530.3978013	1006.020194	530.2081198	624.9173675
mmu-miR-196a-5p	41.56524286	167.3278491	280.5960412	119.9519055	16.98448491	70.71022753	5.021038879	135.0830307	115.5765479	690.5923597	0.749940764	2.229193939
mmu-miR-22-3p	101.5637673	65.52320304	45.235483	2154.136303	397.4369469	6495.239472	191.6363172	43.50131497	242.8003448	116.7580792	1.124911145	19.56736902
mmu-miR-668-3p	3.614368944	38.98901338	0	0	0	10.10146108	98.74709795	0	90.49016542	2.262753472	35.24721588	29.47489763
mmu-miR-148b-3p	97.22652459	99.09707567	129.2442371	689.7234567	166.4479521	50.50730538	66.11034524	41.21177207	116.4724901	54.30608333	168.924157	66.38044173
mmu-miR-187-3p	0	25.99267558	3.741280549	4.997996063	0	0	0	2.289542893	0	0	33.55984917	0.495376431
mmu-miR-181a-5p	29.99926224	92.59890677	22.10756688	4.997996063	146.0665702	90.91314968	343.9411632	52.65948654	260.7191895	273.3406194	346.8476031	628.3850025
mmu-mir-106b	58.19134	2.707570373	12.92442371	4.997996063	0	0	0	0	8.063480087	14.02907153	2.437307481	2.229193939
mmu-miR-125a-3p	30.72213602	0	0.680232827	0	0	0	102.931297	0	1.791884464	2.715304167	47.43375329	14.86129292
mmu-miR-374b-5p	210.7177094	312.9951352	234.6803253	369.8517087	13.58758793	70.71022753	24.26835458	38.92222918	97.65770327	46.61272153	128.9898113	93.87383364
mmu-miR-760-3p	80.96186435	41.69658375	110.5378344	9.995992127	13.58758793	40.4058443	108.7891757	38.92222918	60.92407177	128.0718465	85.86821742	42.60237305
mmu-miR-5121	37.95087391	41.69658375	46.25583224	0	54.35035171	50.50730538	46.86302954	0	9.85536455	47.51782292	13.12396336	3.2199468
mmu-miR-292a-3p	495.8914191	530.6837932	275.8344114	24.98998032	23.77827887	50.50730538	2.510519439	187.7425172	5.375653391	0.452550694	0.187485191	28.73183299
mmu-miR-10a-3p	50.60116522	22.74359114	61.90118726	0	3.396896982	10.10146108	0	0	0	9.956115278	0.374970382	0
mmu-miR-487b-3p	468.0607782	557.2179828	411.200744	814.6733583	1114.18221	646.4935089	617.5877821	572.3857233	1157.557364	1061.231378	740.3790188	691.050121
mmu-miR-541-5p	2632.344902	2490.423229	2441.695733	5392.837752	4232.53364	4515.353101	3280.412068	5597.932373	3408.16425	3292.306302	2365.313168	1901.50243
mmu-miR-1198-5p	236.7411658	247.4719321	187.7442603	1229.507032	220.7983038	111.1160718	180.7573996	821.9458986	182.7722153	95.48819653	404.0305863	417.354643
mmu-miR-452-5p	7.228737888	0	36.73257266	0	0	393.956982	0	2.289542893	0.895942232	0	0	0
mmu-miR-466h-3p	41.20380596	2.707570373	92.51166448	4.997996063	3.396896982	0	1.673679626	0	26.87826696	0	20.623371	4.210699662
mmu-miR-465c-5p	0.361436894	33.57387263	70.74421402	0	6.793793964	20.20292215	132.2206905	0	0.895942232	0	0	0.495376431
mmu-miR-181c-5p	5.78299031	0.541514075	20.74710123	0	3.396896982	10.10146108	0.836839813	2.289542893	44.79711159	3.167854861	18.18606352	47.30844914
mmu-miR-143-3p	2627.646222	1614.253457	1359.445305	619.7515119	353.2772861	484.8701317	1374.090973	837.9726989	1894.021878	1097.887985	579.516725	1030.382976
mmu-mir-302b	695.7660217	530.1422791	272.0931308	29.98797638	214.0045099	121.2175329	5.857878692	6.868628679	3.583768927	4.07295625	0.749940764	0.990752862
mmu-mir-302c	135.5388354	190.0714402	89.11050035	4.997996063	0	20.20292215	1.673679626	2.289542893	1.791884464	0	6.936952062	0.247688215
mmu-mir-302d	59.63708758	32.49084448	89.79073317	0	0	0	0	0	0.895942232	0	0.187485191	0.495376431
mmu-mir-302a	813.2330124	892.9567091	760.5003007	1084.565146	61.14414568	111.1160718	21.75783514	11.44771447	9.85536455	0.452550694	1.874851909	60.18823635
mmu-miR-292a-5p	2255.727658	2205.586826	2630.120226	2114.152335	1032.656683	1959.683449	73.64190356	43.50131497	180.9803308	8.1459125	39.74686047	66.87581816
mmu-miR-200b-3p	522.2763124	699.6361845	772.7444916	2848.857756	2962.094168	1636.436694	2387.503987	1971.296431	2405.604893	1741.415072	3556.969041	3364.844406
mmu-miR-34b-3p	11.92741752	1.083028149	62.24130368	9.995992127	139.2727763	0	0.836839813	73.26537258	0	3.167854861	10.12420031	0.247688215
mmu-let-7f-2	1.084310683	0.541514075	3.401164135	34.98597244	0	60.60876646	2.510519439	13.73725736	0	15.38672361	16.87366718	1.486129292
mmu-let-7i-5p	56.38415553	1.624542224	79.58724077	0	366.8648741	40.4058443	2.510519439	4.579085786	102.1374144	111.7800215	108.1789551	203.5997131
mmu-let-7f-1	1.084310683	0	2.380814895	39.98396851	0	20.20292215	2.510519439	2.289542893	1.791884464	14.02907153	35.24721588	3.963011447
mmu-miR-3102-3p.2-3p	11.92741752	7.039682971	33.67152494	0	3.396896982	10.10146108	48.53670916	0	138.8710459	9.956115278	34.12230474	0.743064646
mmu-miR-381-3p	96.14221391	140.7936594	36.39245625	504.7976024	475.5655775	747.5081196	46.02618972	4.579085786	43.00522713	123.0937889	64.30742047	33.6855973
mmu-miR-293-3p	509.2645842	604.3297073	508.1339218	194.9218465	220.7983038	111.1160718	51.0472286	6.868628679	106.6171256	18.10202778	2.812277863	2.229193939
mmu-miR-3102-5p.2-5p	50.60116522	0	53.05816051	4.997996063	6.793793964	20.20292215	0.836839813	2.289542893	0	5.430608333	0.187485191	80.74635823
mmu-miR-486b-5p	88.19060223	124.5482372	71.08433043	4.997996063	108.7007034	50.50730538	79.49978225	66.3967439	60.92407177	130.3346	77.24389864	62.91280672
mmu-miR-429-3p	245.4156513	213.8980595	142.5087773	299.8797638	343.0865952	929.334419	374.9042363	435.0131497	445.2832892	487.8496486	840.3086255	1189.39881
mmu-miR-666-5p	39.0351846	30.32478818	47.27618148	4.997996063	118.8913944	20.20292215	187.4521181	4.579085786	1.791884464	53.85353264	55.68310169	0
mmu-miR-1839-5p	0.722873789	1.083028149	37.7529219	0	13.58758793	20.20292215	147.2838071	132.7934878	0	62.90454653	64.11993528	73.31571176
mmu-miR-465c-3p	29.99926224	17.86996446	160.5349472	0	3.396896982	20.20292215	0.836839813	0	0	0	0.187485191	0
mmu-miR-291a-3p	49.51685453	73.10440008	64.62211857	0	6.793793964	10.10146108	0	0	0.895942232	0	0.374970382	0
mmu-miR-221-3p	5.421553416	0.541514075	33.67152494	4.997996063	0	10.10146108	0	109.8980589	0.895942232	18.10202778	45.183931	23.28269225
mmu-miR-877-3p	29.99926224	50.36080894	35.03199059	149.9398819	71.33483662	0	24.26835458	0	34.94174704	61.09434375	74.61910597	21.54887474
mmu-miR-200b-5p	116.7441169	2.166056299	133.6657505	19.99198425	159.6541582	70.71022753	140.5890886	187.7425172	48.38088052	119.0208326	94.11756582	277.163113
mmu-mir-3068	30.36069913	0	0	0	0	20.20292215	18.41047589	0	0	0.452550694	4.874614963	0
mmu-miR-293-5p	338.3049332	378.5183382	420.0437707	14.99398819	254.7672737	40.4058443	25.10519439	2.289542893	3.583768927	1.357652083	0.749940764	1.238441077
mmu-miR-30c-2-3p	28.19207776	103.4291883	86.38956904	4.997996063	0	10.10146108	0	0	0.895942232	35.29895417	19.49845985	0.247688215
mmu-miR-1247-5p	34.69794186	73.10440008	78.56689153	1104.55713	1066.625652	40.4058443	1.673679626	4.579085786	35.83768927	128.5243972	55.30813131	109.230503
mmu-miR-322-3p	204.5732822	74.18742823	159.5145979	514.7935945	23.77827887	40.4058443	175.7363608	27.47451472	266.0948429	54.75863403	97.30481406	159.2635225
mmu-miR-218-5p	725.0424102	787.9029787	454.3955285	409.8356772	268.3548616	161.6233772	190.7994774	219.7961177	38.52551597	88.24738542	270.3536452	343.0481783
mmu-miR-15a-5p	36.14368944	0	0.340116414	0	3.396896982	20.20292215	30.12623327	2.289542893	0	15.83927431	20.623371	0.247688215
mmu-miR-877-5p	190.4772433	324.9084448	189.7849588	24.98998032	186.829334	70.71022753	344.778003	34.3431434	441.6995203	205.4580153	106.116618	272.9524134
mmu-miR-302b-5p	30.36069913	11.37179557	58.50002313	0	0	20.20292215	0.836839813	2.289542893	0.895942232	0	0	0
mmu-miR-155-5p	36.14368944	88.26679417	13.26454013	9.995992127	0	10.10146108	14.22627682	25.18497182	87.80233872	2.262753472	20.623371	42.35468484
mmu-miR-30e-3p	126.1414761	259.9267558	86.38956904	299.8797638	193.623128	50.50730538	31.7999129	171.715717	126.3278547	145.2687729	157.4875603	230.5977286
mmu-mir-7a-2	123.6114179	198.7356654	114.6192314	1424.428878	543.5035171	272.7394491	1318.859546	1176.825047	979.2648594	510.4771833	706.4441992	839.6630503
mmu-mir-7a-1	243.6084668	230.1434817	185.3634454	1069.571158	1039.450477	484.8701317	1653.595471	1888.872887	1443.362936	797.3943236	1135.785286	1214.663008
mmu-miR-17-5p	253.0058261	245.3058758	380.9303832	444.8216496	20.38138189	40.4058443	1.673679626	155.6889167	36.73363151	93.22544306	98.24224002	46.31769628
mmu-miR-425-5p	49.51685453	31.94933041	27.88954591	0	10.19069095	10.10146108	84.52082113	137.3725736	64.50784069	27.60559236	62.99502413	0.495376431
mmu-miR-669l-5p	38.6737477	30.86630226	80.94770642	124.9499016	3.396896982	30.30438323	89.54186001	0	50.17276498	0	8.62431878	26.00726262
mmu-mir-3099	0	0.541514075	0	0	0	0	2.510519439	0	72.57132078	22.62753472	48.18369406	1.981505723
mmu-miR-466g	3.975805838	66.60623119	34.69187418	474.809626	6.793793964	0	0.836839813	0	0	8.1459125	0.374970382	0.247688215
mmu-let-7b-5p	330.7147584	605.9542496	74.48549456	6707.310717	4096.65776	17576.54227	285.3623763	668.5465248	1299.116236	423.58745	302.6010981	415.125449
mmu-miR-216b-5p	0.361436894	0	16.32558785	0	0	0	104.6049766	48.08040075	0	8.1459125	13.31144855	0
mmu-miR-103-3p	910.459537	794.9426616	835.6660281	824.6693505	438.1997107	424.2613652	1003.370936	842.5517846	633.4311579	601.4398729	659.5729015	539.9603096
mmu-miR-20b-5p	69.03444683	55.23443562	94.21224655	0	6.793793964	0	0	0	0.895942232	0	0.562455573	0.495376431
mmu-miR-671-5p	36.86656323	4.332112597	0	0	0	10.10146108	0	0	41.21334267	9.503564583	0	21.05349831
mmu-miR-484	117.1055538	158.6636239	11.90407447	24.98998032	315.9114193	1222.27679	86.19450075	57.23857233	114.6806057	86.43718264	125.4275927	221.928641
mmu-miR-295-3p	165.5380976	136.4615468	149.651222	4.997996063	6.793793964	50.50730538	0	0	2.687826696	0	0.187485191	0.247688215
mmu-miR-450a-5p	0.361436894	25.99267558	101.0145748	0	10.19069095	30.30438323	40.16831103	4.579085786	0.895942232	14.02907153	17.62360794	43.59312591
mmu-miR-5110	60.35996137	8.664225195	14.9651222	14.99398819	108.7007034	1070.754874	20.92099533	0	81.5307431	30.32089653	9.936715116	8.66908754
mmu-miR-5112	16.26466025	51.44383709	109.8576016	0	414.4214318	303.0438323	128.0364914	75.55491547	254.4475938	23.53263611	77.24389864	0.990752862
mmu-miR-1249-3p	67.22726236	82.31013935	91.83143166	4.997996063	129.0820853	10.10146108	34.31043234	274.7451472	91.38610765	66.52495208	106.4915884	109.4781912
mmu-miR-192-5p	5.78299031	0	0	0	6.793793964	0	27.61571383	0	0	53.40098195	19.49845985	0.247688215
mmu-miR-193a-5p	0.722873789	0	39.45350397	0	0	808.1168861	0.836839813	0	3.583768927	0	13.87390412	0
mmu-miR-92b-5p	211.0791463	212.2735173	230.258812	9.995992127	489.1531654	50.50730538	4.184199066	9.158171572	143.3507571	8.1459125	146.4259341	132.7608835
mmu-miR-29a-3p	27.10776708	1.083028149	0	9.995992127	217.4014069	20.20292215	0.836839813	0	54.65247614	3.620405556	0.749940764	52.75758988
mmu-miR-465a-3p	29.99926224	17.86996446	160.5349472	0	3.396896982	20.20292215	0.836839813	0	0	0	0.187485191	0
mmu-miR-7687-5p	0	16.24542224	0	0	3.396896982	0	28.45255365	73.26537258	0	0	0	0
mmu-miR-5119	0	16.24542224	0	0	295.5300374	575.7832813	3.347359253	2.289542893	0	0	0	0
mmu-miR-101b-3p	62.52858273	51.44383709	73.80526174	4.997996063	6.793793964	10.10146108	232.6414681	0	80.63480087	42.08721458	143.8011414	23.28269225
mmu-miR-5100	49.87829143	22.20207706	36.39245625	4.997996063	197.020025	1101.059257	93.72605907	217.5065748	0	8.1459125	1.312396336	66.38044173
mmu-miR-543-5p	9.758796149	0.541514075	0	14.99398819	0	0	0.836839813	2.289542893	96.76176104	10.40866597	27.18535268	0
mmu-miR-295-5p	66.14295168	46.57021042	86.04945262	234.905815	10.19069095	0	0	0	0.895942232	0	0.187485191	0.247688215
mmu-miR-467a-5p	59.63708758	100.1801038	71.76456326	19.99198425	173.2417461	20.20292215	71.96822393	0	0	0	3.749703818	0
mmu-miR-5106	18.07184472	0.541514075	1.020349241	14.99398819	122.2882914	60.60876646	112.136535	0	3.583768927	0.452550694	0	0.247688215
mmu-mir-1949	5.421553416	8.664225195	0.340116414	0	108.7007034	0	0	0	0	0	0	0
mmu-miR-494-3p	455.7719238	590.2503414	667.6485198	64.97394882	1053.038064	878.8271136	382.4357946	249.5601753	634.3271002	382.8578875	346.6601179	373.7615171
mmu-miR-322-5p	54.21553416	30.86630226	0	0	0	0	23.43151477	11.44771447	0	21.26988264	3.187248245	0
mmu-miR-6990-5p	10.84310683	0	0.340116414	4.997996063	0	828.3198082	0.836839813	0	0.895942232	0	0	51.27146059
mmu-miR-3095-3p	60.35996137	0	26.86919667	4.997996063	3.396896982	0	0.836839813	0	0	8.1459125	46.12135696	18.57661616
mmu-miR-206-3p	3.614368944	1.083028149	0.680232827	4.997996063	0	0	1.673679626	0	0	47.97037361	0	51.51914881
mmu-mir-466b-1	25.6620195	0.541514075	54.07850975	0	224.1952008	0	0.836839813	0	82.42668533	12.21886875	0	19.3196808
mmu-mir-466b-2	25.6620195	0.541514075	54.07850975	0	224.1952008	0	0.836839813	0	82.42668533	12.21886875	0	19.3196808
mmu-mir-466b-4	25.6620195	0.541514075	54.07850975	0	224.1952008	0	0.836839813	0	82.42668533	12.21886875	0	19.3196808
mmu-miR-302b-3p	7426.443869	6387.158511	4721.496053	1274.488996	1718.829873	1272.784096	41.84199066	357.1686913	128.1197392	41.1821132	42.93410871	76.28797035
mmu-mir-466b-5	25.6620195	0.541514075	54.07850975	0	224.1952008	0	0.836839813	0	82.42668533	12.21886875	0	19.3196808
mmu-mir-466b-6	25.6620195	0.541514075	54.07850975	0	224.1952008	0	0.836839813	0	82.42668533	12.21886875	0	19.3196808
mmu-mir-466b-7	25.6620195	0.541514075	54.07850975	0	224.1952008	0	0.836839813	0	82.42668533	12.21886875	0	19.3196808
mmu-miR-300-3p	91.44353428	166.2448209	62.24130368	529.7875827	10.19069095	40.4058443	82.8471415	2.289542893	220.401789	184.6406833	88.3055249	110.9643205
mmu-mir-466b-8	25.6620195	0.541514075	54.07850975	0	224.1952008	0	0.836839813	0	82.42668533	12.21886875	0	19.3196808
mmu-miR-466a-3p	114.2140586	108.3028149	123.4622581	119.9519055	227.5920978	20.20292215	58.57878692	34.3431434	134.3913348	51.59077917	10.49917069	49.7853313
mmu-miR-30e-5p	1010.938994	1580.679584	996.2009753	2908.833709	2469.544106	5171.948071	2214.278146	2509.339011	1765.006197	1166.22314	1329.457489	1617.899423
mmu-mir-8114	6.144427205	18.41147854	19.38663557	9.995992127	0	0	26.77887402	0	0.895942232	0.905101389	44.62147543	20.31043366
mmu-miR-543-3p	733.7168956	885.3755121	876.4799977	2044.18039	2999.460035	525.275976	1564.890451	1392.042079	1027.64574	1327.783738	1263.650187	993.477432
mmu-miR-17-3p	51.6854759	48.73626672	0.340116414	0	0	10.10146108	98.74709795	0	0	3.620405556	0	0
mmu-miR-130b-5p	564.9258659	797.1087179	825.8026521	89.96392914	400.8338439	919.2329579	637.6719376	771.575955	514.2708411	597.3669167	951.4873437	769.3195971
mmu-miR-433-5p	25.30058261	0	0	0	108.7007034	0	40.16831103	0	0	3.167854861	0	0
mmu-mir-5099	209.6333988	241.5152773	368.6861923	199.9198425	105.3038064	80.81168861	135.5680497	11.44771447	96.76176104	480.6088375	67.68215391	59.69285992
mmu-miR-674-5p	310.8357292	17.32845039	498.9507787	94.9619252	47.55655775	50.50730538	42.67883047	174.0052599	167.5411974	64.26219861	21.56079695	51.27146059
mmu-miR-30b-5p	66.14295168	48.73626672	52.7180441	14.99398819	105.3038064	40.4058443	214.2309922	238.1124609	91.38610765	11.76631806	1.874851909	68.36194745
mmu-mir-500	10.84310683	8.12271112	0	0	0	0	0	0	8.959422319	0	0	11.14596969
mmu-miR-199a-3p	118.5513014	164.6202787	190.1250752	34.98597244	78.12863059	1464.711856	225.9467496	59.52811522	597.5934687	274.6982715	110.2412922	90.15851041
mmu-mir-501	11.92741752	59.56654821	103.7355061	4.997996063	13.58758793	10.10146108	138.915409	130.5039449	3.583768927	4.978057639	40.87177161	31.95177979
mmu-miR-106b-5p	196.6216706	113.7179557	97.27329427	14.99398819	13.58758793	20.20292215	108.7891757	4.579085786	194.4194643	57.0213875	9.374259544	0.743064646
mmu-mir-504	0.722873789	48.19475265	0	0	0	0	1.673679626	2.289542893	51.96464945	2.262753472	20.623371	0
mmu-miR-28a-3p	74.45600025	67.14774526	136.0465654	0	281.9424495	40.4058443	20.08415552	75.55491547	12.54319125	25.79538958	59.99526108	9.16446397
mmu-miR-96-5p	54.93840795	36.281443	101.6948076	9.995992127	618.2352507	1394.001628	247.7045847	247.2706324	38.52551597	65.1673	110.4287774	51.02377238
mmu-miR-669o-3p	20.60190298	0.541514075	0.340116414	0	6.793793964	10.10146108	0	0	2.687826696	8.1459125	0	71.58189425
mmu-miR-1a-3p	5517.334193	3260.456244	1477.805817	1619.350725	2021.153704	10172.1713	161.5100839	70.97582968	809.0358354	120.8310354	57.37046841	300.9411817
mmu-mir-1983	314.0886612	252.8870729	161.5552964	19.99198425	281.9424495	70.71022753	144.7732877	61.81765811	314.4757234	165.6335542	98.05475483	235.5514929
mmu-let-7e-5p	197.3445443	392.5977041	212.232642	1769.290606	1070.022549	3646.627448	1210.90721	1682.814026	1418.276553	3807.761543	2307.192759	2894.979862
mmu-miR-136-3p	45.1796118	37.90598523	56.79944106	999.5992127	20.38138189	60.60876646	52.72090823	512.857608	139.7669882	107.2545146	98.80469559	97.09378044
mmu-miR-411-3p	331.0761953	329.7820715	228.5582299	54.9779567	591.0600749	1323.291401	314.6517697	119.0562304	187.2519265	481.9664896	411.3425088	344.7819959
mmu-miR-100-5p	2.891495155	0.541514075	11.56395806	0	10.19069095	20.20292215	133.0575303	27.47451472	210.5464245	100.4662542	134.614367	103.533674
mmu-mir-99a	0.722873789	0	0.680232827	0	0	0	0.836839813	2.289542893	62.71595623	17.64947708	7.686892826	43.09774948
mmu-mir-99b	32.1678836	119.1330964	13.60465654	9.995992127	295.5300374	60.60876646	29.28939346	96.16080151	178.2925041	204.1003632	183.7354871	150.594435
mmu-miR-423-3p	1541.889792	1523.820606	1474.404653	1859.254536	706.5545723	1505.1177	1605.895601	1144.771447	602.0731798	993.3487743	791.1875055	847.0936967
mmu-miR-130b-3p	104.4552625	111.5518994	51.01746203	4.997996063	3.396896982	40.4058443	84.52082113	196.9006888	21.50261356	31.22599792	64.49490566	106.5059326
mmu-miR-92b-3p	1236.837053	2400.531893	1501.954082	304.8777599	1759.592637	767.7110418	1232.665045	654.8092674	883.3990406	381.5002354	902.9286793	1305.812272
mmu-miR-30b-3p	43.01099043	0	64.62211857	14.99398819	3.396896982	20.20292215	0.836839813	2.289542893	0	13.57652083	33.93481955	0.495376431
mmu-miR-199a-5p	0	0	0	9.995992127	6.793793964	10.10146108	61.08930636	0	71.67537855	71.50300972	31.12254169	22.29193939
mmu-miR-674-3p	413.1223703	578.3370318	709.8229551	474.809626	125.6851883	222.2321437	208.3731135	139.6621165	29.56609365	104.0866597	161.4247493	232.5792343
mmu-miR-204-5p	0	0	43.19478452	0	3.396896982	0	35.98411197	0	0.895942232	2.262753472	9.374259544	0
mmu-miR-28a-5p	145.2976315	180.8657009	259.8489399	19.99198425	441.5966077	101.0146108	465.2829361	52.65948654	361.0647194	112.2325722	238.668648	339.3328551
mmu-miR-1306-5p	22.77052435	39.53052745	21.76745047	0	3.396896982	60.60876646	0.836839813	2.289542893	0	0	45.183931	45.32694342
mmu-miR-1193-5p	0	28.70024596	12.92442371	0	3.396896982	10.10146108	0	0	0	4.978057639	0	21.30118653
mmu-miR-669o-5p	16.62609714	54.15140747	0	479.8076221	0	0	0.836839813	0	57.34030284	9.503564583	30.37260092	15.60435757
mmu-miR-1193-3p	78.07036919	104.5122164	28.22966232	4.997996063	6.793793964	798.015425	59.41562673	4.579085786	95.86581881	35.29895417	23.06067848	11.39365791
mmu-miR-3099-3p	31.80644671	32.49084448	19.38663557	4.997996063	27.17517586	20.20292215	114.6470544	315.9569192	350.3134127	112.6851229	242.0433814	325.4623151
mmu-mir-770	7.228737888	1.624542224	0.680232827	0	0	0	2.510519439	0	0	22.17498403	37.30955298	0.247688215
mmu-mir-24-1	3.975805838	4.873626672	6.122095444	24.98998032	149.4634672	10.10146108	60.25246655	96.16080151	12.54319125	36.65660625	9.749229926	8.66908754
mmu-mir-24-2	3.975805838	4.873626672	6.122095444	24.98998032	149.4634672	10.10146108	60.25246655	96.16080151	12.54319125	36.65660625	9.749229926	8.66908754
mmu-miR-652-3p	978.4096731	934.1117788	826.1427685	399.8396851	485.7562684	1343.494323	850.2292502	471.645836	902.2138275	765.2632243	845.3707257	1035.832117
mmu-miR-411-5p	601.0695554	816.0617105	790.0904286	1229.507032	1107.388416	2343.53897	1554.848373	1282.14402	1126.199385	1362.17759	1010.732664	1185.683487
mmu-miR-145a-5p	6.144427205	0	29.59012798	0	3.396896982	0	0	2.289542893	0	12.21886875	0	1.238441077
mmu-miR-99a-5p	9.397359254	5.956654821	14.28488937	29.98797638	33.96896982	757.6095807	409.2146686	485.3830933	196.2113488	320.4058917	467.7755512	553.5831615
mmu-miR-467c-5p	119.635612	59.02503414	16.32558785	4.997996063	13.58758793	10.10146108	108.7891757	0	12.54319125	55.66373542	20.99834138	35.66710302
mmu-miR-423-5p	2193.560512	2813.165618	2476.047491	3023.787618	961.3218459	808.1168861	1616.774519	2101.800376	1512.350487	1347.243417	2018.090595	1500.495209
mmu-mir-199b	30.72213602	14.07936594	15.30523861	4.997996063	0	0	53.55774804	52.65948654	65.40378293	31.22599792	0.374970382	0.743064646
mmu-miR-341-3p	7.590174782	14.62088002	35.37210701	0	3.396896982	0	0	0	0	2.262753472	0	0
mmu-mir-540	27.10776708	26.53418966	1.020349241	4.997996063	3.396896982	383.8555209	0.836839813	18.31634314	0.895942232	27.60559236	16.31121161	76.53565856
mmu-mir-541	113.1297479	115.3424979	149.9913384	9.995992127	465.3748865	80.81168861	394.151552	82.42354415	320.747319	162.91825	165.3619384	108.2397501
mmu-mir-542	39.75805838	1.083028149	13.60465654	0	3.396896982	0	0.836839813	0	0	7.240811111	0.374970382	2.972258585
mmu-mir-300	36.14368944	22.74359114	40.47385321	0	10.19069095	20.20292215	88.70502019	199.1902317	53.75653391	94.13054445	0.187485191	0.743064646
mmu-mir-543	50.60116522	26.53418966	16.66570426	4.997996063	20.38138189	0	133.0575303	20.60588604	7.167537855	86.43718264	5.624555726	52.26221345
mmu-miR-183-5p	4348.447277	5258.101665	6767.29628	6562.368831	7028.179856	11667.18754	10626.19195	18220.18234	9110.836556	10437.62922	11865.0003	14596.01885
mmu-miR-1306-3p	25.6620195	105.5952446	22.78779971	0	3.396896982	20.20292215	28.45255365	2.289542893	1.791884464	30.32089653	11.99905222	14.36591649
mmu-miR-302d-3p	3380.157836	3334.643672	1984.919389	554.777563	1103.991519	393.956982	64.43666561	98.4503444	233.8409225	43.44486667	8.249348399	51.02377238
mmu-miR-363-5p	172.7668355	153.7899972	62.58142009	9.995992127	13.58758793	20.20292215	0	0	0.895942232	0	0.374970382	50.52839594
mmu-miR-25-3p	1757.667617	2073.457392	1825.404791	1154.537091	822.0490697	1272.784096	873.6607649	1350.830307	1329.578272	990.1809195	1360.017575	1599.322807
mmu-mir-30a	242.1627192	311.912107	158.4942487	1044.581177	940.940464	232.3336047	246.0309051	208.3484033	111.992779	247.9977806	374.9703818	224.6532114
mmu-mir-30d	195.8987968	391.514676	370.3867743	459.8156378	61.14414568	212.1306826	185.7784385	771.575955	246.3841138	430.3757104	374.9703818	505.7793359
mmu-mir-30e	305.7756127	145.125772	242.1628864	664.7334764	64.54104266	676.7978921	700.4349236	206.0588604	223.985558	362.0405556	226.4821106	85.70012253
mmu-miR-466c-3p	103.7323887	147.8333424	131.625052	124.9499016	3.396896982	20.20292215	104.6049766	38.92222918	87.80233872	39.37191042	10.68665588	50.77608416
mmu-miR-214-3p	0.361436894	1.624542224	0.340116414	0	6.793793964	30.30438323	78.66294244	0	58.23624507	124.9039917	53.4332794	154.06207
mmu-miR-27a-3p	128.3100975	14.62088002	27.20931308	1024.589193	186.829334	4091.091736	169.8784821	244.9810896	412.1334267	17.64947708	29.43517497	49.53764308
mmu-mir-1306	222.2836901	280.5042907	406.4391142	354.8577205	112.0976004	30.30438323	97.07341833	169.4261741	129.9116236	109.0647174	89.80540643	163.7219104
mmu-miR-744-5p	181.441321	77.97802675	338.7559479	24.98998032	33.96896982	606.0876646	165.694283	558.6484659	233.8409225	204.5529139	93.36762506	179.326268
mmu-miR-375-3p	4083.152596	3745.652855	3816.786393	8561.567257	7187.834014	6919.500837	15335.08958	21954.4268	11158.06456	8432.82964	12914.91737	9796.06892
mmu-miR-331-5p	0.361436894	29.24176003	10.20349241	4.997996063	10.19069095	10.10146108	0	0	0	8.598463195	8.061863208	70.83882961
mmu-miR-378a-3p	15.18034956	0	17.6860535	4.997996063	0	0	0	2.289542893	63.61189846	14.02907153	0.374970382	0
mmu-miR-146a-5p	0	24.36813336	0	0	0	505.0730538	0	0	0	10.86121667	0	3.715323231
mmu-miR-23b-3p	342.280739	200.9017217	142.5087773	849.6593308	1385.933969	2202.118515	561.5195146	563.2275517	820.6830844	961.6702257	949.9874622	968.7086105
mmu-mir-320	90.72066049	77.97802675	73.80526174	354.8577205	74.73173361	50.50730538	18.41047589	2.289542893	66.29972516	60.18924236	21.37331176	122.1102902
mmu-mir-322	52.04691279	85.5592238	27.5494295	4.997996063	3.396896982	20.20292215	41.00515084	4.579085786	15.23101794	32.13109931	77.9938394	29.22720942
mmu-mir-323	32.1678836	67.68925933	5.101746203	0	20.38138189	474.7686706	6.694718505	16.02680025	114.6806057	46.16017083	27.37283787	22.5396276
mmu-miR-672-5p	160.4779811	92.59890677	223.4564837	9.995992127	23.77827887	40.4058443	2.510519439	0	25.08638249	33.94130208	71.61934291	60.18823635
mmu-mir-324	105.9010101	33.57387263	90.470966	4.997996063	16.98448491	10.10146108	2.510519439	80.13400126	0.895942232	19.00712917	98.6172104	8.421399324
mmu-miR-98-5p	0	21.11904891	0	0	3.396896982	868.7256525	1.673679626	2.289542893	15.23101794	45.25506945	19.12348947	1.486129292
mmu-miR-183-3p	14.09603888	0.541514075	11.22384165	9.995992127	0	10.10146108	78.66294244	2.289542893	0	66.97750278	34.68476031	63.90355958
mmu-mir-329	0.361436894	12.99633779	0	0	6.793793964	20.20292215	0	34.3431434	68.98755185	7.240811111	0.749940764	13.37516363
mmu-mir-130b	80.23899056	143.5012298	58.50002313	0	10.19069095	10.10146108	48.53670916	144.2412023	34.04580481	60.64179306	53.80824978	90.65388684
mmu-miR-302d-5p	70.8416313	73.64591416	14.62500578	0	6.793793964	0	109.6260155	2.289542893	0	0	0	0.247688215
mmu-miR-25-5p	110.5996897	281.0458048	137.0669147	4.997996063	16.98448491	40.4058443	1.673679626	98.4503444	120.9522013	119.4733833	0.187485191	16.84279865
mmu-let-7c-5p	294.9325058	478.698442	337.7355986	1959.214457	4500.888501	9374.155879	912.1553963	1566.047339	1104.696772	2870.981606	2852.024724	3120.871514
mmu-miR-331-3p	12.28885441	23.82661929	37.07268908	0	0	0	0	0	0.895942232	0	0	18.57661616
mmu-mir-330	5.78299031	1.624542224	0	0	0	10.10146108	2.510519439	0	0	45.25506945	26.06044153	0
mmu-mir-335	96.8650877	137.0030609	139.787846	9.995992127	20.38138189	30.30438323	5.857878692	22.89542893	86.90639649	55.66373542	20.43588581	65.38968887
mmu-mir-337	12.28885441	27.07570373	25.1686146	0	0	10.10146108	2.510519439	13.73725736	4.479711159	28.05814306	37.49703818	52.50990167
mmu-mir-339	25.30058261	0.541514075	14.28488937	0	6.793793964	20.20292215	0	153.3993738	0	0	1.687366718	0
mmu-miR-501-3p	228.4281173	379.0598523	204.0698481	39.98396851	390.6431529	101.0146108	203.3520746	43.50131497	416.6131378	265.6472576	321.7245875	270.227843
mmu-miR-574-3p	23.13196124	0.541514075	25.50873102	4.997996063	3.396896982	434.3628263	0	0	6.271595623	0.452550694	52.68333864	12.38441077
mmu-miR-666-3p	16.98753404	34.1153867	21.08721764	4.997996063	332.8959042	808.1168861	129.710171	34.3431434	17.02290241	76.48106736	19.68594504	32.199468
mmu-miR-700-3p	10.12023304	0	0	0	3.396896982	0	0	0	0	19.00712917	0.187485191	22.5396276
mmu-miR-505-3p	0.722873789	0	7.482561098	0	0	0	102.931297	84.71308704	0.895942232	0	0	11.14596969
mmu-mir-340	0.722873789	46.57021042	15.64535502	4.997996063	0	10.10146108	2.510519439	0	6.271595623	20.36478125	2.624792672	12.13672256
mmu-mir-582	0.361436894	0	41.15408604	0	0	10.10146108	42.67883047	0	0	11.31376736	0.187485191	29.97027407
mmu-mir-341	38.6737477	0	10.20349241	0	0	0	0	0	0	0.905101389	0.187485191	11.88903434
mmu-mir-342	64.3357672	103.4291883	111.5581836	4.997996063	20.38138189	50.50730538	34.31043234	116.7666875	49.27682275	57.4739382	167.4242755	123.1010431
mmu-mir-345	4.698679627	51.98535117	11.56395806	0	0	20.20292215	0	0	0.895942232	0	32.43493802	0
mmu-miR-540-3p	157.2250491	204.1508062	79.92735718	274.8897835	95.1131155	30.30438323	192.473157	162.5575454	73.46726301	60.18924236	85.68073223	78.02178786
mmu-miR-539-5p	80.60042745	41.69658375	65.3023514	14.99398819	183.432437	60.60876646	1.673679626	25.18497182	73.46726301	46.61272153	41.24674199	95.11227472
mmu-miR-351-3p	33.61363118	18.95299261	14.9651222	0	3.396896982	10.10146108	0	0	62.71595623	7.693361806	0	0
mmu-let-7g	9.758796149	0	6.802328271	0	3.396896982	0	0	0	2.687826696	48.875475	0.374970382	2.476882154
mmu-let-7e	1.445747578	2.707570373	0.680232827	14.99398819	0	0	4.184199066	6.868628679	5.375653391	19.91223056	26.99786749	8.173711109
mmu-mir-10a	164.0923501	314.0781633	546.907193	24.98998032	207.2107159	90.91314968	51.0472286	27.47451472	6.271595623	122.6412382	85.68073223	23.53038046
mmu-mir-10b	323.8474574	493.319322	765.6020469	269.8917874	173.2417461	60.60876646	8.368398132	13.73725736	5.375653391	100.9188049	2.249822291	1.486129292
mmu-miR-126a-3p	455.0490501	366.6050286	467.3199522	9.995992127	125.6851883	131.318994	51.88406842	114.4771447	77.94697417	6.788260417	27.74780825	87.18625183
mmu-let-7b	31.08357292	68.77228748	63.94188575	49.97996063	129.0820853	70.71022753	1.673679626	11.44771447	8.063480087	16.291825	28.49774901	6.687581816
mmu-miR-467e-5p	43.37242733	12.99633779	25.50873102	4.997996063	3.396896982	10.10146108	104.6049766	0	0	14.02907153	26.43541191	0.247688215
mmu-miR-505-5p	20.96333988	24.36813336	0	0	0	10.10146108	0	0	0	14.02907153	0.187485191	54.24371918
mmu-miR-431-5p	689.6215945	451.6227383	507.7938054	374.8497048	927.3528761	373.7540598	1120.52851	1252.379962	851.1451203	1655.43044	638.0121046	611.7898921
mmu-mir-370	86.38341776	47.1117245	59.18025596	29.98797638	27.17517586	70.71022753	181.5942395	428.144521	87.80233872	117.6631806	81.93102841	33.43790908
mmu-miR-676-5p	10.84310683	11.37179557	12.5843073	0	0	0	0	0	6.271595623	4.07295625	0	0.247688215
mmu-mir-122	8.313048571	3.790598523	3.401164135	2229.106244	546.9004141	181.8262994	1425.138202	2573.446212	640.5986958	675.2056361	512.5845119	583.0580591
mmu-mir-26a-2	168.4295928	68.77228748	40.1337368	9.995992127	183.432437	70.71022753	290.3834152	119.0562304	172.0209085	93.67799375	61.49514261	125.330237
mmu-mir-26a-1	168.4295928	68.77228748	40.1337368	9.995992127	180.0355401	70.71022753	241.0098662	119.0562304	172.0209085	93.67799375	73.86916521	124.8348606
mmu-mir-3535	19.5175923	4.873626672	3.061047722	29.98797638	3.396896982	10.10146108	27.61571383	61.81765811	1.791884464	45.25506945	26.43541191	23.53038046
mmu-mir-127	69.03444683	15.16239409	45.91571583	4.997996063	13.58758793	10.10146108	105.4418165	286.1928616	0.895942232	96.39329792	80.43114689	52.75758988
mmu-mir-369	3.975805838	1.624542224	25.50873102	0	3.396896982	141.4204551	0	11.44771447	80.63480087	29.86834583	10.68665588	30.21796228
mmu-miR-19a-3p	25.6620195	1.624542224	29.93024439	0	3.396896982	10.10146108	0.836839813	0	0	14.48162222	33.74733436	0.247688215
mmu-mir-376b	0	0.541514075	4.081396962	0	0	10.10146108	15.89995645	2.289542893	1.791884464	6.788260417	1.874851909	0
mmu-miR-351-5p	729.018216	708.8419238	656.0845617	484.8056181	699.7607783	262.637988	465.2829361	430.4340639	680.9160962	404.1277701	668.7596759	434.4451298
mmu-miR-376a-5p	23.49339814	1.083028149	0	0	3.396896982	10.10146108	50.21038879	103.0294302	34.94174704	59.28414097	0.374970382	45.82231985
mmu-miR-466e-3p	114.2140586	108.3028149	123.4622581	119.9519055	227.5920978	20.20292215	58.57878692	34.3431434	134.3913348	51.59077917	10.49917069	49.7853313
mmu-mir-376c	4.337242733	15.16239409	13.26454013	0	6.793793964	0	0	0	0	0	0	0
mmu-miR-128-3p	172.0439617	245.8473899	343.1774613	29.98797638	254.7672737	80.81168861	35.98411197	146.5307452	86.90639649	165.6335542	143.9886266	183.5369676
mmu-miR-151-3p	492.2770502	437.0018583	514.2560173	979.6072284	220.7983038	232.3336047	629.3035395	267.8765185	576.9867973	392.3614521	575.3920508	180.564709
mmu-let-7g-5p	101.2023304	53.06837932	118.7006283	1239.503024	499.3438564	2697.090107	3.347359253	89.29217283	192.6275799	472.9154757	154.1128269	356.1756538
mmu-miR-363-3p	379.5087391	477.0738998	465.6193701	4.997996063	16.98448491	90.91314968	28.45255365	59.52811522	2.687826696	7.693361806	0.749940764	51.27146059
mmu-mir-381	14.81891267	0.541514075	0	0	3.396896982	0	0	50.36994365	0	0.905101389	19.31097466	0.495376431
mmu-miR-126a-5p	21.68621366	15.16239409	23.80814895	0	3.396896982	0	0.836839813	0	0.895942232	0	51.93339787	0
mmu-mir-140	41.56524286	0.541514075	20.40698481	284.8857756	6.793793964	0	0	2.289542893	0	90.0575882	22.87319329	0.247688215
mmu-mir-382	159.0322335	279.4212625	460.8577403	109.9559134	1338.377411	242.4350658	1031.82349	906.6589856	374.5038529	767.0734271	483.3368221	543.1802564
mmu-let-7a-1	8.674485466	3.249084448	27.5494295	0	3.396896982	1454.610395	0.836839813	0	7.167537855	26.70049097	26.99786749	5.94451717
mmu-let-7a-2	1.084310683	0.541514075	26.86919667	24.98998032	214.0045099	1454.610395	1.673679626	0	6.271595623	27.60559236	26.06044153	7.430646462
mmu-mir-375	260.234564	239.8907351	358.1425835	339.8637323	112.0976004	1686.944	1236.012404	1737.763056	685.3958074	386.0257424	478.4622071	555.8123554
mmu-miR-466p-3p	103.7323887	147.8333424	131.625052	124.9499016	3.396896982	20.20292215	104.6049766	38.92222918	87.80233872	39.37191042	10.68665588	50.77608416
mmu-miR-291b-5p	298.9083117	212.2735173	345.5582762	14.99398819	6.793793964	20.20292215	1.673679626	185.4529743	1.791884464	0.905101389	0.374970382	1.981505723
mmu-mir-134	19.5175923	1.624542224	76.18607663	9.995992127	6.793793964	10.10146108	47.69986935	0	0.895942232	16.291825	6.37449649	61.42667742
mmu-miR-224-5p	88.91347602	83.3931675	113.5988821	14.99398819	27.17517586	90.91314968	31.7999129	38.92222918	405.861831	268.3625618	156.9251048	190.2245494
mmu-mir-377	6.867300994	0	0	49.97996063	6.793793964	0	0	0	0	2.262753472	24.37307481	18.82430437
mmu-mir-136	34.33650497	8.664225195	29.59012798	144.9418858	200.4169219	10.10146108	111.2996951	4.579085786	57.34030284	66.52495208	49.3086052	31.95177979
mmu-mir-379	105.1781363	196.5696091	22.78779971	59.97595276	125.6851883	2757.698874	329.7148864	398.3804634	161.2696017	456.6236507	147.36336	187.7476673
mmu-miR-26a-5p	4212.547004	3778.143699	4593.612281	4468.208481	4436.347459	7212.443208	4006.789025	4979.755792	4106.999191	3936.738491	5470.630385	4968.873289
mmu-miR-503-5p	83.13048571	89.8913364	30.95059363	9.995992127	3.396896982	0	0.836839813	0	54.65247614	7.240811111	0.187485191	37.15323231
mmu-miR-3067-3p	5.78299031	9.747253344	0	0	0	10.10146108	0	0	0	0	0	44.58387877
mmu-mir-151	141.6832626	116.4255261	35.71222342	9.995992127	3.396896982	585.8847424	91.21553963	153.3993738	17.91884464	16.291825	57.37046841	3.715323231
mmu-mir-143	104.0938256	56.85897784	23.80814895	4.997996063	6.793793964	10.10146108	16.73679626	677.7046963	166.6452551	185.093234	22.6857081	1.733817508
mmu-miR-6975-3p	0	22.20207706	0	4.997996063	0	0	0	54.94902943	0	0.905101389	7.499407635	0
mmu-miR-676-3p	147.4662529	372.0201693	290.4594172	219.9118268	431.4059167	80.81168861	159.8364043	18.31634314	149.6223527	109.0647174	197.9843616	89.9108222
mmu-mir-149	31.80644671	41.15506968	51.69769486	0	3.396896982	10.10146108	0	0	0	6.788260417	5.249585345	29.97027407
mmu-miR-7b-5p	16.62609714	7.581197045	10.54360882	1369.450921	468.7717835	363.6525987	1606.732441	1524.835567	1266.862316	719.1030535	1441.386147	1494.303004
mmu-mir-487b	16.62609714	62.81563266	0.680232827	264.8937914	10.19069095	30.30438323	41.00515084	2.289542893	58.23624507	123.0937889	57.93292398	50.28070773
mmu-miR-151-5p	577.2147204	631.4054111	320.729778	604.7575237	50.95345473	121.2175329	774.0768272	377.7745774	232.9449803	186.4508861	228.7319329	247.6882154
mmu-miR-361-3p	10.48166994	7.039682971	10.54360882	254.8977992	0	0	0	61.81765811	0	5.430608333	22.87319329	10.40290505
mmu-miR-18a-5p	258.0659426	160.2881661	181.9622812	379.8477008	16.98448491	20.20292215	55.23142767	84.71308704	119.1603168	3.620405556	53.24579421	80.00329358
mmu-miR-421-3p	203.4889715	360.6483737	276.8547606	19.99198425	84.92242455	2363.741892	87.86818038	4.579085786	4.479711159	97.29839931	149.0507267	156.2912639
mmu-miR-702-3p	112.7683111	118.0500683	209.8518272	404.8376811	156.2572612	70.71022753	187.4521181	2.289542893	203.3788866	68.33515486	58.49537955	85.2047461
mmu-miR-106b-3p	121.4427965	160.8296802	146.2500578	4.997996063	10.19069095	60.60876646	59.41562673	2.289542893	107.5130678	48.42292431	84.55582109	91.14926327
mmu-miR-669h-5p	27.10776708	0	15.30523861	0	3.396896982	20.20292215	0.836839813	0	0	4.07295625	0	36.65785588
mmu-miR-433-3p	491.9156133	519.3119976	282.9768561	1204.517051	988.4970218	2818.30764	1227.644006	3154.990107	792.012933	1360.367388	792.8748722	779.2271257
mmu-miR-328-3p	22.04765056	44.9456682	22.78779971	9.995992127	166.4479521	20.20292215	75.31558318	52.65948654	81.5307431	35.75150486	28.12277863	49.28995487
mmu-miR-141-3p	28.91495155	12.99633779	0.680232827	4.997996063	10.19069095	10.10146108	0.836839813	57.23857233	28.67015142	23.53263611	48.18369406	82.48017573
mmu-miR-219a-2-3p	23.85483503	110.4688712	122.7820253	4.997996063	3.396896982	0	2.510519439	0	0	0	0.562455573	0
mmu-miR-185-5p	13.37316509	36.82295708	0.340116414	0	6.793793964	10.10146108	144.7732877	32.0536005	0	33.48875139	24.18558962	34.92403837
mmu-miR-107-3p	7.228737888	0.541514075	20.74710123	0	3.396896982	10.10146108	0.836839813	4.579085786	88.69828095	17.64947708	0.937425954	0
mmu-miR-361-5p	81.32330124	118.5915824	136.3866818	0	292.1331405	40.4058443	4.184199066	34.3431434	53.75653391	35.75150486	7.686892826	39.87780268
mmu-mir-182	212.163457	184.1147854	196.2471706	294.8817677	472.1686805	171.7248383	461.9355769	343.431434	204.2748289	109.9698188	210.5458694	253.1373562
mmu-let-7c-1	31.80644671	29.24176003	71.08433043	594.7615315	125.6851883	30.30438323	5.021038879	4.579085786	10.75130678	79.64892222	32.24745283	43.3454377
mmu-mir-183	1700.199151	2156.850559	2309.050332	3243.699445	3247.433515	2777.901796	5838.631376	7816.499437	5084.472166	4560.353348	6057.834002	5530.134786
mmu-let-7c-2	30.36069913	28.70024596	102.7151569	4.997996063	125.6851883	10.10146108	3.347359253	4.579085786	6.271595623	63.35709722	29.81014535	10.15521683
mmu-miR-455-3p	97.22652459	128.8803498	84.00875414	19.99198425	20.38138189	50.50730538	147.2838071	176.2948028	237.4246914	196.4070014	152.0504898	215.2410592
mmu-miR-758-3p	69.03444683	0	28.56977874	0	163.0510551	30.30438323	0	0	0	8.1459125	0.187485191	0
mmu-miR-18a-3p	68.67300994	42.7796119	91.83143166	4.997996063	6.793793964	30.30438323	3.347359253	130.5039449	47.48493829	10.86121667	17.24863756	9.16446397
mmu-mir-466a	15.18034956	40.07204153	62.58142009	4.997996063	0	0	46.86302954	4.579085786	35.83768927	0.452550694	0.187485191	20.31043366
mmu-mir-200a	2.168621366	0.541514075	3.061047722	0	10.19069095	20.20292215	1.673679626	41.21177207	3.583768927	21.72243333	23.81061924	1.981505723
mmu-mir-466d	33.61363118	17.86996446	31.97094287	4.997996063	3.396896982	0	1.673679626	0	0	0	2.624792672	4.210699662
mmu-mir-200b	26.38489329	81.2271112	99.99422558	59.97595276	353.2772861	101.0146108	295.404454	867.7367565	258.0313628	226.7278979	209.6084434	264.0356376
mmu-mir-200c	26.74633019	24.36813336	3.061047722	0	10.19069095	20.20292215	4.184199066	2.289542893	6.271595623	33.94130208	72.93173925	27.49339191
mmu-mir-466e	15.18034956	40.07204153	62.58142009	4.997996063	0	0	46.86302954	4.579085786	35.83768927	0.452550694	0.187485191	20.31043366
mmu-miR-34c-3p	11.20454373	0	17.34593709	0	0	0	0	0	0	0	4.874614963	0
mmu-miR-10b-3p	65.42007789	7.581197045	19.04651916	4.997996063	6.793793964	0	0	0	0	0	0	0.247688215
mmu-mir-466p	25.6620195	0.541514075	54.41862617	0	224.1952008	0	0.836839813	0	82.42668533	12.67141944	0	19.3196808
mmu-miR-485-5p	243.6084668	208.4829188	124.8227238	309.8757559	292.1331405	1161.668024	394.9883918	311.3778335	143.3507571	504.5940243	316.6624874	133.2562599
mmu-miR-382-5p	1115.755693	1084.652692	1229.180719	3483.603256	2513.703767	4727.483784	3584.18492	5430.795742	3313.194373	4020.91292	2961.32859	2304.986533
mmu-mir-467c	4.337242733	0	8.162793925	0	0	0	4.184199066	0	0	0	10.49917069	0.247688215
mmu-mir-467b	59.63708758	99.09707567	71.76456326	19.99198425	173.2417461	20.20292215	72.80506374	0	0	0	3.749703818	0
mmu-miR-486a-5p	68.31157304	148.9163705	37.07268908	4.997996063	105.3038064	60.60876646	183.2679191	66.3967439	60.92407177	130.3346	116.8032739	67.12350638
mmu-mir-467e	0.361436894	22.20207706	0	0	0	0	40.16831103	0	0	31.67854861	31.68499726	0
mmu-mir-29a	0.361436894	0	0.340116414	0	0	1464.711856	0	0	0	9.051013889	15.56127084	1.238441077
mmu-miR-148a-5p	14.09603888	0.541514075	0.680232827	0	10.19069095	10.10146108	0	2.289542893	0	0	37.87200856	12.63209899
mmu-miR-210-3p	11.56598062	0	0	0	3.396896982	0	83.68398132	64.10720101	0	0	0	0
mmu-miR-335-5p	657.8151478	840.4298439	607.1077982	79.96793701	859.4149365	151.5219161	877.0081242	295.3510332	661.2053671	462.5068097	489.5238334	574.1412833
mmu-miR-101a-3p	69.03444683	89.34982232	51.69769486	14.99398819	3.396896982	20.20292215	0	16.02680025	21.50261356	32.13109931	41.0592568	12.13672256
mmu-miR-302a-3p	2113.321522	2323.636894	1247.547005	74.96994095	292.1331405	252.5365269	92.05237945	50.36994365	48.38088052	2.262753472	3.937189008	5.696828955
mmu-miR-154-3p	40.48093217	55.23443562	119.0407447	24.98998032	166.4479521	1585.929389	217.5783514	66.3967439	146.0385838	71.95556042	132.5520299	85.45243432
mmu-miR-34c-5p	13.73460199	48.19475265	75.84596022	9.995992127	6.793793964	0	1.673679626	0	16.12696017	7.693361806	0	0
mmu-mir-1193	5.421553416	0.541514075	0	9.995992127	0	20.20292215	0	0	44.79711159	0	36.55961222	0
mmu-miR-679-5p	61.44427205	97.47253344	86.72968545	594.7615315	10.19069095	20.20292215	51.88406842	114.4771447	65.40378293	82.81677708	31.49751207	29.22720942
mmu-mir-1198	5.060116522	1.083028149	1.020349241	14.99398819	10.19069095	0	45.18934991	2.289542893	1.791884464	31.22599792	8.061863208	3.963011447
mmu-miR-299a-3p	10.48166994	28.15873188	46.25583224	4.997996063	3.396896982	10.10146108	0.836839813	0	3.583768927	19.45967986	23.24816367	46.31769628
mmu-miR-542-3p	23.85483503	38.98901338	104.7558554	4.997996063	234.3858918	50.50730538	111.2996951	2.289542893	2.687826696	12.21886875	98.99218078	123.3487313
mmu-miR-6944-3p	100.1180197	151.0824268	133.6657505	859.6553229	227.5920978	1484.914778	58.57878692	105.3189731	71.67537855	48.875475	62.24508337	176.1063212
mmu-miR-486a-3p	0	11.37179557	0	0	0	10.10146108	0.836839813	2.289542893	0	4.978057639	23.81061924	0
mmu-miR-30c-1-3p	16.26466025	31.94933041	13.60465654	0	3.396896982	0	0	0	0	31.22599792	0	0.495376431
mmu-miR-485-3p	150.719185	166.786335	117.0000463	149.9398819	407.6276379	90.91314968	454.4040185	700.6001253	301.9325321	169.2539597	305.6008611	147.8698646
mmu-miR-323-5p	19.87902919	67.68925933	62.24130368	0	3.396896982	20.20292215	55.23142767	80.13400126	2.687826696	15.83927431	18.93600428	0
mmu-miR-222-3p	100.4794566	116.9670401	14.62500578	1199.519055	37.3658668	30.30438323	281.1781772	11.44771447	120.0562591	21.26988264	35.24721588	103.0382976
mmu-miR-335-3p	1581.286413	2099.450068	2622.637665	1744.300626	482.3593715	717.2037364	882.0291631	606.7288667	1377.959153	1030.910482	1040.91778	915.9510206
mmu-mir-218-1	42.64955354	77.97802675	20.0668684	0	3.396896982	10.10146108	0	2.289542893	0.895942232	0	5.624555726	4.210699662
mmu-mir-218-2	96.50365081	77.97802675	76.18607663	0	10.19069095	30.30438323	6.694718505	32.0536005	0.895942232	2.715304167	24.93553039	5.94451717
mmu-miR-31-5p	52.04691279	24.36813336	1.360465654	519.7915906	1107.388416	50.50730538	102.931297	654.8092674	262.5110739	134.4075563	189.9224984	252.1466033
mmu-miR-370-3p	989.25278	1089.526318	949.2649102	2469.010055	2201.189244	1535.422084	2766.592422	4075.38635	2476.384329	1876.72773	1652.681958	1420.244227
mmu-miR-667-5p	12.6502913	17.32845039	24.14826536	0	0	20.20292215	1.673679626	0	84.21856979	6.335709722	0	73.56339998
mmu-miR-369-3p	622.0328953	647.6508333	717.6456326	1584.364752	903.5745972	414.1599041	993.3288582	892.9217283	627.1595623	1200.616992	1274.149357	1006.604907
mmu-miR-132-3p	8.313048571	35.19841485	14.62500578	0	3.396896982	0	0	2.289542893	68.98755185	0	0	0
mmu-miR-125b-1-3p	0	0	0.340116414	0	0	0	46.86302954	0	115.5765479	14.48162222	8.999289162	33.43790908
mmu-miR-679-3p	0.722873789	0	0.340116414	4.997996063	0	0	0	22.89542893	0.895942232	8.598463195	36.37212703	0
mmu-mir-5108	42.28811664	0	16.66570426	399.8396851	3.396896982	2121.306826	6.694718505	6.868628679	191.7316376	18.10202778	0.187485191	0.990752862
mmu-miR-125b-5p	25.6620195	80.14408305	101.6948076	264.8937914	1165.135665	595.9862035	297.0781337	153.3993738	277.7420919	286.4645896	228.7319329	248.4312801
mmu-miR-200c-3p	1166.356858	1335.915222	1082.930661	2698.917874	2044.931983	4262.816574	2069.504858	1609.548654	2219.248908	2272.257037	3361.234502	3103.037963
mmu-miR-1224-3p	0	0	0.680232827	4.997996063	3.396896982	0	0	11.44771447	24.19044026	15.83927431	0	37.15323231
mmu-mir-5110	53.13122348	92.59890677	67.00293347	0	261.5610676	4747.686706	76.98926281	2.289542893	14.33507571	9.503564583	62.24508337	5.449140739
mmu-miR-382-3p	19.5175923	13.53785187	22.78779971	0	6.793793964	40.4058443	3.347359253	75.55491547	53.75653391	49.78057639	23.24816367	0.495376431
mmu-mir-5119	17.71040783	8.664225195	15.98547144	514.7935945	54.35035171	2101.103904	88.70502019	2.289542893	0	8.598463195	2.437307481	0.743064646
mmu-miR-196b-5p	0.361436894	0	119.3808612	4.997996063	3.396896982	20.20292215	42.67883047	0	0	160.6554965	0.374970382	0
mmu-miR-370-5p	5.78299031	0	0	0	0	0	82.8471415	0	0	9.051013889	0	0.247688215
mmu-miR-376c-3p	96.8650877	21.66056299	55.77909182	9.995992127	125.6851883	20.20292215	141.4259284	9.158171572	60.02812953	92.32034167	57.37046841	112.4504498
mmu-miR-667-3p	71.56450509	61.19109044	1.700582068	9.995992127	380.452462	70.71022753	82.8471415	43.50131497	12.54319125	155.6774389	192.9222614	138.2100242
mmu-miR-369-5p	128.6715344	98.55556159	90.470966	29.98797638	516.3283413	252.5365269	284.5255365	233.5333751	349.4174704	283.7492854	151.300549	244.4682686
mmu-mir-5126	0	17.32845039	0.340116414	454.8176418	125.6851883	20.20292215	0	2.289542893	0	12.67141944	2.249822291	24.52113333
mmu-mir-5121	44.09530112	22.20207706	24.82849819	44.98196457	13.58758793	20.20292215	51.88406842	2.289542893	10.75130678	88.24738542	9.186774353	4.458387877
mmu-miR-669f-5p	0	0	0	4.997996063	88.31932153	0	0.836839813	0	36.73363151	29.86834583	0	0
mmu-miR-181b-5p	33.25219428	3.790598523	108.4971359	674.7294686	30.57207284	121.2175329	148.1206469	231.2438322	359.272835	254.3334903	411.3425088	302.6749992
mmu-miR-93-3p	9.03592236	0	54.07850975	0	6.793793964	30.30438323	0.836839813	22.89542893	0.895942232	9.956115278	0	67.86657102
mmu-miR-1981-5p	0.361436894	1.083028149	0	0	3.396896982	0	113.8102146	0	0	17.19692639	30.93505649	26.99801548
mmu-miR-93-5p	1593.213831	1720.390215	1367.608099	174.9298622	1582.953994	535.377437	874.4976047	982.2139011	735.5685724	691.0449104	960.8616032	856.5058489
mmu-miR-200a-3p	84.2147964	49.2777808	124.4826074	989.6032205	424.6121228	1313.18994	205.862594	313.6673763	70.77943632	119.925934	176.6110498	171.8956215
mmu-miR-1224-5p	0.361436894	1.083028149	0	0	13.58758793	10.10146108	264.441381	286.1928616	84.21856979	151.1519319	75.36904673	38.6393616
mmu-miR-302c-3p	332.5219428	225.8113691	229.5785791	9.995992127	197.020025	10.10146108	49.37354898	2.289542893	2.687826696	0.452550694	0.187485191	1.238441077
mmu-miR-345-3p	0	0.541514075	13.94477296	4.997996063	0	0	0	0	0.895942232	0	17.06115237	6.439893601
mmu-miR-380-3p	56.38415553	103.9707023	42.85466811	564.7735552	23.77827887	30.30438323	75.31558318	451.0399499	86.01045426	150.2468306	99.92960674	90.65388684
mmu-miR-294-3p	216.5006997	242.0567914	355.7617686	1284.484988	244.5765827	60.60876646	2.510519439	2.289542893	2.687826696	0	21.18582657	18.57661616
mmu-miR-7666-3p	0	16.24542224	0	0	3.396896982	0	0	0	0	30.32089653	0	20.31043366
mmu-mir-103-2	0	9.747253344	0.680232827	0	0	0	0.836839813	0	0	11.76631806	24.93553039	0.990752862
mmu-mir-103-1	1.807184472	2.707570373	53.05816051	0	0	0	1.673679626	2.289542893	0	16.291825	52.68333864	1.238441077
mmu-miR-450b-5p	12.6502913	49.2777808	0	4.997996063	0	0	40.16831103	0	0	0	0.187485191	18.57661616
mmu-miR-483-3p	351.6780983	538.2649902	496.9100802	684.7254607	98.51001248	474.7686706	355.6569206	311.3778335	575.1949129	286.0120389	492.8985668	534.2634807
mmu-mir-669c	69.75732062	3.249084448	121.761676	304.8777599	6.793793964	20.20292215	3.347359253	2.289542893	48.38088052	41.1821132	66.74472795	28.9795212
mmu-mir-6236	2590.779659	3887.529542	1739.355339	35785.65181	29101.21645	121682.2001	3351.543452	5650.59186	5090.743761	594.1990618	1368.266923	1844.286452
mmu-miR-495-3p	557.6971281	683.9322763	328.2123391	1079.56715	1681.464006	1202.073868	385.7831539	856.289042	800.9723553	670.6801292	320.4121912	515.4391763
mmu-miR-379-3p	58.55277689	22.20207706	87.06980187	9.995992127	30.57207284	60.60876646	476.1618537	464.7772073	55.54841838	203.1952618	176.798535	257.1003676
mmu-miR-465b-3p	29.99926224	17.86996446	160.5349472	0	3.396896982	20.20292215	0.836839813	0	0	0	0.187485191	0
mmu-miR-574-5p	0	0.541514075	14.9651222	0	3.396896982	0	0	0	0.895942232	7.240811111	0	8.173711109
mmu-miR-15b-3p	15.54178646	24.36813336	72.44479608	9.995992127	0	10.10146108	0	2.289542893	0	4.978057639	0.187485191	23.77806868
mmu-miR-1291	5.060116522	4.873626672	6.122095444	0	0	0	0.836839813	0	1.791884464	4.525506945	3.937189008	0.495376431
mmu-mir-6240	863.8341776	872.9206884	605.0670997	4903.034138	8971.20493	32819.64704	1208.39669	3127.515592	1606.424422	210.8886236	158.2375011	364.3493649
mmu-miR-200a-5p	7.590174782	40.6135556	14.62500578	0	3.396896982	40.4058443	11.71575738	2.289542893	0.895942232	15.83927431	48.55866444	41.11624376
mmu-miR-1981-3p	0	0	0.340116414	4.997996063	98.51001248	0	0	0	0	7.240811111	17.62360794	0
mmu-miR-181d-5p	23.49339814	42.23809782	31.63082646	329.8677402	23.77827887	131.318994	131.3838507	123.6353162	330.6026836	396.886959	377.9701448	423.5468484
mmu-miR-380-5p	5.78299031	0.541514075	10.20349241	0	10.19069095	20.20292215	143.099608	0	0.895942232	3.620405556	61.49514261	5.201452524
mmu-miR-294-5p	4.337242733	65.52320304	47.27618148	0	6.793793964	0	0	0	0.895942232	0	0	0
mmu-miR-450b-3p	71.56450509	59.02503414	46.59594865	0	135.8758793	0	24.26835458	0	1.791884464	4.07295625	0	24.27344511
mmu-miR-30d-5p	2287.895542	3241.503251	2504.277153	2434.024083	1878.484031	5060.831999	3159.907134	3024.486162	3413.539903	3296.831809	3345.860716	3986.789515
mmu-mir-19b-1	15.18034956	1.083028149	8.843026752	0	0	0	0	0	0	0	13.68641893	0.990752862
mmu-miR-598-3p	0.361436894	5.415140747	25.50873102	0	3.396896982	0	0.836839813	0	1.791884464	5.430608333	36.9345826	8.66908754
mmu-miR-122-5p	123.9728548	102.8876742	108.8372523	28083.73988	20439.12914	15485.53983	15818.78299	34853.71146	16494.29649	13888.32826	8886.985533	8880.613275
mmu-mir-92b	39.0351846	28.70024596	121.0814432	9.995992127	23.77827887	30.30438323	35.14727215	41.21177207	8.063480087	19.45967986	4.499644581	43.59312591
mmu-miR-9-5p	7.228737888	9.747253344	41.15408604	0	13.58758793	20.20292215	1.673679626	0	0	5.883159028	50.24603115	0
mmu-miR-379-5p	2658.006921	3213.886033	3199.815219	5377.843764	5971.744895	6929.602298	7987.636017	13815.10182	7043.897827	7066.126543	5572.059873	5615.834908
mmu-mir-1843b	13.73460199	1.083028149	24.14826536	319.8717481	0	0	0	0	0	2.262753472	21.37331176	0.247688215
mmu-miR-532-5p	64.6972041	86.10073787	125.1628402	9.995992127	27.17517586	20.20292215	64.43666561	0	60.92407177	19.45967986	29.43517497	64.39893601
mmu-miR-302a-5p	257.7045057	176.5335883	147.9506399	9.995992127	6.793793964	40.4058443	4.184199066	2.289542893	2.687826696	0	0.749940764	0.495376431
mmu-miR-20a-3p	18.43328161	0	13.60465654	0	0	0	0	0	55.54841838	0	0	0
mmu-mir-16-2	20.60190298	3.790598523	19.04651916	4.997996063	3.396896982	10.10146108	39.33147122	2.289542893	3.583768927	1.357652083	0.749940764	32.94253265
mmu-miR-16-5p	1068.768897	1353.785187	1199.250474	994.6012166	241.1796857	4070.888814	727.2137976	760.1282405	1007.935011	556.1848035	858.8696594	928.0877432
mmu-mir-16-1	34.33650497	4.873626672	6.802328271	4.997996063	3.396896982	10.10146108	40.16831103	2.289542893	3.583768927	1.357652083	0.749940764	33.93328551
mmu-mir-466c-1	25.6620195	0.541514075	54.41862617	0	224.1952008	0	0.836839813	0	82.42668533	12.67141944	0	19.3196808
mmu-miR-615-3p	218.6693211	245.3058758	621.0525711	34.98597244	156.2572612	111.1160718	6.694718505	18.31634314	98.5536455	195.9544507	41.24674199	53.25296631
mmu-mir-466c-2	25.6620195	0.541514075	54.41862617	0	224.1952008	0	0.836839813	0	82.42668533	12.67141944	0	19.3196808
mmu-mir-466c-3	25.6620195	0.541514075	54.41862617	0	224.1952008	0	0.836839813	0	82.42668533	12.67141944	0	19.3196808
mmu-miR-493-5p	264.9332436	246.9304181	284.6774381	19.99198425	50.95345473	60.60876646	33.47359253	187.7425172	78.8429164	228.5381007	219.9201289	13.87054006
mmu-miR-323-3p	719.2594199	687.7228748	803.6950852	609.7555197	2292.905463	343.4496766	1389.99093	1444.701566	1343.017406	1285.696523	981.4849742	864.4318718
mmu-miR-134-5p	269.2704863	304.872424	233.3198597	284.8857756	1029.259786	131.318994	552.3142767	384.643206	310.8919545	553.0169486	437.9654059	506.7700887
mmu-let-7a-5p	405.1707586	829.0580483	503.7124084	6972.204508	3036.825902	15808.78658	996.6762175	810.4981841	1831.305922	2663.713388	2376.93725	2620.789007
mmu-mir-3084-2	5.060116522	8.12271112	10.88372523	0	6.793793964	0	0	0	0	0	7.499407635	0
mmu-miR-205-5p	63.25145652	24.36813336	30.2703608	359.8557166	125.6851883	565.6818203	367.372678	288.4824045	303.7244166	168.801409	278.2280233	286.0798888
mmu-mir-3084-1	5.060116522	8.12271112	10.88372523	0	6.793793964	0	0	0	0	0	7.499407635	0
mmu-mir-290a	39.0351846	5.415140747	26.52908026	9.995992127	0	10.10146108	0.836839813	0	0	0	0.187485191	0
mmu-mir-181d	0.361436894	0	1.700582068	0	0	0	28.45255365	27.47451472	4.479711159	9.503564583	20.99834138	21.05349831
mmu-miR-296-3p	322.0402729	409.3846405	420.0437707	409.8356772	10.19069095	131.318994	197.4941959	137.3725736	134.3913348	167.8963076	232.6691219	238.5237514
mmu-miR-20a-5p	326.0160788	310.2875648	363.5844461	14.99398819	47.55655775	2686.988646	57.74194711	315.9569192	105.7211834	154.3197868	139.488982	64.89431244
mmu-miR-483-5p	822.6303717	1457.755889	968.3114293	399.8396851	363.4679771	4969.918849	1648.574432	1185.983219	1458.593953	1150.836416	685.4458578	889.6960698
mmu-miR-367-3p	43.73386422	64.44017489	23.12791612	0	166.4479521	0	0	0	0	0	0	0
mmu-miR-124-3p	28.55351466	0	46.25583224	0	101.9069095	20.20292215	0	50.36994365	0	0	0	0.247688215
mmu-miR-191-5p	725.765284	862.0904069	935.6602536	499.7996063	682.7762934	1868.770299	329.7148864	801.3400126	699.7308831	336.6977167	424.0915018	493.1472369
mmu-miR-15b-5p	262.7646222	305.9554522	382.9710816	44.98196457	339.6896982	111.1160718	164.8574432	125.9248591	61.820014	153.4146854	135.1768226	233.8176754
