# Supplementary material for: miR-302 regulates pancreatic progenitor pool and pancreatic size
Source: Biol Open. 2026 Jan 2;15(1):bio062353. doi: 10.1242/bio.062353 (PMC12805655; doi:10.1242/bio.062353)
Supplement: Table S3. [file biolopen-15-062353-TableS3.csv]

	E9.5_1	E9.5_2	E9.5_3	E10.5_1	E10.5_2	E10.5_3	E11.5_1	E11.5_2	E11.5_3
mmu-miR-669c-5p	1140.835844	67.92765977	142.03992	360.5099337	387.8053921	257.2992749	337.7735761	348.6800866	250.4303118
mmu-miR-342-5p	12.62917909	11.32127663	35.50998001	0.644919381	1.778923817	11.21740708	58.69508043	133.1160434	129.6345144
mmu-miR-92a-3p	20417.17286	17386.65058	23667.40168	11090.67859	16595.58029	14608.56946	9023.907177	16046.92916	14818.20707
mmu-mir-872	4.209726363	2.830319157	17.75499001	76.10048691	8.894619085	0.701087942	0	74.65291622	54.21079691
mmu-mir-92a-2	256.7933082	65.09734061	701.3221052	55.46306673	51.58879069	99.55448782	46.14393116	116.7763489	59.90685891
mmu-miR-182-5p	11197.87213	10101.40907	10937.07384	11611.12853	15755.92825	9775.970269	8976.28664	10530.10863	11071.76961
mmu-mir-92a-1	812.4771881	418.8872352	1029.78942	559.7900223	622.6233359	496.3702632	379.1185384	648.9407115	497.128721
mmu-miR-21a-5p	5068.510541	3062.405328	9703.102038	1093.13835	1738.008569	1076.169992	788.1383441	1011.4121	1084.805186
mmu-miR-99b-3p	0	14.15159578	26.63248501	20.63742018	1.778923817	82.02728926	25.10229855	50.06842172	84.85168212
mmu-mir-409	572.5227854	59.4367023	239.6923651	275.3805755	871.6726703	513.1963738	423.0475608	223.2092214	230.9851347
mmu-miR-146b-5p	1241.869277	172.6494686	0	10.96362947	0	65.90226659	35.80769058	66.8578326	88.38716888
mmu-miR-434-3p	1107.158034	987.7813858	506.0172152	1078.305204	1826.95476	739.6477792	1032.885755	781.6070385	630.1023061
mmu-mir-411	29.46808454	11.32127663	17.75499001	74.16572876	5.336771451	88.33708074	19.56502681	50.96785445	28.6767259
mmu-miR-30a-5p	2791.048579	2510.493092	2281.516216	1676.14547	2051.099161	1560.62176	1380.995572	1586.149611	1585.076562
mmu-miR-199b-3p	29.46808454	65.09734061	1269.481785	174.1282328	46.25201924	383.4951045	208.5705688	87.99450165	71.49539883
mmu-let-7d-5p	273.6322136	560.4031931	26.63248501	99.31758461	1.778923817	23.1359021	57.58762608	28.33213085	0.785663723
mmu-miR-99b-5p	1119.787213	817.9622364	1455.90918	1689.043858	1165.1951	1622.317499	2010.398793	3104.841768	2984.343653
mmu-mir-423	29.46808454	175.4797877	106.52994	75.45556753	304.1959727	184.3861289	114.8061007	161.8978906	114.5104877
mmu-miR-434-5p	16.83890545	302.8441498	53.26497002	67.71653496	99.61973375	267.1145061	22.14908695	83.79714893	12.57061957
mmu-mir-431	8.419452727	22.64255326	1100.80938	204.4394436	327.3219823	7.010879424	13.65860362	42.57314901	82.88752281
mmu-miR-30c-5p	1911.215769	1282.134578	355.0998001	663.6220426	1085.143528	420.6527654	562.2176572	795.0985294	946.9212026
mmu-miR-673-5p	442.0212681	8.490957471	53.26497002	0.644919381	179.6713055	141.6197644	87.11974202	4.94687999	104.8861071
mmu-mir-434	0	2.830319157	17.75499001	76.74540629	140.5349815	9.114143251	55.37271739	53.96596353	19.64159308
mmu-mir-679	256.7933082	116.0430854	8.877495003	31.60104965	206.3551628	147.9295558	52.05035434	12.29224725	33.58712417
mmu-miR-203-3p	467.2796263	639.6521295	9552.184623	305.6917864	265.0596487	738.9466913	173.1320297	282.5717813	343.9242949
mmu-miR-320-3p	841.9452727	1117.976067	3355.693111	241.1998483	128.0825148	317.5928379	180.5150587	159.7992142	323.693454
mmu-miR-669p-5p	0	401.9053203	35.50998001	0	1.778923817	28.0435177	37.65344782	37.92607993	1.571327447
mmu-miR-669a-5p	0	401.9053203	35.50998001	0	1.778923817	28.0435177	37.65344782	37.92607993	1.571327447
mmu-miR-194-5p	774.5896508	8.490957471	603.6696602	81.90476133	40.91524779	60.29356305	76.41434999	161.2982688	119.0280541
mmu-miR-412-5p	12.62917909	79.2489364	53.26497002	270.2212205	168.9977626	72.21205807	57.95677753	118.2754034	184.4345591
mmu-mir-203	0	14.15159578	4048.137721	73.52080938	14.23139054	127.5980055	77.89095579	74.20319985	125.1169479
mmu-mir-205	4.209726363	0	17.75499001	69.6512931	42.69417161	2.103263827	9.96708913	17.83874906	21.21292053
mmu-miR-298-5p	1549.179302	902.8718111	559.2821852	1465.256833	1709.545788	816.066365	751.5923507	740.0832276	683.9202712
mmu-miR-342-3p	378.8753727	116.0430854	133.162425	196.0554917	112.0722005	541.9409795	344.7874536	575.187228	437.221862
mmu-miR-127-3p	290.4711191	413.2265969	763.4645702	677.810269	942.829623	280.435177	686.990847	271.0290613	290.1063298
mmu-mir-21a	42.09726363	226.4255326	772.3420652	133.4983118	16.01031435	84.13055309	41.34496232	133.7156652	110.9750009
mmu-miR-24-3p	2319.559226	2346.334581	3524.365516	2192.080975	2470.925182	1758.32856	1614.668439	1636.218033	1726.888864
mmu-miR-27b-3p	1338.692984	744.3739383	5051.294657	664.266962	869.8937465	754.370626	655.6129739	931.0627764	941.6179724
mmu-miR-149-5p	4.209726363	8.490957471	44.38747501	1.934758142	7.115695268	99.55448782	49.4662942	17.23912724	55.3892925
mmu-miR-340-3p	42.09726363	42.45478735	62.14246502	45.78927602	62.26233359	85.53272897	123.296584	125.4708652	123.3492046
mmu-miR-770-3p	16.83890545	206.6132985	62.14246502	175.4180715	327.3219823	23.83699004	59.06423188	148.5563052	154.9721694
mmu-miR-7a-5p	8044.78708	7438.078745	5805.881732	10425.12179	11742.67612	8615.669724	4942.199602	7905.114225	7570.06639
mmu-miR-1983	261.0030345	268.8803199	1296.11427	332.7784004	174.3345341	417.1473257	302.7041884	448.2173082	393.8139413
mmu-miR-5099	105.2431591	124.5340429	239.6923651	175.4180715	39.13632397	96.75013605	507.5832427	168.0440142	109.2072575
mmu-mir-23b	16.83890545	16.98191494	124.28493	80.61492257	215.2497819	88.33708074	136.9551877	188.5810614	76.60221303
mmu-mir-493	0	84.90957471	17.75499001	0.644919381	256.1650296	101.6577516	13.65860362	31.48014539	5.696061994
mmu-mir-483	1612.325197	195.2920218	603.6696602	651.3685744	866.3358989	912.1154131	567.7549289	600.0715334	711.8113334
mmu-mir-485	1001.914874	1106.65479	1722.234031	679.1001077	2029.752075	566.4790575	996.3397615	976.3342235	828.6788122
mmu-miR-23a-3p	399.9240045	450.020746	328.4673151	188.3164591	149.4296006	197.0057118	62.38659492	27.43269813	52.63946946
mmu-miR-8114	4.209726363	215.1042559	53.26497002	53.52830859	28.46278107	55.38594745	68.66216956	175.3893815	136.9019038
mmu-miR-770-5p	79.9848009	70.75797892	17.75499001	52.88338921	78.27264795	56.08703539	90.81125651	31.92986176	76.60221303
mmu-miR-340-5p	353.6170145	16.98191494	79.89745503	138.0127474	97.84080993	62.39682687	98.56343695	177.0383415	204.8618159
mmu-mir-494	12.62917909	14.15159578	44.38747501	36.76040469	7.115695268	73.61423395	43.19071956	88.29431255	25.73048694
mmu-miR-337-5p	282.0516663	322.6563839	1127.441865	560.4349417	474.9726591	419.2505896	318.5777007	239.9986323	347.4597817
mmu-miR-872-5p	155.7598754	435.8691502	71.01996002	20.63742018	192.1237722	192.7991842	142.4924594	151.4045088	257.1084535
mmu-miR-376b-3p	16.83890545	110.3824471	97.65244503	119.3100854	236.5968677	188.5926565	172.0245753	164.8959997	193.6661078
mmu-miR-329-3p	12.62917909	254.7287241	44.38747501	114.1507304	174.3345341	50.47833185	119.2359181	97.73835617	153.400842
mmu-miR-409-3p	6104.103227	5187.975015	14257.25697	4138.447665	6567.786732	4399.326839	4643.925232	3585.738466	3442.385604
mmu-miR-30a-3p	526.2157954	19.8122341	390.6097801	122.5346823	90.72511467	178.0763374	129.5721587	103.7345743	132.1879215
mmu-miR-3963	265.2127609	1389.686706	2219.373751	361.7997725	1277.267301	365.266818	156.5202145	663.1817296	331.1572594
mmu-miR-186-5p	564.1033327	251.898405	497.1397202	110.2812141	64.04125741	63.79900276	59.80253478	93.54100345	99.19004507
mmu-mir-26b	21.04863182	175.4797877	53.26497002	68.36145434	120.9668196	39.96201272	91.54955941	95.93949072	161.6503111
mmu-mir-125a	12.62917909	14.15159578	26.63248501	5.159355044	65.82018123	26.64134181	69.03132101	145.2583852	46.35415968
mmu-let-7f-5p	6781.869171	1211.376599	6027.819107	419.8425167	898.3565276	549.6529469	872.674026	928.2145727	718.6858909
mmu-miR-10b-5p	589.3616909	483.9845758	488.2622252	114.1507304	450.0677257	359.6581145	754.9147137	50.81794899	27.49823032
mmu-miR-410-3p	378.8753727	418.8872352	17.75499001	79.97000319	128.0825148	60.99465099	128.8338558	47.07031264	85.24451398
mmu-miR-26b-5p	2256.413331	682.1069168	372.8547901	569.463813	1046.007204	384.8972804	883.0102666	1064.478631	1217.582355
mmu-miR-409-5p	16.83890545	186.8010644	88.77495003	35.47056593	40.91524779	121.288214	99.6708913	167.1445815	34.17637197
mmu-miR-148a-3p	33.67781091	294.3531923	1944.171406	429.5163075	1102.932767	182.282865	229.9813529	225.1579923	309.7479229
mmu-mir-192	8.419452727	5.660638314	26.63248501	76.74540629	1.778923817	136.0110608	42.82156811	58.61303261	44.39000037
mmu-miR-125a-5p	1060.851044	710.4101084	2405.801146	1267.266583	512.3300593	800.6424302	2186.114882	2534.151704	2752.376439
mmu-miR-10a-5p	1978.571391	1140.61862	594.7921652	201.8597661	364.6793825	415.0440619	820.6236717	423.9326246	495.5573935
mmu-miR-22-3p	1814.392063	331.1473414	5708.229287	147.6865381	33.79955252	189.9948324	95.24107391	0.899432726	15.51685854
mmu-miR-668-3p	0	0	8.877495003	76.10048691	0	70.80988218	1.845757246	28.1822254	23.37349577
mmu-miR-148b-3p	580.9422381	138.6856387	44.38747501	50.94863106	32.02062871	91.14143251	44.29817391	135.0648143	52.63946946
mmu-miR-181a-5p	4.209726363	121.7037238	79.89745503	265.0618654	40.91524779	204.0165912	222.9674753	277.3250904	498.3072165
mmu-miR-374b-5p	311.5197509	11.32127663	62.14246502	18.70266204	30.24170489	76.41858572	38.02259927	103.1349525	74.44163779
mmu-miR-760-3p	8.419452727	11.32127663	35.50998001	83.83951947	30.24170489	47.67398008	104.4698601	68.65669805	33.7835401
mmu-miR-487b-3p	686.1853972	928.3446835	568.1596802	475.9505029	444.7309542	905.8056216	865.6601485	591.9766388	548.000447
mmu-miR-541-5p	4542.294746	3526.57767	3968.240266	2528.083972	4349.468733	2666.938533	2685.576793	1891.207211	1507.885101
mmu-miR-1198-5p	1035.592685	183.9707452	97.65244503	139.3025862	638.6336503	143.0219403	77.89095579	323.0462539	330.9608435
mmu-miR-143-3p	522.006069	294.3531923	426.1197601	1058.957623	651.086117	1482.09991	895.5614159	463.3577591	817.0902723
mmu-miR-292a-5p	1780.714252	860.4170237	1722.234031	56.75290549	33.79955252	141.6197644	6.644726086	31.7799563	53.03230133
mmu-miR-200b-3p	2399.544027	2468.038305	1438.15419	1839.954993	1531.653406	1882.421125	1420.494777	2844.006278	2668.31042
mmu-let-7i-5p	0	305.674469	35.50998001	1.934758142	3.557847634	79.92402544	91.18040796	86.4954471	161.4538951
mmu-miR-381-3p	425.1823627	396.244682	656.9346302	35.47056593	3.557847634	33.65222124	100.4091942	51.41757081	26.71256659
mmu-miR-486b-5p	4.209726363	90.57021302	44.38747501	61.26734115	51.58879069	47.67398008	106.3156174	61.76104715	49.88964643
mmu-miR-429-3p	252.5835818	285.8622349	816.7295403	288.9238825	337.9955252	348.4407074	397.9452623	671.876246	943.1892999
mmu-miR-666-5p	4.209726363	99.06117049	17.75499001	144.4619412	3.557847634	1.402175885	43.92902246	44.52191991	0
mmu-miR-1839-5p	0	11.32127663	17.75499001	113.505811	103.1775814	0	51.31205145	51.26766535	58.13911553
mmu-miR-200b-5p	16.83890545	133.0250004	62.14246502	108.3464559	145.871753	37.85874889	97.08683115	75.25253803	219.7894266
mmu-miR-1247-5p	930.3495263	888.7202153	35.50998001	1.289838761	3.557847634	28.0435177	104.8390116	44.222109	86.6194255
mmu-miR-322-3p	433.6018154	19.8122341	35.50998001	135.4330699	21.3470858	208.2231189	44.66732536	77.80093076	126.2954435
mmu-miR-218-5p	345.1975618	223.5952134	142.03992	147.0416188	170.7766864	30.14678152	71.9845326	216.163665	272.0360642
mmu-miR-877-5p	21.04863182	155.6675536	62.14246502	265.7067848	26.68385725	345.6363556	167.594758	84.84648711	216.4503558
mmu-miR-30e-3p	252.5835818	161.3281919	44.38747501	24.50693646	133.4192863	98.85339988	118.4976152	125.9205816	182.8632316
mmu-mir-7a-2	1199.772014	452.8510651	239.6923651	1016.392944	914.3668419	766.2891211	416.4028347	564.8437516	665.8500055
mmu-mir-7a-1	900.8814417	866.077662	426.1197601	1274.360696	1467.612149	1129.452675	650.4448536	908.1272419	963.2237248
mmu-miR-17-5p	374.6656463	16.98191494	35.50998001	1.289838761	120.9668196	28.74460564	76.04519854	78.55045803	36.72977907
mmu-let-7b-5p	5649.452779	3413.364903	15446.8413	219.9175088	519.4457546	1016.577516	345.5257565	241.9474032	329.1931001
mmu-miR-103-3p	694.6048499	365.1111713	372.8547901	773.2583373	654.6439647	495.6691753	490.602276	527.3673881	428.1867292
mmu-miR-484	21.04863182	263.2196816	1074.176895	66.4266962	44.47309542	89.73925663	70.50792681	100.2867489	175.988674
mmu-miR-5112	0	345.2989372	266.3248501	98.67266523	58.70448596	199.1089756	19.19587536	61.76104715	0.785663723
mmu-miR-1249-3p	4.209726363	107.552128	8.877495003	26.4416946	213.470858	71.51097013	54.26526304	85.14629802	86.81584143
mmu-miR-92b-5p	8.419452727	407.5659586	44.38747501	3.224596903	7.115695268	112.1740708	6.644726086	117.0761598	105.2789389
mmu-miR-5100	4.209726363	164.1585111	967.6469553	72.23097062	168.9977626	0	6.644726086	1.04933818	52.63946946
mmu-miR-494-3p	54.72644272	877.3989387	772.3420652	294.7281569	193.9026961	496.3702632	312.3021261	277.1751849	296.3916396
mmu-miR-302b-3p	1073.480223	1432.141493	1118.56437	32.24596903	277.5121155	100.2555758	33.59278188	34.32834902	60.4961067
mmu-miR-300-3p	446.2309945	8.490957471	35.50998001	63.84701868	1.778923817	172.4676338	150.6137913	70.60546895	87.99433702
mmu-miR-466a-3p	101.0334327	189.6313835	17.75499001	45.14435664	26.68385725	105.1631914	42.08326521	8.394705438	39.4796021
mmu-miR-30e-5p	2450.060743	2057.642027	4545.277441	1706.456681	1949.700503	1381.143247	951.3032847	1062.979576	1282.98886
mmu-miR-543-3p	1721.778083	2499.171816	461.6297401	1205.999242	1081.585681	804.1478699	1083.090352	1010.362762	787.8242986
mmu-miR-130b-5p	75.77507454	333.9776605	807.8520453	491.428568	599.4973263	402.4244789	487.279913	760.7701803	610.0678812
mmu-mir-5099	168.3890545	87.73989387	71.01996002	104.4769397	8.894619085	75.71749778	392.0388391	54.11586898	47.33623933
mmu-miR-674-5p	79.9848009	39.6244682	44.38747501	32.89088841	135.1982101	131.1034452	52.41950579	17.23912724	40.65809768
mmu-miR-30b-5p	12.62917909	87.73989387	35.50998001	165.0993614	185.008077	71.51097013	9.59793768	1.499054543	54.21079691
mmu-miR-199a-3p	29.46808454	65.09734061	1287.236775	174.1282328	46.25201924	467.6256576	224.0749297	88.1444071	71.49539883
mmu-mir-501	4.209726363	11.32127663	8.877495003	107.0566172	101.3986576	2.80435177	4.060665942	32.67938903	25.33765508
mmu-miR-106b-5p	12.62917909	11.32127663	17.75499001	83.83951947	3.557847634	152.1360835	46.5130826	7.495272713	0.589247793
mmu-miR-96-5p	8.419452727	515.1180866	1225.09431	190.8961366	192.1237722	30.14678152	53.15780869	88.29431255	40.46168175
mmu-miR-1a-3p	1363.951342	1684.039898	8939.637468	124.4694404	55.14663833	633.082412	98.56343695	45.871069	238.645356
mmu-mir-1983	16.83890545	234.91649	62.14246502	111.5710528	48.03094306	246.0818678	135.1094304	78.40055257	186.7915502
mmu-let-7e-5p	1490.243133	891.5505344	3204.775696	933.1983437	1307.509005	1109.822213	3106.040294	1844.73652	2295.7094
mmu-miR-136-3p	841.9452727	16.98191494	53.26497002	40.62992098	398.478935	109.369719	87.48889347	79.00017439	76.99504489
mmu-miR-411-3p	46.30699	492.4755333	1162.951845	242.4896871	92.50403848	146.52738	393.1462934	328.8925666	273.4109757
mmu-miR-100-5p	0	8.490957471	17.75499001	102.5421815	21.3470858	164.7556665	81.95162173	107.6321162	82.10185909
mmu-mir-99b	8.419452727	246.2377667	53.26497002	22.57217832	74.71480031	139.5165005	166.4873036	146.9073452	119.4208859
mmu-miR-423-3p	1566.018207	588.7063847	1322.746755	1237.600291	889.4619085	471.1310973	810.2874311	632.6010169	671.7424835
mmu-miR-130b-3p	4.209726363	2.830319157	35.50998001	65.13685744	152.9874483	16.82611062	25.47145	51.56747626	84.45885026
mmu-miR-92b-3p	256.7933082	1466.105323	674.6896202	949.9662476	508.7722117	691.2727112	311.1946717	721.9446677	1035.504787
mmu-miR-674-3p	399.9240045	104.7218088	195.3048901	160.5849258	108.5143528	23.1359021	84.90483333	129.0685961	184.4345591
mmu-miR-28a-5p	16.83890545	367.9414904	88.77495003	358.5751756	40.91524779	282.5384408	91.54955941	190.8296433	269.0898252
mmu-miR-3099-3p	4.209726363	22.64255326	17.75499001	88.35395514	245.4914867	274.1253855	91.91871086	193.5279414	258.0905331
mmu-miR-652-3p	336.7781091	404.7356394	1180.706835	655.2380907	366.4583063	705.995558	624.2351007	675.9236932	821.4114228
mmu-miR-411-5p	1035.592685	922.6840452	2059.578841	1198.260209	996.1973375	881.2675436	1111.145862	808.1403039	940.2430609
mmu-miR-99a-5p	25.25835818	28.30319157	665.8121252	315.3655771	377.1318492	153.5382594	261.3592261	374.0141084	438.9896054
mmu-miR-467c-5p	4.209726363	11.32127663	8.877495003	83.83951947	0	9.815231194	45.40562826	16.78941088	28.28389404
mmu-miR-423-5p	2546.88445	800.9803214	710.1996002	1245.984243	1633.052064	1183.436447	1098.963864	1613.58231	1189.887709
mmu-mir-541	8.419452727	387.7537245	71.01996002	303.7570282	64.04125741	250.9894834	132.8945217	132.2166107	85.83376178
mmu-mir-543	4.209726363	16.98191494	0	102.5421815	16.01031435	5.608703539	70.50792681	4.497163628	41.44376141
mmu-miR-183-5p	5527.370715	5855.930336	10253.50673	8189.186294	14156.67574	7129.363286	8514.109025	9486.766672	11574.59439
mmu-miR-302d-3p	467.2796263	919.853726	346.2223051	49.6587923	76.49372413	182.983953	35.43853913	6.595839987	40.46168175
mmu-miR-25-3p	972.4467899	684.937236	1118.56437	673.2958333	1049.565052	1040.414507	807.7033709	1087.414165	1268.257665
mmu-mir-30a	879.8328099	783.9984065	204.1823851	189.6062979	161.8820673	87.6359928	202.2949942	299.8109085	178.1492493
mmu-mir-30d	387.2948254	50.94574483	186.4273951	143.1721025	599.4973263	192.7991842	351.0630282	299.8109085	401.0813308
mmu-mir-30e	559.8936063	53.77606398	594.7921652	539.7975215	160.1031435	175.2719856	295.3211594	181.0857887	67.95991207
mmu-miR-214-3p	0	5.660638314	26.63248501	60.62242177	0	45.57071626	101.8858	42.72305446	122.170709
mmu-miR-27a-3p	862.9939045	155.6675536	3595.385476	130.9186343	190.3448484	322.5004535	14.39690652	23.53515632	39.28318617
mmu-mir-1306	298.8905718	93.40053218	26.63248501	74.81064815	131.6403625	101.6577516	88.96549927	71.80471259	129.8309303
mmu-miR-744-5p	21.04863182	28.30319157	532.6497002	127.6940374	434.0574113	182.983953	166.8564551	74.65291622	142.2051339
mmu-miR-375-3p	7211.26126	5988.955336	6081.084077	11818.14765	17058.10048	8731.349235	6878.768105	10326.23722	7768.250065
mmu-miR-23b-3p	715.6534818	1154.770216	1935.293911	432.7409044	437.615259	642.1965553	784.4468296	759.5709367	768.1827055
mmu-mir-320	298.8905718	62.26702145	44.38747501	14.18822637	1.778923817	51.88050774	49.09714275	17.08922178	96.8330539
mmu-mir-323	0	16.98191494	417.2422651	5.159355044	12.45246672	89.73925663	37.65344782	21.88619632	17.87384971
mmu-miR-183-3p	8.419452727	0	8.877495003	60.62242177	1.778923817	0	54.63441449	27.73250904	50.67531016
mmu-mir-130b	0	8.490957471	8.877495003	37.40532407	112.0722005	26.64134181	49.4662942	43.02286537	71.88823069
mmu-let-7c-5p	1650.212734	3750.172883	8238.315363	702.9621248	1216.783891	864.441433	2341.896794	2280.36177	2474.840729
mmu-mir-335	8.419452727	16.98191494	26.63248501	4.514435664	17.78923817	68.00553041	45.40562826	16.33969451	51.85380574
mmu-miR-501-3p	33.67781091	325.4867031	88.77495003	156.7154095	33.79955252	326.0058932	216.6919007	257.2377595	214.2897805
mmu-miR-666-3p	4.209726363	277.3712774	710.1996002	99.96250399	26.68385725	13.32067091	62.38659492	15.7400727	25.53407101
mmu-mir-342	4.209726363	16.98191494	44.38747501	26.4416946	90.72511467	38.55983683	46.88223405	133.8655706	97.61871763
mmu-miR-540-3p	231.53495	79.2489364	26.63248501	148.3314575	126.303591	57.48921128	49.09714275	68.50679259	61.87101821
mmu-miR-539-5p	12.62917909	152.8372345	53.26497002	1.289838761	19.56816199	57.48921128	38.02259927	32.97919994	75.42371744
mmu-miR-431-5p	315.7294772	772.6771299	328.4673151	863.5470506	973.0713279	666.0335453	1350.356001	510.1282608	485.1473492
mmu-mir-370	25.25835818	22.64255326	62.14246502	139.9475056	332.6587538	68.70661836	95.9793768	65.50868351	26.51615066
mmu-mir-122	1877.537958	455.6813843	159.7949101	1098.297705	1999.51037	501.2778788	550.7739623	409.8415119	462.3631012
mmu-mir-26a-2	8.419452727	152.8372345	62.14246502	223.7870251	92.50403848	134.6088849	76.41434999	49.16898899	99.386461
mmu-mir-26a-1	8.419452727	150.0069153	62.14246502	185.7367816	92.50403848	134.6088849	76.41434999	59.06274898	98.99362914
mmu-mir-127	4.209726363	11.32127663	8.877495003	81.25984195	222.3654771	0.701087942	78.62925869	64.30943987	41.83659327
mmu-miR-351-5p	408.3434572	583.0457463	230.8148701	358.5751756	334.4376776	532.8268362	329.6522442	534.7127553	344.5135427
mmu-miR-466e-3p	101.0334327	189.6313835	17.75499001	45.14435664	26.68385725	105.1631914	42.08326521	8.394705438	39.4796021
mmu-miR-128-3p	25.25835818	212.2739368	71.01996002	27.73153336	113.8511243	68.00553041	135.1094304	115.1273889	145.5442048
mmu-miR-151-3p	825.1063672	183.9707452	204.1823851	484.9793742	208.1340866	451.5006349	320.0543065	460.0598391	143.1872136
mmu-let-7g-5p	1044.012138	416.0569161	2370.291166	2.579677522	69.37802886	150.7339076	385.7632645	123.2222834	282.4461085
mmu-mir-382	92.61397999	1115.145748	213.0598801	795.1855962	704.4538315	293.0547599	625.7117065	386.4562611	430.7401363
mmu-mir-375	286.2613927	93.40053218	1482.541665	952.5459251	1350.203177	536.3322759	314.8861862	382.5587193	440.7573488
mmu-miR-224-5p	12.62917909	22.64255326	79.89745503	24.50693646	30.24170489	317.5928379	218.9068094	125.4708652	150.8474349
mmu-mir-136	122.0820645	166.9888303	8.877495003	85.77427761	3.557847634	44.86962831	54.26526304	39.42513447	25.33765508
mmu-mir-379	50.51671636	104.7218088	2423.556136	254.0982359	309.5327442	126.1958296	372.4738123	117.825687	148.8832756
mmu-miR-26a-5p	3763.495369	3696.396819	6338.531432	3087.873994	3869.159302	3213.787128	3211.248457	4374.09125	3940.299989
mmu-mir-143	4.209726363	5.660638314	8.877495003	12.89838761	526.5614498	130.4023573	150.9829427	18.13855996	1.374911516
mmu-miR-676-3p	185.22796	359.4505329	71.01996002	123.1796017	14.23139054	117.0816864	88.96549927	158.3001597	71.29898289
mmu-miR-7b-5p	1153.465024	390.5840437	319.5898201	1238.245211	1184.763262	991.3383506	586.5816529	1152.473132	1184.977311
mmu-mir-487b	223.1154973	8.490957471	26.63248501	31.60104965	1.778923817	45.57071626	100.4091942	46.32078536	39.87243396
mmu-miR-151-5p	509.37689	42.45478735	106.52994	596.550427	293.5224298	182.282865	152.0903971	182.8846542	196.4159308
mmu-miR-18a-5p	319.9392036	14.15159578	17.75499001	42.56467912	65.82018123	93.24469634	2.953211594	42.57314901	63.44234566
mmu-miR-421-3p	16.83890545	70.75797892	2077.333831	67.71653496	3.557847634	3.505439712	79.36756159	119.1748361	123.9384524
mmu-miR-702-3p	340.9878354	130.1946812	62.14246502	144.4619412	1.778923817	159.1469629	55.74186884	46.77050173	67.56708021
mmu-miR-106b-3p	4.209726363	8.490957471	53.26497002	45.78927602	1.778923817	84.13055309	39.49920507	67.60735987	72.28106255
mmu-miR-433-3p	1014.544054	823.6228747	2476.821106	946.0967313	2451.35702	619.7617411	1109.669256	633.950166	617.9245184
mmu-miR-185-5p	0	5.660638314	8.877495003	111.5710528	24.90493344	0	27.31720724	19.3378036	27.69464625
mmu-mir-182	248.3738554	393.4143628	150.917415	355.9954981	266.8385725	159.8480509	89.70380217	168.3438251	200.7370813
mmu-let-7c-1	500.9574372	104.7218088	26.63248501	3.869516283	3.557847634	8.413055309	64.97065507	25.78373813	34.3727879
mmu-mir-183	2732.11241	2705.785114	2441.311126	4499.602518	6073.245911	3978.674073	3719.939154	4843.595132	4385.378488
mmu-miR-455-3p	16.83890545	16.98191494	44.38747501	113.505811	136.9771339	185.7883047	160.211729	121.5733234	170.6854439
mmu-mir-200b	50.51671636	294.3531923	88.77495003	227.6565413	674.2121266	201.9133274	184.9448761	167.5942979	209.3793823
mmu-miR-485-5p	261.0030345	243.4074475	1020.911925	304.4019476	241.9336391	112.1740708	411.6038659	253.1903122	105.6717708
mmu-miR-382-5p	2934.179275	2094.436176	4154.667661	2762.189707	4219.607294	2592.623211	3279.910627	2367.75665	1827.846652
mmu-miR-486a-5p	4.209726363	87.73989387	53.26497002	141.2373443	51.58879069	47.67398008	106.3156174	93.391098	53.22871726
mmu-miR-335-5p	67.35562181	716.0707467	133.162425	675.8755108	229.4811724	517.4029015	377.2727811	391.4031411	455.2921277
mmu-miR-154-3p	21.04863182	138.6856387	1393.766715	167.6790389	51.58879069	114.2773346	58.69508043	105.9831562	67.76349614
mmu-miR-679-5p	500.9574372	8.490957471	17.75499001	39.98500159	88.94619085	51.1794198	67.55471521	25.18411631	23.17707984
mmu-miR-542-3p	4.209726363	195.2920218	44.38747501	85.77427761	1.778923817	2.103263827	9.96708913	79.15007985	97.81513356
mmu-miR-6944-3p	724.0729345	189.6313835	1304.991765	45.14435664	81.83049558	56.08703539	39.86835652	49.76861081	139.6517268
mmu-miR-485-3p	126.2917909	339.6382988	79.89745503	350.1912236	544.350688	236.2666366	138.062642	244.3458904	117.2603107
mmu-miR-222-3p	1010.334327	31.13351073	26.63248501	216.6929119	8.894619085	93.94578428	17.35011811	28.1822254	81.70902723
mmu-miR-335-3p	1469.194501	401.9053203	630.3021452	679.7450271	471.4148115	1078.273255	840.9270014	832.275082	726.3461122
mmu-miR-31-5p	437.8115418	922.6840452	44.38747501	79.32508381	508.7722117	205.4187671	109.6379804	151.8542252	199.9514176
mmu-miR-370-3p	2079.604823	1834.046814	1349.37924	2132.103472	3166.484394	1937.807073	1530.87106	1321.416579	1126.248947
mmu-miR-369-3p	1334.483257	752.8648958	363.9772951	765.5193047	693.7802886	490.7615597	979.3587948	1018.757467	798.2343429
mmu-miR-125b-5p	223.1154973	970.7994708	523.7722052	228.9463801	119.1878957	217.3372621	233.6728674	182.8846542	197.0051786
mmu-miR-200c-3p	2273.252236	1703.852133	3746.302891	1594.885628	1250.583443	1736.594833	1853.509427	2687.504984	2460.698782
mmu-mir-5119	433.6018154	45.28510651	1846.518961	68.36145434	1.778923817	0	7.013877536	1.948770905	0.589247793
mmu-miR-376c-3p	8.419452727	104.7218088	17.75499001	108.9913753	7.115695268	46.97289214	75.30689565	45.871069	89.1728326
mmu-miR-667-3p	8.419452727	316.9957456	62.14246502	63.84701868	33.79955252	9.815231194	126.9880985	154.2527124	109.6000894
mmu-miR-369-5p	25.25835818	430.2085119	221.9373751	219.2725894	181.4502293	273.4242975	231.4579587	120.9737016	193.8625237
mmu-miR-181b-5p	568.313059	25.47287241	106.52994	114.1507304	179.6713055	281.1362649	207.4631145	328.8925666	240.0202675
mmu-miR-1981-5p	0	2.830319157	0	87.70903576	0	0	14.02775507	24.73439995	21.40933646
mmu-miR-93-5p	147.3404227	1318.928727	470.5072352	673.9407527	763.1583175	575.5932007	563.694263	768.265453	679.2062888
mmu-miR-200a-3p	833.5258199	353.7898946	1154.07435	158.6501676	243.7125629	55.38594745	97.82513405	141.2109379	136.312656
mmu-miR-1224-5p	0	11.32127663	8.877495003	203.7945243	222.3654771	65.90226659	123.296584	60.26199261	30.64088521
mmu-miR-380-3p	475.699079	19.8122341	26.63248501	58.04274425	350.4479919	67.30444247	122.5582811	79.89960712	71.88823069
mmu-miR-483-3p	576.7325118	82.07925555	417.2422651	274.0907367	241.9336391	450.098459	233.3037159	394.1014392	423.6691628
mmu-mir-6236	30141.64076	24247.34422	106938.3048	2582.902119	4390.38398	3983.581689	484.6958529	1094.010005	1462.513021
mmu-miR-495-3p	909.3008945	1401.007983	1056.421905	297.3078344	665.3175076	626.7726205	547.0824478	256.1884213	408.7415521
mmu-miR-379-3p	8.419452727	25.47287241	53.26497002	366.9591275	361.1215348	43.46745243	165.7490007	141.3608434	203.8797362
mmu-mir-6240	4129.741562	7474.872894	28842.98126	931.2635855	2430.009934	1257.050681	172.0245753	126.5202034	288.9278343
mmu-miR-181d-5p	277.84194	19.8122341	115.407435	101.2523427	96.06188612	258.7014508	323.745821	302.2093958	335.8712417
mmu-miR-30d-5p	2050.136739	1565.166494	4447.624996	2435.215581	2349.958362	2671.145061	2689.268308	2675.212737	3161.510823
mmu-miR-122-5p	23654.45244	17030.03037	13609.19984	12190.91105	27080.55727	12907.02902	11328.88883	7105.668437	7042.296784
mmu-miR-379-5p	4529.665567	4975.701078	6089.961572	6155.755487	10734.02631	5511.953403	5763.930729	4455.1901	4453.3384
mmu-miR-16-5p	837.7355463	200.9526601	3577.630486	560.4349417	590.6027072	788.7239352	453.6871311	686.7168859	735.9704929
mmu-miR-615-3p	29.46808454	130.1946812	97.65244503	5.159355044	14.23139054	77.11967367	159.8425775	32.97919994	42.22942513
mmu-miR-323-3p	513.5866163	1910.465431	301.8348301	1071.211091	1122.500929	1050.930826	1048.759267	784.755053	685.4915986
mmu-miR-134-5p	239.9544027	857.5867046	115.407435	425.6467912	298.8592013	243.277516	451.103071	350.1791411	401.8669945
mmu-let-7a-5p	5872.568277	2530.305326	13893.27968	768.0989822	629.7390312	1433.023754	2172.82543	1900.501349	2078.276964
mmu-miR-205-5p	303.1002982	104.7218088	497.1397202	283.1196081	224.1444009	237.6688125	137.6934906	222.4596941	226.8604001
mmu-miR-296-3p	345.1975618	8.490957471	115.407435	152.2009738	106.735429	105.1631914	136.9551877	186.0326687	189.1485414
mmu-miR-20a-5p	12.62917909	39.6244682	2361.413671	44.49943726	245.4914867	82.7283772	125.8806442	111.529658	51.46097388
mmu-miR-483-5p	336.7781091	302.8441498	4367.727541	1270.49118	921.4825372	1141.37117	938.7521354	548.0543407	705.5260236
mmu-miR-191-5p	420.9726363	568.8941506	1642.336576	254.0982359	622.6233359	547.549683	274.6486782	339.0861375	391.0641183
mmu-miR-15b-5p	37.88753727	283.0319157	97.65244503	127.049118	97.84080993	48.37506803	125.1423413	108.0818325	185.4166387
