# Supplementary material for: miR-302 regulates pancreatic progenitor pool and pancreatic size
Source: Biol Open. 2026 Jan 2;15(1):bio062353. doi: 10.1242/bio.062353 (PMC12805655; doi:10.1242/bio.062353)
Supplement: Table S4. [file biolopen-15-062353-TableS4.csv]

miRNA	E9.5_1	E9.5_2	E9.5_3	E10.5_1	E10.5_2	E10.5_3	E11.5_1	E11.5_2	E11.5_3	combined_cluster	distance
mmu-miR-106b-3p	-1.217563461	-1.079241097	0.36736319	0.125830873	-1.296100299	1.364599806	-0.07739513	0.830751692	0.981754427	1	1.547956312
mmu-miR-100-5p	-1.158644402	-1.007697328	-0.843006996	0.66428809	-0.779148903	1.77028156	0.29824165	0.75477385	0.300912479	1	1.563582498
mmu-miR-214-3p	-1.027124856	-0.898005553	-0.4196372	0.355674116	-1.027124856	0.012344333	1.296892816	-0.052610904	1.759592102	1	1.709854497
mmu-miR-99b-5p	-0.817017494	-1.193710325	-0.397520284	-0.106556419	-0.760346155	-0.189834289	0.294510788	1.660430959	1.510043218	1	1.720685067
mmu-miR-181a-5p	-1.231220278	-0.454640594	-0.730960233	0.492888836	-0.988614163	0.089408481	0.214664851	0.573942945	2.034530154	1	1.724511988
mmu-miR-455-3p	-1.381654337	-1.379473435	-0.961537277	0.092520795	0.45045964	1.19483243	0.804788374	0.215550761	0.964513049	1	1.755016647
mmu-miR-340-3p	-1.023102583	-1.013231961	-0.469688692	-0.921172405	-0.466379325	0.176076681	1.21867244	1.278700642	1.220125203	1	1.790798941
mmu-miR-99b-3p	-1.069149698	-0.623051361	-0.229618422	-0.418599827	-1.013072987	1.516582531	-0.277854229	0.509148608	1.605615385	1	1.791278044
mmu-mir-192	-0.846922592	-0.911566559	-0.420158601	0.754076966	-1.002522087	2.142777478	-0.040819367	0.32920295	-0.004068188	1	1.933477756
mmu-miR-224-5p	-0.917853036	-0.822674337	-0.278457477	-0.804953081	-0.750443204	1.98087458	1.042848333	0.154724966	0.395933258	1	1.960060213
mmu-mir-494	-0.92813425	-0.873369244	0.214288368	-0.060075775	-1.126467582	1.265645486	0.171238184	1.793723374	-0.45684856	1	2.01293424
mmu-miR-760-3p	-1.188239117	-1.099101234	-0.356075511	1.128505553	-0.517905762	0.017576801	1.762225913	0.662121445	-0.409108087	1	2.030936611
mmu-miR-342-3p	0.349377635	-1.089096005	-0.995402346	-0.651190379	-1.110828546	1.241831067	0.162815422	1.42378684	0.668706313	1	2.099853035
mmu-miR-877-5p	-1.147938889	0.054829489	-0.780781268	1.037987769	-1.097590314	1.752127794	0.16139448	-0.577929548	0.597900488	1	2.182055147
mmu-miR-183-3p	-0.601488226	-0.934256923	-0.583384659	1.461771057	-0.863947109	-0.934256923	1.225102304	0.161836992	1.068623488	1	2.182799067
mmu-miR-181d-5p	0.623877137	-1.539578707	-0.738058605	-0.856742293	-0.900261793	0.463393276	1.008759254	0.828186615	1.110425116	1	2.185633056
mmu-miR-143-3p	-0.570146953	-1.180924999	-0.827403761	0.870459577	-0.223833476	2.005723155	0.432078049	-0.727496602	0.221545011	1	2.222250906
mmu-miR-342-5p	-0.590438858	-0.615182561	-0.157565795	-0.817164453	-0.795710659	-0.617147629	0.281064192	1.689005735	1.623140028	1	2.22872237
mmu-miR-149-5p	-0.845149033	-0.714839033	0.377761453	-0.914393393	-0.756698586	2.056907763	0.532348045	-0.448566559	0.712629344	1	2.266175526
mmu-mir-335	-0.922267916	-0.527789938	-0.083182152	-1.10217449	-0.490596053	1.822899872	0.781708275	-0.557377434	1.078779836	1	2.269627073
mmu-miR-125a-5p	-0.590730294	-0.988643853	0.936414021	-0.35635259	-1.213556897	-0.886188173	0.686967869	1.08215164	1.329938277	1	2.274967958
mmu-miR-668-3p	-0.76600292	-0.76600292	-0.473436945	1.74195829	-0.76600292	1.567601569	-0.7051743	0.162768117	0.00429203	1	2.277483868
mmu-mir-411	-0.232380652	-0.860936699	-0.638090374	1.315824119	-1.068223674	1.80668119	-0.575395624	0.512312876	-0.259791161	1	2.291324916
mmu-miR-3099-3p	-1.165062982	-0.998188514	-1.042436177	-0.403295757	1.019288097	1.278514023	-0.37102362	0.548856242	1.13334869	1	2.297776689
mmu-mir-872	-0.692554294	-0.735230326	-0.273491596	1.531598508	-0.547613314	-0.801104376	-0.8227946	1.486813638	0.854376359	1	2.443755099
mmu-mir-342	-1.201087361	-0.902106874	-0.260578006	-0.680665615	0.824126464	-0.396995511	-0.20217891	1.833988981	0.985496831	1	2.482371103
mmu-miR-467c-5p	-0.712782923	-0.445453989	-0.537317719	2.280565495	-0.871029947	-0.502067456	0.835804395	-0.239902394	0.192184538	1	2.520032467
mmu-miR-429-3p	-0.889682002	-0.760972378	1.292227648	-0.749131048	-0.559339933	-0.518941799	-0.327476338	0.731988235	1.781327615	1	2.555743882
mmu-miR-130b-5p	-1.927794885	-0.775301368	1.339848465	-0.072515416	0.409852113	-0.46978733	-0.091033038	1.129697417	0.457034042	1	2.581030592
mmu-miR-106b-5p	-0.487920912	-0.51377173	-0.386608768	0.919558299	-0.667216649	2.269446442	0.181797692	-0.589393065	-0.72589131	1	2.604590793
mmu-mir-125a	-0.756659845	-0.721871158	-0.436670824	-0.927352515	0.45880576	-0.436468437	0.532183396	2.274045195	0.013988428	1	2.625181776
mmu-miR-486a-5p	-1.657541636	0.41664303	-0.439423234	1.745068374	-0.481045387	-0.578256256	0.87790729	0.556971265	-0.440323446	1	2.644799672
mmu-miR-1981-5p	-0.590020514	-0.490296323	-0.590020514	2.500342153	-0.590020514	-0.590020514	-0.095762993	0.281477679	0.164321539	1	2.657047517
mmu-mir-543	-0.696679159	-0.339028441	-0.8145612	2.056856224	-0.366235497	-0.657504573	1.159823259	-0.688630253	0.34595964	1	2.69371257
mmu-miR-5099	-0.49988393	-0.359544355	0.478222858	0.01063272	-0.980805655	-0.561669966	2.427106704	-0.043012934	-0.471045443	1	2.773206161
mmu-miR-25-3p	0.026969741	-1.385080685	0.74459943	-1.442255298	0.405721937	0.360780712	-0.782137336	0.591610912	1.479790585	1	2.860260756
mmu-mir-5099	0.494296429	-0.215076409	-0.362141385	-0.067860919	-0.908582651	-0.320822844	2.461472295	-0.510826169	-0.570458348	1	3.079096606
mmu-miR-375-3p	-0.529265473	-0.872546344	-0.84667227	0.764564443	2.23618913	-0.102353427	-0.622645156	0.345565973	-0.372836875	2	1.015293009
mmu-mir-370	-0.698137445	-0.724991654	-0.319480189	0.479276936	2.457676812	-0.252091699	0.027894148	-0.284922133	-0.685224776	2	1.052255939
mmu-mir-127	-0.756461999	-0.654665844	-0.689646624	0.346448784	2.366263101	-0.806685352	0.308794089	0.103817335	-0.217863491	2	1.056631467
mmu-mir-434	-0.914146543	-0.852209286	-0.525605421	0.765310684	2.161249129	-0.714697293	0.297601689	0.266817007	-0.484319964	2	1.125967624
mmu-mir-200b	-1.012371631	0.338443096	-0.80042719	-0.031045587	2.442800291	-0.173658838	-0.26766132	-0.363780723	-0.132298099	2	1.310845182
mmu-miR-130b-3p	-0.933222494	-0.962106404	-0.277815098	0.342552864	2.18208834	-0.669043435	-0.48801553	0.058418656	0.7471431	2	1.322263869
mmu-miR-1224-5p	-0.959103455	-0.824582061	-0.853619503	1.462418827	1.683082146	-0.176041165	0.505928182	-0.243059889	-0.595023083	2	1.393129907
mmu-mir-183	-1.015288461	-1.037582632	-1.261541381	0.481436703	1.814010874	0.04031021	-0.178788648	0.772732479	0.384710855	2	1.427062759
mmu-miR-379-5p	-0.676981181	-0.448658443	0.12172441	0.155403896	2.498991583	-0.174154292	-0.045168703	-0.715104698	-0.716052572	2	1.427867442
mmu-mir-501	-0.693889669	-0.522982364	-0.581712193	1.77776339	1.641789292	-0.727664131	-0.697471942	-0.00969661	-0.186135772	2	1.460175061
mmu-miR-379-3p	-1.046162416	-0.922069867	-0.719835224	1.562821765	1.520343379	-0.79112878	0.098676861	-0.078788344	0.376142627	2	1.472717258
mmu-mir-130b	-1.121517739	-0.882028254	-0.871125871	-0.066491633	2.039505461	-0.370092326	0.273690912	0.091952461	0.906106989	2	1.492987703
mmu-miR-182-5p	0.047588803	-0.522814503	-0.088083988	0.262573537	2.418786144	-0.692114661	-1.108127024	-0.29979591	-0.018012399	2	1.524452556
mmu-mir-143	-0.531611353	-0.523158197	-0.504416474	-0.480990359	2.511661106	0.203599313	0.323503826	-0.4504606	-0.548127262	2	1.541686599
mmu-miR-485-3p	-0.772882886	0.654506763	-1.083283068	0.725110851	2.02413005	-0.037098842	-0.694130292	0.01695521	-0.833307786	2	1.574162471
mmu-miR-1839-5p	-1.069904767	-0.801712986	-0.64930358	1.618955031	1.374287722	-1.069904767	0.145635751	0.144584281	0.307363314	2	1.650046801
mmu-miR-434-3p	0.367267426	0.057534379	-1.192444469	0.292406263	2.234842348	-0.586269745	0.17456157	-0.477402814	-0.870494958	2	1.655552895
mmu-miR-30b-5p	-0.847410146	0.277709206	-0.504667676	1.436513702	1.734735883	0.034608389	-0.892816562	-1.014133609	-0.224539187	2	1.689278347
mmu-mir-7a-1	-0.170139857	-0.281547136	-1.689857179	1.025371309	1.643971318	0.561519154	-0.971790108	-0.146945972	0.029418471	2	1.690197957
mmu-miR-7a-5p	-0.004601059	-0.295006995	-1.076271523	1.134765731	1.76542395	0.268656616	-1.489680079	-0.07145662	-0.231830022	2	1.710097271
mmu-miR-770-3p	-1.126073799	0.753590902	-0.677354136	0.444610507	1.949178192	-1.05675964	-0.707843213	0.178551882	0.242099305	2	1.727767961
mmu-miR-370-3p	0.404423722	0.00514164	-0.782937228	0.489787543	2.171710969	0.173857832	-0.487828012	-0.828405057	-1.145751409	2	1.803716203
mmu-miR-1249-3p	-1.079382874	0.538782401	-1.0062936	-0.731268272	2.197288574	-0.025560494	-0.295598774	0.187945422	0.214087617	2	1.850617647
mmu-mir-493	-0.682554009	0.336258254	-0.46951559	-0.674815756	2.391116711	0.537216133	-0.518667276	-0.304830316	-0.614208151	2	1.884245643
mmu-miR-183-5p	-1.241413777	-1.122772292	0.465173879	-0.280243468	1.874591642	-0.662941059	-0.162915249	0.188307299	0.942213026	2	2.025839358
mmu-mir-205	-0.727855377	-0.914759102	-0.126471817	2.177623869	0.980779708	-0.821378247	-0.472239583	-0.122753076	0.027053624	2	2.060272099
mmu-mir-423	-1.415370579	0.441757807	-0.435217919	-0.83045404	2.078903841	0.555037897	-0.329953118	0.269009142	-0.333713031	2	2.09091872
mmu-miR-298-5p	1.228947586	-0.271320819	-1.068892667	1.03413903	1.601205027	-0.472821606	-0.62248462	-0.649200655	-0.779571276	2	2.184182016
mmu-mir-409	0.792076904	-1.305716806	-0.568727034	-0.422812916	2.015175264	0.549516099	0.180935428	-0.636119693	-0.604327246	2	2.198831238
mmu-miR-412-5p	-1.239805855	-0.417121065	-0.737996055	1.941188236	0.691183696	-0.504019202	-0.680057106	0.064815257	0.881812094	2	2.208803994
mmu-miR-376b-3p	-1.948521358	-0.520072995	-0.714465364	-0.383744286	1.407273127	0.674229075	0.42122766	0.312371377	0.751702764	2	2.218881967
mmu-mir-23b	-1.28281241	-1.280730057	0.281703088	-0.354173425	1.60623716	-0.241731516	0.466193994	1.217915428	-0.412602262	2	2.264660129
mmu-miR-127-3p	-0.866974555	-0.388566069	0.976398015	0.642581999	1.675428028	-0.906087106	0.678360985	-0.942745067	-0.868396229	2	2.269119801
mmu-mir-30d	0.584910875	-1.441973261	-0.625542882	-0.886205007	1.863671268	-0.587145636	0.366573263	0.057721197	0.667990183	2	2.313861786
mmu-miR-103-3p	1.115520469	-1.167213529	-1.113565696	1.660432257	0.838671238	-0.262706967	-0.297810473	-0.043101577	-0.730225721	2	2.477994439
mmu-miR-7b-5p	0.651055375	-1.400232584	-1.591126839	0.879018296	0.735212277	0.215117789	-0.873220447	0.648388308	0.735787826	2	2.536778339
mmu-miR-431-5p	-1.135082034	0.228414965	-1.097073296	0.499563889	0.826375992	-0.089801371	1.952164728	-0.555010867	-0.629552006	2	2.622028862
mmu-miR-674-5p	0.380155036	-0.563349372	-0.452004454	-0.720760419	1.670880148	1.575156737	-0.26423949	-1.086651993	-0.539186192	2	2.633214686
mmu-miR-185-5p	-0.729605138	-0.56467057	-0.470940704	2.521251463	-0.003947674	-0.729605138	0.066338982	-0.166157677	0.077336459	2	2.727952528
mmu-miR-200b-5p	-1.341256317	0.542172742	-0.606865161	0.142122394	0.750424403	-1.000515164	-0.040401208	-0.394344958	1.948663268	2	2.751452333
mmu-miR-381-3p	0.979386923	0.85775439	1.953501459	-0.658672243	-0.792809627	-0.666315215	-0.385718445	-0.59164287	-0.695484373	3	1.820632384
mmu-miR-292a-5p	1.686533365	0.454636947	1.608252595	-0.621136096	-0.651861118	-0.507534559	-0.688210172	-0.65456452	-0.626116442	3	1.847581545
mmu-miR-302b-3p	1.066920801	1.693244366	1.145650417	-0.751367381	-0.323063631	-0.632603459	-0.749015467	-0.747730959	-0.702034686	3	1.86800706
mmu-miR-186-5p	1.84812535	0.261589205	1.507835424	-0.458068853	-0.693047088	-0.694278156	-0.714587064	-0.543137816	-0.514431002	3	1.90085241
mmu-miR-200a-3p	1.258411953	0.002798065	2.097384325	-0.50794157	-0.285307577	-0.77821524	-0.667139064	-0.553585304	-0.566405588	3	1.921827235
mmu-miR-21a-5p	0.788286091	0.110256062	2.354700546	-0.555323259	-0.337367904	-0.56105828	-0.658408162	-0.582945365	-0.558139729	3	1.936958475
mmu-miR-23a-3p	1.251343883	1.574906641	0.789822378	-0.115378163	-0.366538994	-0.059256378	-0.928728752	-1.154487533	-0.991683083	3	1.989398179
mmu-miR-30a-5p	1.729511253	1.162093164	0.698991824	-0.525358896	0.232977751	-0.759003383	-1.122293903	-0.707373793	-0.709544015	3	1.990327505
mmu-let-7b-5p	0.523602772	0.078288089	2.474742983	-0.557683794	-0.498033041	-0.399029743	-0.532669036	-0.553296562	-0.535921668	3	1.990729347
mmu-miR-6944-3p	0.98737367	-0.234890518	2.315931081	-0.565331365	-0.481430415	-0.540305533	-0.577397541	-0.554755727	-0.349193653	3	1.997640082
mmu-miR-30e-5p	0.472815437	0.114703348	2.38486091	-0.205780138	0.016198452	-0.502653526	-0.894915364	-0.793002208	-0.59222691	3	2.015470229
mmu-mir-6236	0.30836556	0.137875863	2.529672188	-0.488757721	-0.436477176	-0.448243737	-0.54944733	-0.53182321	-0.521164438	3	2.020179826
mmu-miR-320-3p	0.097516582	0.363439235	2.519211941	-0.481229776	-0.590204796	-0.407634268	-0.539692312	-0.55964955	-0.401757054	3	2.027285712
mmu-let-7f-5p	1.902823608	-0.335053886	1.599893185	-0.653043056	-0.460805885	-0.600893298	-0.471123517	-0.448810779	-0.532986373	3	2.03371982
mmu-miR-495-3p	0.594769097	1.900639744	0.985491571	-1.0305558	-0.053199481	-0.155566597	-0.367206942	-1.139760316	-0.734611275	3	2.034507093
mmu-let-7g-5p	0.670969205	-0.162150157	2.43056718	-0.710717764	-0.622095203	-0.514158912	-0.202341284	-0.550659073	-0.339413992	3	2.042637047
mmu-miR-92a-3p	1.006820968	0.322005234	1.741284413	-1.100713454	0.143244831	-0.305765655	-1.567747665	0.019264576	-0.258393247	3	2.046570196
mmu-let-7a-5p	0.57120056	-0.225199155	2.482388388	-0.645100476	-0.678069104	-0.486661147	-0.310380031	-0.375269845	-0.332909189	3	2.073951463
mmu-mir-6240	-0.102136214	0.260229266	2.574955976	-0.448615288	-0.28626174	-0.413323999	-0.530860791	-0.535790108	-0.518197101	3	2.097288467
mmu-miR-22-3p	0.471909625	-0.316269456	2.541049667	-0.413758404	-0.474276631	-0.391276266	-0.441627317	-0.491759374	-0.483991843	3	2.101426546
mmu-miR-24-3p	0.235925224	0.280111469	2.224166463	0.025553218	0.485718106	-0.690250182	-0.927326448	-0.891764057	-0.742133792	3	2.102547399
mmu-miR-1a-3p	-0.035174954	0.076443114	2.606542255	-0.467394639	-0.491568191	-0.29003623	-0.476428321	-0.494802674	-0.42758036	3	2.120954495
mmu-miR-302d-3p	0.766658936	2.26759001	0.365180603	-0.618352021	-0.529355803	-0.176188237	-0.665512519	-0.761167359	-0.64885361	3	2.132697436
mmu-miR-23b-3p	-0.287130905	0.666774543	2.36232779	-0.901709736	-0.89112104	-0.446703422	-0.13768921	-0.191727801	-0.173020217	3	2.145696212
mmu-mir-92a-2	0.448066369	-0.452386125	2.536149229	-0.497641151	-0.515839768	-0.290530743	-0.541415879	-0.209634582	-0.476767349	3	2.153934705
mmu-mir-5119	0.273429863	-0.364775478	2.595584039	-0.326849094	-0.436278654	-0.439202346	-0.427674915	-0.435999507	-0.438233907	3	2.15681363
mmu-miR-27a-3p	0.233723532	-0.378085211	2.597131952	-0.399492027	-0.34809075	-0.233781486	-0.500278618	-0.492374401	-0.478752991	3	2.168964544
mmu-miR-409-3p	0.086896117	-0.187615932	2.529937293	-0.502100193	0.22583596	-0.423929392	-0.350637023	-0.667716024	-0.710670806	3	2.181139344
mmu-miR-666-3p	-0.575643941	0.606125997	2.478657101	-0.161391812	-0.47841484	-0.536227558	-0.323955246	-0.525760579	-0.483389122	3	2.191901358
mmu-miR-194-5p	2.029731084	-0.744420497	1.410805655	-0.478578743	-0.627007562	-0.556835945	-0.498460298	-0.191083638	-0.344150056	3	2.195245209
mmu-let-7c-5p	-0.416769539	0.491943933	2.434092948	-0.826672266	-0.604326731	-0.7567955	-0.117457848	-0.144085832	-0.059929164	3	2.204342768
mmu-miR-96-5p	-0.639428426	0.646311541	2.447865258	-0.176396656	-0.173281549	-0.584295665	-0.525905538	-0.436747202	-0.558121764	3	2.206170193
mmu-miR-27b-3p	0.007638828	-0.413371118	2.63761046	-0.470118137	-0.324454083	-0.40628956	-0.476248539	-0.281122525	-0.273645325	3	2.235422935
mmu-miR-191-5p	-0.332428496	0.015353857	2.539153957	-0.724771503	0.141678027	-0.03482971	-0.676454791	-0.524954103	-0.402747238	3	2.244423469
mmu-mir-21a	-0.562393216	0.227158194	2.565536191	-0.170886114	-0.674134013	-0.382347892	-0.565615622	-0.169955102	-0.267362427	3	2.261945912
mmu-miR-541-5p	1.36519897	0.420780582	0.831440487	-0.507623429	1.18590846	-0.378515822	-0.361185882	-1.099794356	-1.456209009	3	2.267461477
mmu-miR-484	-0.574883397	0.155109146	2.599632218	-0.438097235	-0.504273455	-0.36782461	-0.425794906	-0.336030592	-0.107837169	3	2.270077771
mmu-miR-5100	-0.501200524	0.014269167	2.603685154	-0.281987294	0.029864706	-0.514767281	-0.493353208	-0.511385561	-0.34512516	3	2.275104237
mmu-miR-203-3p	-0.31137196	-0.254960439	2.661801249	-0.364254036	-0.377551521	-0.222464785	-0.407636231	-0.371820409	-0.351741867	3	2.278788177
mmu-mir-92a-1	1.000238769	-0.917915377	2.05930635	-0.231227967	0.07498915	-0.540303118	-1.111727466	0.203246446	-0.536606787	3	2.289180307
mmu-miR-125b-5p	-0.368325533	2.420658669	0.75317344	-0.346575381	-0.75599258	-0.3898793	-0.328944806	-0.518393195	-0.465721316	3	2.297303567
mmu-miR-3963	-0.738183834	0.870977949	2.058289305	-0.599964422	0.710101824	-0.595002958	-0.893726693	-0.168676236	-0.643814936	3	2.310457848
mmu-mir-30a	1.891533414	1.560681258	-0.441036015	-0.491357504	-0.587070746	-0.843392829	-0.447551915	-0.110894626	-0.530911037	3	2.316650139
mmu-miR-30a-3p	2.080552379	-1.036119638	1.245962132	-0.403912039	-0.599684732	-0.062079683	-0.360599733	-0.519617723	-0.344500963	3	2.319766499
mmu-miR-421-3p	-0.39754182	-0.317515072	2.66064702	-0.322029187	-0.417253581	-0.417331365	-0.30473672	-0.245654719	-0.238584555	3	2.325425723
mmu-miR-154-3p	-0.490976575	-0.221650351	2.651818271	-0.155270873	-0.421055843	-0.277532395	-0.404786216	-0.296521655	-0.384024364	3	2.327894239
mmu-miR-1247-5p	1.810463859	1.701933316	-0.522445789	-0.611660105	-0.605747246	-0.541911382	-0.341700127	-0.499732656	-0.38919987	3	2.328437678
mmu-miR-10a-5p	2.300949632	0.774955712	-0.219047627	-0.934615942	-0.638105502	-0.546386496	0.192213626	-0.530199555	-0.399763848	3	2.330601188
mmu-mir-203	-0.380786647	-0.370138955	2.665041251	-0.325469425	-0.370078917	-0.284781622	-0.322181317	-0.324955993	-0.286648375	3	2.330886599
mmu-miR-26a-5p	-0.18242903	-0.25028956	2.421849509	-0.865722857	-0.075565162	-0.738379836	-0.740947336	0.435100865	-0.003616592	3	2.332129784
mmu-miR-485-5p	-0.243883176	-0.307691665	2.511844033	-0.086501723	-0.313036271	-0.783595278	0.302254412	-0.272215167	-0.807175164	3	2.345585224
mmu-miR-411-5p	-0.18664736	-0.486385308	2.531723075	0.245185224	-0.291229974	-0.596333468	0.013923245	-0.79046395	-0.439771485	3	2.352961974
mmu-miR-20a-5p	-0.432681005	-0.397185561	2.655678152	-0.390775584	-0.126496065	-0.340509288	-0.28376943	-0.30263919	-0.38162203	3	2.355149634
mmu-miR-16-5p	-0.098317045	-0.729407437	2.617084716	-0.373138733	-0.343240651	-0.146890519	-0.478932276	-0.247985681	-0.199172374	3	2.359539095
mmu-miR-411-3p	-0.914558397	0.415094491	2.413220039	-0.329902903	-0.776883879	-0.61588577	0.119077633	-0.072408645	-0.237752568	3	2.387148943
mmu-mir-379	-0.50923782	-0.437295022	2.640338894	-0.239037668	-0.165463148	-0.408793988	-0.081925672	-0.419903119	-0.378682457	3	2.395220998
mmu-mir-323	-0.515757867	-0.388409825	2.61315816	-0.477067663	-0.422376334	0.15720032	-0.233393193	-0.351632427	-0.381721171	3	2.39545548
mmu-miR-674-3p	2.311594067	-0.468967873	0.384250266	0.057216752	-0.433245227	-1.237440027	-0.655627487	-0.239641157	0.281860687	3	2.414604588
mmu-miR-423-3p	1.731713557	-0.848258835	1.089509488	0.86473422	-0.05430451	-1.158641856	-0.263314533	-0.732382882	-0.629054649	3	2.41928344
mmu-let-7d-5p	0.831299829	2.373646437	-0.497144193	-0.106220338	-0.630814643	-0.515949941	-0.330657484	-0.488002951	-0.636156716	3	2.423562166
mmu-miR-1983	-0.512863437	-0.489344327	2.577654932	-0.298564646	-0.77162847	-0.046665426	-0.388356836	0.046099823	-0.116331613	3	2.439219098
mmu-miR-5112	-0.934304914	1.831350683	1.198811447	-0.143990842	-0.464114095	0.660449062	-0.780556453	-0.439632711	-0.928012177	3	2.440194799
mmu-mir-431	-0.543230579	-0.503127757	2.536823521	0.009458677	0.355932823	-0.54720213	-0.528458502	-0.446932335	-0.333263718	3	2.443409007
mmu-miR-200c-3p	0.170234014	-0.58698512	2.129176654	-0.731894687	-1.189766402	-0.543442101	-0.387962735	0.721129782	0.419510595	3	2.447543205
mmu-miR-199b-3p	-0.582947941	-0.492677177	2.558767476	-0.21643504	-0.540423938	0.314019686	-0.129171474	-0.434664622	-0.476466971	3	2.461995011
mmu-let-7c-1	2.609575811	0.118218084	-0.372773706	-0.515897377	-0.517857015	-0.487329575	-0.131719925	-0.378110258	-0.324106039	3	2.462595289
mmu-miR-205-5p	0.485993456	-1.2812278	2.214560864	0.307998854	-0.217371815	-0.096891879	-0.987505144	-0.232379741	-0.193176795	3	2.469915738
mmu-miR-337-5p	-0.636613909	-0.486942742	2.479539704	0.389521774	0.074503217	-0.13089132	-0.501976988	-0.791623648	-0.395516088	3	2.483035665
mmu-miR-494-3p	-1.26989265	1.780046769	1.390563589	-0.38012097	-0.753916799	0.367438006	-0.314968019	-0.445196078	-0.373953848	3	2.487895178
mmu-miR-199a-3p	-0.601450146	-0.513316845	2.509793784	-0.243615664	-0.559933041	0.482385935	-0.120066431	-0.456307122	-0.49749047	3	2.489388983
mmu-miR-410-3p	1.57004891	1.843953979	-0.902035543	-0.476136662	-0.146777817	-0.606034268	-0.14163444	-0.701354671	-0.440029489	3	2.490933302
mmu-mir-320	2.528376554	-0.093581501	-0.291699654	-0.626328913	-0.763832854	-0.208671496	-0.239513169	-0.59418381	0.289434843	3	2.504557531
mmu-miR-146b-5p	2.641911084	-0.035782086	-0.468155578	-0.440698889	-0.468155578	-0.303113696	-0.378480838	-0.300720631	-0.246803788	3	2.520820108
mmu-mir-30e	1.237126688	-1.100114119	1.398287544	1.144323366	-0.609097767	-0.539048354	0.015336358	-0.512200326	-1.034613389	3	2.524870483
mmu-miR-148b-3p	2.595507876	0.049911709	-0.492861524	-0.455095996	-0.564044173	-0.223749214	-0.493375534	0.029070512	-0.445363656	3	2.525213041
mmu-miR-483-5p	-0.669519688	-0.696775676	2.568166487	0.080445041	-0.199881089	-0.023265034	-0.18601003	-0.499821172	-0.373338839	3	2.526445653
mmu-miR-148a-3p	-0.8082146	-0.381994411	2.315559257	-0.160994452	0.940082639	-0.565236249	-0.487246305	-0.495132794	-0.356823085	3	2.555432395
mmu-miR-10b-5p	0.870018722	0.454453751	0.47132308	-1.004022231	0.320699331	-0.035839823	1.522893277	-1.253781256	-1.34574485	3	2.568597097
mmu-miR-702-3p	2.287974029	0.180985519	-0.499232196	0.323594291	-1.102597558	0.470378811	-0.563209523	-0.652883059	-0.445010313	3	2.570444195
mmu-miR-676-3p	0.535867177	2.292607063	-0.615727277	-0.089785538	-1.188343921	-0.151272697	-0.434776875	0.26434587	-0.612913803	3	2.579451686
mmu-miR-669a-5p	-0.468227961	2.642876475	-0.193349151	-0.468227961	-0.45445751	-0.251146206	-0.176756805	-0.17464639	-0.45606449	3	2.60700215
mmu-miR-669p-5p	-0.468227961	2.642876475	-0.193349151	-0.468227961	-0.45445751	-0.251146206	-0.176756805	-0.17464639	-0.45606449	3	2.60700215
mmu-miR-222-3p	2.612385161	-0.4256249	-0.439589514	0.150080632	-0.494621959	-0.230747286	-0.468388432	-0.434781382	-0.268712319	3	2.609071546
mmu-miR-218-5p	1.69935599	0.449311564	-0.389058264	-0.337641941	-0.093650855	-1.539294226	-1.10921168	0.372916941	0.94727247	3	2.614302018
mmu-miR-466a-3p	0.639749297	2.167378043	-0.796159117	-0.323904585	-0.642205282	0.710955662	-0.376684713	-0.95755156	-0.421577745	3	2.619321522
mmu-miR-466e-3p	0.639749297	2.167378043	-0.796159117	-0.323904585	-0.642205282	0.710955662	-0.376684713	-0.95755156	-0.421577745	3	2.619321522
mmu-mir-136	1.119277314	1.945429333	-0.963352822	0.45132114	-1.061218641	-0.301203743	-0.12835178	-0.401366369	-0.660534432	3	2.620137125
mmu-miR-433-3p	-0.233105954	-0.489396398	1.729838317	-0.32498887	1.695655614	-0.763057291	-0.105410952	-0.744010909	-0.765523558	3	2.62336421
mmu-miR-122-5p	1.309646233	0.344982983	-0.153166057	-0.359700462	1.80856333	-0.255417752	-0.485230079	-1.100224937	-1.109453259	3	2.637996724
mmu-mir-485	-0.20723133	0.012198809	1.301837406	-0.883528313	1.946087754	-1.11946943	-0.218911193	-0.260822798	-0.570160906	3	2.641750933
mmu-miR-679-5p	2.630183649	-0.5329836	-0.473479684	-0.330693835	-0.016210643	-0.258790835	-0.153610482	-0.425761575	-0.438652995	3	2.642643194
mmu-miR-374b-5p	2.518740366	-0.756512521	-0.202038537	-0.675979454	-0.550085131	-0.046281897	-0.465193305	0.245201455	-0.067850976	3	2.643386875
mmu-miR-31-5p	0.502498828	2.215030928	-0.887044481	-0.763647555	0.753126414	-0.318294439	-0.656584753	-0.507480249	-0.337604694	3	2.660676443
mmu-miR-30c-5p	2.086122707	0.799351165	-1.096877791	-0.465802427	0.396410368	-0.962790663	-0.673222835	-0.196870207	0.113679684	3	2.662182541
mmu-miR-17-5p	2.525297117	-0.598352727	-0.436547248	-0.735391533	0.30974681	-0.495629221	-0.082553432	-0.060675016	-0.42589475	3	2.675942101
mmu-miR-539-5p	-0.809135343	2.286368513	0.08801887	-1.059484523	-0.655936953	0.181281379	-0.248501149	-0.359848974	0.57723818	3	2.680814327
mmu-miR-543-3p	0.894318021	2.187004234	-1.201114859	0.036657136	-0.170223481	-0.631559889	-0.167721443	-0.288656241	-0.658703478	3	2.690742954
mmu-miR-18a-5p	2.547490906	-0.61484224	-0.577577378	-0.321005496	-0.080506393	0.203106974	-0.730651451	-0.320917903	-0.105097018	3	2.707129758
mmu-miR-136-3p	2.42047244	-0.639314847	-0.504741075	-0.551604444	0.775656765	-0.296648684	-0.377804618	-0.409289258	-0.416726279	3	2.718615645
mmu-miR-673-5p	2.374289318	-0.760157491	-0.43643904	-0.816884757	0.477485374	0.202370742	-0.191667269	-0.785781357	-0.063215521	3	2.735735419
mmu-miR-92b-5p	-0.635798028	2.466975806	-0.356199843	-0.67618035	-0.645932814	0.170740698	-0.649593903	0.20884719	0.117141244	3	2.740110708
mmu-mir-487b	2.425844605	-0.731184294	-0.464330715	-0.391245399	-0.829915242	-0.185757987	0.620890962	-0.174724814	-0.269577116	3	2.760337789
mmu-miR-382-5p	0.023048929	-0.975806501	1.474792271	-0.181528774	1.552036495	-0.383224287	0.434288555	-0.650697977	-1.292908712	3	2.76586312
mmu-miR-615-3p	-0.664643943	1.196934013	0.595504882	-1.113905572	-0.946240806	0.216028599	1.74487142	-0.599753286	-0.428795308	3	2.76748593
mmu-miR-1198-5p	2.226583387	-0.460843558	-0.733234527	-0.601800958	0.973916732	-0.590063951	-0.795595014	-0.021968921	0.00300681	3	2.792906782
mmu-mir-182	0.224041273	1.677653724	-0.75267825	1.302637608	0.409096766	-0.663174403	-1.366168036	-0.578028788	-0.253379892	3	2.797079939
mmu-miR-300-3p	2.416242156	-0.779677279	-0.582412665	-0.375525278	-0.828681521	0.417508728	0.257954851	-0.32618215	-0.199226842	3	2.801739487
mmu-mir-679	1.772405984	0.219291225	-0.963232375	-0.712488273	1.215843966	0.571143939	-0.486839487	-0.925552135	-0.690572843	3	2.815661156
mmu-miR-542-3p	-0.830812625	2.129839084	-0.208293831	0.432958189	-0.868475768	-0.863450405	-0.741607365	0.330322084	0.619520636	3	2.816423467
mmu-miR-322-3p	2.345571777	-0.774433733	-0.656071512	0.097356329	-0.762860832	0.646198939	-0.587024419	-0.337194466	0.028457918	3	2.824473862
mmu-mir-1306	2.427123471	-0.256921332	-1.129024089	-0.499736418	0.242555031	-0.149068187	-0.314850305	-0.538998981	0.21892081	3	2.828622372
mmu-miR-30d-5p	-0.773602675	-1.377207145	2.210363136	-0.294325208	-0.400438189	-0.000682268	0.021874318	0.00438045	0.60963758	3	2.834718568
mmu-miR-744-5p	-0.952746283	-0.911848695	1.931405267	-0.3515327	1.375591137	-0.039835743	-0.13075453	-0.650552075	-0.269726378	3	2.835516828
mmu-miR-30e-3p	1.81587217	0.49711389	-1.192830551	-1.480130017	0.093794146	-0.405727569	-0.121843279	-0.014571825	0.808323035	3	2.839837402
mmu-miR-669c-5p	2.504039513	-0.962934329	-0.723449468	-0.017489878	0.070712115	-0.351002716	-0.090959685	-0.055716607	-0.373198945	3	2.853641118
mmu-miR-540-3p	2.146050291	-0.23597389	-1.058988799	0.844599643	0.500044622	-0.576334703	-0.707601585	-0.404000131	-0.507795447	3	2.863490792
mmu-miR-872-5p	-0.204301847	2.165057256	-0.921091	-1.347261571	0.103289289	0.109002393	-0.316526881	-0.241142568	0.652974929	3	2.868034578
mmu-let-7e-5p	-0.346498213	-1.02017047	1.582760686	-0.973306731	-0.552117778	-0.774562666	1.471659761	0.05239157	0.55984384	3	2.872554659
mmu-miR-652-3p	-1.157627269	-0.899269072	2.050786908	0.053081039	-1.044790292	0.24604873	-0.064784878	0.131722728	0.684832107	3	2.876059779
mmu-miR-26b-5p	2.273928665	-0.44934088	-0.984291949	-0.644193376	0.180141768	-0.963460587	-0.101813887	0.212094044	0.476936203	3	2.876169443
mmu-miR-483-3p	1.572020521	-1.764797012	0.496135859	-0.469531553	-0.686455966	0.717776215	-0.744671451	0.340033149	0.539490238	3	2.877890562
mmu-miR-667-3p	-0.932904535	2.265338952	-0.376091591	-0.35842472	-0.669852121	-0.918437969	0.296001923	0.578586412	0.115783649	3	2.882338896
mmu-miR-487b-3p	0.095429853	1.388418384	-0.534758239	-1.027101154	-1.193795229	1.268073016	1.05371974	-0.407589652	-0.642396718	3	2.883651634
mmu-miR-380-3p	2.089486557	-0.759667999	-0.717043498	-0.520738902	1.306705239	-0.462856096	-0.117536357	-0.384140136	-0.434208809	3	2.889701242
mmu-mir-483	2.254420007	-1.436288462	-0.372655772	-0.248422416	0.311466893	0.43070111	-0.466196844	-0.382027209	-0.090997307	3	2.895355324
mmu-mir-375	-0.732957651	-1.122837234	1.68539334	0.613975753	1.417863296	-0.22742464	-0.675090946	-0.538286937	-0.420634981	3	2.895408845
mmu-let-7i-5p	-0.862671831	2.236682002	-0.502622158	-0.843054556	-0.826597412	-0.052290658	0.061842238	0.014339574	0.774372802	3	2.898646873
mmu-miR-15b-5p	-1.155011404	2.156664384	-0.347642297	0.049479802	-0.34509766	-1.013334479	0.023720997	-0.206750834	0.837971492	3	2.928672201
mmu-miR-92b-3p	-1.269272621	1.939597687	-0.160398277	0.570039348	-0.600654753	-0.116395581	-1.124920363	-0.035008537	0.797013096	3	2.931697745
mmu-miR-151-3p	2.121251437	-0.831880403	-0.738783662	0.554594059	-0.720581747	0.400387792	-0.205066537	0.439812303	-1.019733241	3	2.932724521
mmu-miR-434-5p	-0.797545151	1.853552872	-0.45989726	-0.325939873	-0.030216249	1.522360386	-0.748322936	-0.176882173	-0.837109616	3	2.933491893
mmu-miR-340-5p	2.178948131	-1.20069107	-0.569052165	0.01439478	-0.388910327	-0.744749259	-0.381655532	0.406191202	0.685524239	3	2.936758161
mmu-miR-369-5p	-1.691530461	1.998858456	0.100843384	0.076558678	-0.26812379	0.570053647	0.187606301	-0.819258061	-0.155008155	3	2.949769055
mmu-miR-335-3p	2.085866162	-1.202839304	-0.499065763	-0.346714292	-0.988655325	0.881295873	0.149945891	0.123286186	-0.203119429	3	2.950703311
mmu-miR-296-3p	2.151357018	-1.549797965	-0.374547914	0.029894968	-0.469872561	-0.487154953	-0.137690154	0.401780593	0.436030969	3	2.964378762
mmu-miR-409-5p	-1.156394959	1.609524817	0.014273439	-0.853188183	-0.764582853	0.543385805	0.191591141	1.28964035	-0.874249557	3	2.968597476
mmu-miR-181b-5p	2.150148921	-1.279205001	-0.767132794	-0.718988998	-0.305067466	0.335930133	-0.129494708	0.637627142	0.07618277	3	3.025137338
mmu-mir-122	1.548987608	-0.563603774	-1.003231249	0.391194147	1.73021395	-0.495856602	-0.42231543	-0.631712556	-0.553676094	3	3.042969784
mmu-miR-423-5p	2.202581314	-0.972893233	-1.138006463	-0.163513953	0.540490347	-0.277276749	-0.430916649	0.505078489	-0.265543104	3	3.043529404
mmu-miR-200b-3p	0.626802772	0.751311939	-1.120815446	-0.39042037	-0.950852204	-0.313225268	-1.152916798	1.434747997	1.115367377	3	3.048069759
mmu-miR-99a-5p	-1.306698064	-1.291855002	1.815896159	0.107526896	0.40862731	-0.681354652	-0.155745179	0.393428837	0.710173695	3	3.049134374
mmu-miR-134-5p	-0.649108916	2.298061193	-1.243412516	0.23696368	-0.368031548	-0.633251941	0.358433989	-0.123147023	0.123493083	3	3.052154744
mmu-miR-666-5p	-0.702383722	1.165460413	-0.435646178	2.05950651	-0.71522072	-0.757670879	0.079781009	0.09145653	-0.785282963	3	3.06718971
mmu-miR-8114	-1.174750183	1.786299774	-0.485993451	-0.482296064	-0.834226857	-0.456214015	-0.269810143	1.228685845	0.688305094	3	3.068018352
mmu-miR-128-3p	-1.26743061	1.83958234	-0.507162986	-1.226342122	0.204419348	-0.55724369	0.557597586	0.225622772	0.730957363	3	3.07506157
mmu-miR-369-3p	1.853111861	-0.162474423	-1.510156281	-0.118620833	-0.367230895	-1.07078806	0.622435454	0.758970729	-0.005247552	3	3.088087948
mmu-mir-541	-1.195997969	1.803777949	-0.700953076	1.139531965	-0.756140665	0.722246151	-0.211648961	-0.217009882	-0.583805512	3	3.113696049
mmu-miR-93-5p	-1.65748333	2.113522293	-0.617302353	0.037491601	0.324657269	-0.279060869	-0.317360126	0.341095669	0.054439846	3	3.124203894
mmu-miR-351-5p	0.017086689	1.495761057	-1.485509371	-0.404150392	-0.608449373	1.070709871	-0.648953122	1.086672227	-0.523167586	3	3.138595358
mmu-miR-151-5p	1.393092598	-1.127784397	-0.78184751	1.863735909	0.22771075	-0.372863218	-0.535870061	-0.369614204	-0.296559868	3	3.140575004
mmu-mir-99b	-1.314472031	1.805460742	-0.726144762	-1.128802762	-0.444744951	0.405387004	0.759216325	0.502347318	0.141753117	3	3.16583341
mmu-miR-329-3p	-1.352719985	1.89542446	-0.926632722	0.009350575	0.81681053	-0.844914341	0.07757633	-0.210847121	0.535952275	3	3.180252585
mmu-miR-323-3p	-0.933700159	2.101628626	-1.393823318	0.277982345	0.389431898	0.233914618	0.22919596	-0.3444684	-0.560161571	3	3.184862535
mmu-mir-26b	-1.339051492	1.574480298	-0.731251045	-0.446437487	0.546026779	-0.982227532	-0.008965651	0.073855748	1.313570382	3	3.189412174
mmu-mir-382	-1.319335556	1.856676141	-0.945227289	0.862871141	0.581055793	-0.696761	0.336480594	-0.406653377	-0.269106447	3	3.190542551
mmu-mir-7a-2	1.630914014	-0.772572864	-1.458487671	1.040825881	0.712520192	0.23602685	-0.889858158	-0.412196102	-0.087172141	3	3.195360458
mmu-miR-28a-5p	-1.274800449	1.314890067	-0.74420882	1.245805253	-1.097216239	0.684967426	-0.723743635	0.008534345	0.585772052	3	3.232459579
mmu-mir-1983	-1.302527716	1.337544033	-0.754077732	-0.155689692	-0.924913403	1.472713351	0.129268552	-0.557255497	0.754938103	3	3.241143991
mmu-miR-770-5p	0.756390704	0.375203003	-1.814509505	-0.363249931	0.685656528	-0.230897695	1.20366407	-1.228903022	0.616645849	3	3.273230949
mmu-miR-376c-3p	-1.183259578	1.209813649	-0.951275385	1.315910589	-1.215657405	-0.225222751	0.478865373	-0.252602594	0.823428101	3	3.302447304
mmu-miR-501-3p	-1.324751739	1.253213571	-0.837999905	-0.237784654	-1.323676221	1.257800321	0.292073476	0.650273038	0.270852113	3	3.304579094
mmu-mir-26a-2	-1.439338776	0.832439056	-0.594243754	1.948521573	-0.116638097	0.545696247	-0.369738493	-0.798324269	-0.008373487	3	3.30658102
mmu-mir-26a-1	-1.639869122	0.998215379	-0.638891751	1.663941035	-0.073189147	0.711316352	-0.372975279	-0.696273606	0.047726139	3	3.328915524
mmu-miR-486b-5p	-1.840666446	1.141239185	-0.453385531	0.129452406	-0.204734272	-0.339907153	1.684905759	0.146499377	-0.263403323	3	3.335943476
mmu-miR-335-5p	-1.461710865	1.424244911	-1.168954435	1.245427324	-0.740458729	0.540426123	-0.082974372	-0.020112274	0.264112315	3	3.367829856
