# Supplementary material for: miR-302 regulates pancreatic progenitor pool and pancreatic size
Source: Biol Open. 2026 Jan 2;15(1):bio062353. doi: 10.1242/bio.062353 (PMC12805655; doi:10.1242/bio.062353)
Supplement: Table S5. [file biolopen-15-062353-TableS5.csv]

Seed	E8.5_1	E8.5_2	E8.5_3	E9.5_1	E9.5_2	E9.5_3	E10.5_1	E10.5_2	E10.5_3	E11.5_1	E11.5_2	E11.5_3	miR.family
AAAGAAU	648	638	554	134	89	56	171	36	91	162	624	505	miR-186-5p
AAAGACA	0	35	0	0	0	0	0	0	0	0	0	0	miR-743ab-3p
AAAGCUG	1213	870	1053	200	395	378	374	72	453	489	1066	1648	miR-320-3p
AAAGUGC	7118	4635	6846	132	492	326	1249	647	1199	2200	6579	3989	miR-17-5p/20-5p/93-5p/106-5p
AAAUUCG	140	42	182	0	1	1	0	0	0	22	2	0	miR-10a-3p
AACAAAC	1543	1263	965	216	495	119	461	374	894	1482	1709	2081	miR-495-3p
AACAAAU	34	0	0	1	0	0	0	0	0	0	0	0	miR-7a-1-3p
AACAAGU	28	0	2	17	0	1	112	53	19	33	25	1	miR-7a-2-3p/7b-3p
AACACUG	313	115	368	199	128	131	247	162	111	317	1199	1027	miR-141-3p/200a-3p
AACAGCA	0	0	0	0	1	0	0	0	0	0	73	0	miR-21-3p
AACAGUC	23	65	43	0	1	0	0	1	77	0	0	0	miR-132-3p/212-3p
AACAUGA	566	137	469	103	7	4	210	12	297	121	519	643	miR-322-3p
AACAUUC	2030	1635	2577	409	883	52	1870	608	1147	2934	6740	4011	miR-543-3p
AACCGUU	0	1	0	1	0	1	0	0	20	0	2	0	miR-451
AACCUCU	0	0	0	0	1	0	0	0	0	15	0	0	miR-3103-3p
AACGACA	0	0	0	0	0	0	0	0	0	10	0	0	miR-196a-1-3p
AACGCCA	0	0	0	0	0	1	0	0	0	5	87	92	miR-122-3p
AACGGAA	2008	1592	2751	100	201	185	394	350	781	744	2262	1991	miR-191-5p
AACUAGA	52	42	89	0	0	2	0	0	0	0	0	34	miR-708-3p
AACUCUU	277	279	393	172	67	147	70	46	80	108	332	711	miR-6944-3p
AAGCCAG	34	0	0	0	0	0	0	0	0	0	0	0	miR-677-3p
AAGCUCG	17	29	44	0	5	3	32	1	117	68	334	432	miR-99-3p
AAGGUGC	727	296	536	76	5	2	66	37	133	8	284	323	miR-18-5p
AAGUCAC	246	154	334	3	8	9	38	17	453	593	837	768	miR-224-5p
AAGUCUU	18	0	0	0	0	0	0	0	0	0	0	0	miR-5709-3p
AAGUGCC	1537	1165	1022	9	58	7	89	82	6	1	21	116	miR-292a-3p/467a-5p
AAGUGCG	394	110	48	1	4	1	130	0	24	123	112	144	miR-467cd-5p
AAGUGCU	36940	23078	25062	639	993	202	240	222	465	192	410	613	miR-291-3p/294-3p/295-3p/302-3p
AAGUUCU	39	1	2	0	3	1	0	1	0	0	202	51	miR-148-5p
AAGUUGU	3087	2003	3614	697	740	468	4283	2372	3698	8885	15795	9306	miR-382-5p
AAUACUG	5351	4154	5875	1170	1575	676	5774	1754	5659	9947	41382	30915	miR-200bc-3p/429-3p
AAUCUCU	1	0	48	0	0	0	125	21	0	18	71	0	miR-216b-5p
AAUGUUG	6478	5833	8294	1450	1833	1606	6417	3692	6275	12580	23920	17526	miR-409-3p
AAUUGGG	61	0	0	0	0	0	0	0	0	0	0	0	miR-5128
AAUUUAG	0	61	71	0	0	1	0	0	1	0	1	0	miR-32-3p
ACAAUAU	0	0	0	0	0	0	54	0	0	11	0	1	miR-338-5p
ACACACC	241	188	198	3	90	5	177	98	72	323	696	782	miR-329-3p/362-3p
ACACUUG	0	0	0	0	0	0	0	24	0	0	0	0	miR-3572-3p
ACAGCUC	1143	1068	2087	95	37	22	249	61	33	230	861	939	miR-674-3p
ACAUACA	0	0	0	0	0	0	0	0	0	0	0	1	miR-466mo-3p
ACAUACU	27	1	0	0	0	0	0	0	0	0	0	0	miR-1b-5p
ACAUAGA	268	40	164	2	37	2	169	4	67	204	306	454	miR-376c-3p
ACAUGGC	23	0	0	0	0	0	0	0	0	0	0	0	miR-3082-3p
ACAUUAC	1990	1270	2363	122	675	34	1661	631	1499	2841	5235	3490	miR-323-3p
ACAUUCA	256	257	538	202	60	35	746	179	1111	2050	6157	5660	miR-181-5p
ACCCGUA	2443	1340	1851	272	302	241	3267	879	2768	6376	23925	17847	miR-99-5p/100-5p
ACCCUGU	16862	12701	30784	610	574	122	490	458	1105	4268	3167	2663	miR-10-5p
ACCUCUG	45	0	0	0	0	0	1	0	0	0	0	0	miR-1927
ACGCACG	114	5	272	1	1	0	2	0	30	0	110	17	miR-466h-3p
ACGCGGG	28	0	0	0	1	0	0	0	0	42	1	91	miR-700-3p
ACGCUCA	64	1	75	1	1	43	0	0	7	1	281	50	miR-574-3p
ACGGUGA	70	0	0	0	32	0	48	0	0	7	0	0	miR-433-5p
ACGUCAU	1	10	75	0	1	0	1	0	2	12	197	35	miR-598-3p
ACGUGCG	0	0	0	0	0	0	1	0	0	0	0	29	miR-6907-3p
ACUAGAU	206	124	400	0	83	4	24	33	14	57	320	37	miR-28-3p
ACUGCAU	0	0	0	0	1	0	0	1	2	107	0	47	miR-217-5p
ACUGCCC	15	68	47	0	1	0	0	0	0	0	0	0	miR-18-3p/6920-3p
ACUGUGU	0	0	40	0	0	0	0	0	0	0	0	0	miR-881-3p
ACUGUUU	20	0	108	0	0	39	0	1	1	0	0	0	miR-452-5p
ACUUAAU	0	0	1	0	1	0	0	0	0	1	142	0	miR-3066-3p
AGACGGG	2276	2692	2847	80	107	492	1970	518	1628	2543	3656	3592	miR-483-5p
AGAGGAU	47	0	1	0	0	0	0	0	0	0	0	1	miR-7084-5p
AGAUGGA	21	33	0	0	0	0	0	0	0	0	0	0	miR-1969
AGAUUCG	181	14	56	1	2	0	0	0	0	0	0	1	miR-10b-3p
AGAUUGU	0	14	44	1	0	0	0	0	0	0	0	0	miR-3086-5p
AGCACCA	75	2	0	2	64	8	1	0	61	8	4	213	miR-29-3p
AGCACCC	0	0	1	0	0	0	0	0	25	0	0	0	miR-3102-3p
AGCAGCA	3970	3122	4653	208	172	416	1131	393	1194	1650	5487	4692	miR-15-5p/16-5p/195-5p/322-5p/497-5p
AGCAGCG	230	166	91	2	1	0	1	0	61	16	1	150	miR-503-5p
AGCAUUG	53	0	0	0	0	1	0	0	0	0	1	0	miR-1955-3p
AGCGUGG	1	1	0	0	0	29	1	0	0	0	114	0	miR-8110
AGCGUUG	0	54	0	0	0	0	0	0	1	1	0	0	miR-6239/6351
AGCUCAG	45	95	323	0	122	30	153	33	284	52	412	4	miR-5112
AGCUGCC	281	121	133	431	117	643	229	19	271	258	6	79	miR-22-3p
AGCUGGG	113	24	1	0	1	0	0	0	0	0	1	0	miR-7669-3p/7688-5p
AGCUUAU	2014	1243	1473	1204	1082	1094	1695	978	1536	2135	6748	5527	miR-21-5p
AGGAACU	0	0	0	0	0	0	0	0	39	0	0	0	miR-298-3p
AGGACAC	0	0	0	0	0	0	0	0	0	0	0	74	miR-1197-3p
AGGAGCU	457	351	814	4	130	11	556	23	403	248	1273	1370	miR-28-5p/708-5p
AGGAUCC	0	0	0	1	0	0	0	0	0	0	0	85	miR-7679-3p/8116
AGGCUAG	88	60	57	1	8	2	137	138	391	249	1291	1314	miR-3099-3p
AGGGAGG	28	56	105	1	1	0	0	20	0	0	0	153	miR-1943-5p
AGGGAUU	7283	4599	7179	1079	1246	447	3920	2445	3804	7275	12616	7677	miR-541-5p
AGGGUUG	891	756	1235	82	3	13	236	60	150	371	1241	963	miR-296-3p
AGGUAGA	2	2	111	0	4	2	176	58	0	139	342	296	miR-1839-5p
AGGUAGU	116	309	1176	25	6	9	57	59	129	1881	6	9	miR-196-5p
AGGUCAC	232	193	83	1	2	79	170	2	107	98	123	47	miR-1193-3p
AGGUCGU	33	0	0	0	0	0	0	0	0	6	0	0	miR-431-3p
AGGUGGA	478	284	184	2	4	2	0	0	1	0	2	204	miR-363-5p
AGGUUAC	736	147	983	37	154	8	32	108	275	386	1010	1309	miR-872-5p
AGGUUAU	0	1	0	0	0	0	0	0	0	17	0	0	miR-154-5p
AGUAGAC	1663	1507	2323	246	326	232	1858	560	1257	3010	5391	4787	miR-411-5p
AGUAUUG	0	0	39	0	0	0	0	0	0	0	0	0	miR-503-3p
AGUCUUA	24	0	48	0	0	1	18	0	53	0	0	23	miR-1191a
AGUGCAA	497	292	375	2	56	39	147	88	25	135	610	532	miR-130-3p/301-3p
AGUGCUU	920	417	675	2	58	1	59	1	3	1	1	5	miR-302-3p
AGUGGGG	2	0	0	0	1	0	0	0	54	0	0	0	miR-7085-5p
AGUGGUU	22	78	69	0	0	0	0	0	0	52	0	1	miR-140-5p
AGUUGCC	27	1	0	3	0	0	1	1	108	23	145	0	miR-543-5p
AGUUGUG	46	100	0	96	0	0	1	0	64	21	162	63	miR-669o-5p
AGUUUAU	0	0	1	0	0	0	1	0	0	0	0	0	miR-21
AUAAAGU	0	0	40	0	1	0	0	0	0	0	0	0	miR-142-5p
AUAAUAC	1721	1196	2110	317	266	41	1187	390	700	2653	6796	4064	miR-369-3p
AUACAAG	266	260	107	101	140	74	55	2	48	272	343	136	miR-381-3p/539-3p
AUACAUA	746	420	761	48	200	5	140	30	359	258	112	489	miR-297bc-3p/466ade-3p/467g
AUACAUG	43	0	0	0	0	0	0	0	0	0	1	0	miR-466n-3p
AUAGGGA	0	0	1	0	0	0	0	1	0	30	0	92	miR-135a-1-3p
AUAUAAC	247	180	188	90	148	2	124	190	140	374	443	435	miR-344-3p/410-3p
AUAUACA	15	0	0	0	0	0	0	0	0	0	0	0	miR-669bf-3p
AUAUCAG	59	0	0	1	0	1	0	0	32	0	182	0	miR-3074-1-3p
AUCAAAG	1194	592	1890	5	7	3	4	86	5	2	4	9	miR-291-5p
AUCACUA	64	2	234	2	41	0	1	32	0	7	80	1	miR-34b-3p
AUCAGGG	249	99	1416	0	3	6	3	0	0	0	3	0	miR-465abc-3p
AUCAUAC	112	102	350	5	49	157	260	29	163	159	707	345	miR-154-3p
AUCAUUC	54	25	67	0	2	4	4	33	60	110	124	2	miR-382-3p
AUCCCUU	19	0	85	0	0	1	0	0	0	0	0	0	miR-188-5p
AUCCUUG	91	107	94	183	1	1	0	0	1	0	1	2	miR-362-5p
AUCCUUU	0	0	55	1	0	0	23	0	0	0	0	0	miR-501-5p
AUCGUAC	1295	1029	1209	163	328	64	738	250	1292	2345	3949	2790	miR-487-3p
AUCUAAC	0	0	1	1	29	0	0	0	0	16	94	0	miR-1981-3p
AUCUCAU	0	30	0	0	87	57	4	1	0	0	0	0	miR-5119
AUCUUAC	344	79	436	4	48	11	182	83	55	298	761	1285	miR-200ab-5p
AUGACAC	137	59	82	0	3	1	101	60	72	61	336	2	miR-425-5p/489-3p
AUGCAAG	253	307	183	106	3	4	99	1	246	408	471	448	miR-300-3p
AUGCACC	636	700	600	8	116	10	243	19	465	598	1752	1091	miR-500-3p/501-3p
AUGCAGC	0	30	0	0	1	0	0	0	0	67	0	82	miR-7666-3p
AUGCCUU	179	159	368	2	8	2	77	0	68	43	157	260	miR-532-5p
AUGGAGG	0	0	4	0	0	0	0	0	0	0	0	0	miR-1843a-5p
AUGGAUG	0	0	1	0	0	0	0	0	0	0	0	0	miR-3109-5p
AUGGCAC	12031	9710	19897	1313	2069	1155	12698	7958	10169	23064	63285	58929	miR-183-5p
AUGGCGC	2707	1725	2429	80	143	133	1016	206	1007	1691	4509	4182	miR-652-3p
AUGGCUU	519	260	559	1	5	4	0	9	1	24	1	62	miR-135-5p
AUGUAAC	1078	650	928	13	183	137	945	255	271	1514	3137	2430	miR-411-3p
AUGUAGU	156	192	126	113	7	3	90	197	96	332	533	366	miR-380-3p
AUGUGCC	0	0	0	0	0	0	1	0	0	14	113	0	miR-455-5p
AUGUGGG	30	52	213	2	2	2	2	0	4	46	322	369	miR-299-3p
AUGUGUG	18	0	0	0	0	0	0	0	0	0	0	0	miR-466aep-5p
AUGUGUU	655	457	552	246	65	11	216	359	204	211	2155	1685	miR-1198-5p
AUUAUUA	60	28	70	0	1	0	1	0	1	0	277	0	miR-126a-5p
AUUCAUU	0	0	1	0	0	0	98	0	0	0	0	0	miR-664-3p
AUUGCAC	129235	109690	165559	5143	6958	2878	19748	10239	23311	27493	119121	87379	miR-25-3p/32-5p/92-3p/363-3p/367-3p
AUUUAGA	1	62	255	0	2	2	158	0	13	0	0	2	miR-465a-5p/465c-5p
AUUUCAG	30	0	0	0	0	0	0	0	0	0	0	0	miR-205-3p
CAAAGCA	0	0	0	0	0	6	0	0	0	0	0	0	miR-330-3p.1
CAAGAGC	1820	1552	1785	16	253	15	1048	129	738	1022	2611	2318	miR-335-5p
CAAGCGG	16	18	0	0	0	1	0	0	0	0	0	180	miR-3067-3p
CAAGUCA	0	21	0	0	0	0	0	0	0	0	102	0	miR-125b-2-3p
CAAUCAC	0	0	1	0	0	0	0	0	0	18	0	0	miR-6911-3p
CACAGUG	476	454	1009	6	75	8	43	64	97	366	768	741	miR-128-3p
CACCAUC	0	0	0	0	0	0	0	0	0	0	0	60	miR-6926-3p
CACCCAU	55	62	72	1	76	6	83	16	79	186	1170	697	miR-8114
CACCCUG	25	0	0	0	0	0	0	0	0	0	0	51	miR-7018-3p/7023-3p/7068-3p
CACCUCC	63	73	64	0	1	6	1	1	0	0	241	183	miR-1306-5p
CACCUUG	0	0	0	0	0	0	0	0	0	0	67	0	miR-7019-3p
CACUGAG	860	32	1467	19	14	5	51	76	187	142	115	207	miR-674-5p
CAGCAGG	1	3	1	0	2	3	94	0	65	276	285	622	miR-214-3p
CAGGCUC	324	293	35	5	93	121	103	25	128	191	669	896	miR-484
CAGGUGA	85	0	2	0	0	0	123	0	2	6	253	60	miR-125a-3p
CAGUACU	0	0	0	2	0	0	0	0	0	0	2	0	miR-101c
CAGUAGC	0	50	0	0	0	1	0	0	0	0	0	0	miR-222-5p
CAGUAGU	630	605	956	14	46	288	540	52	1214	1172	1175	728	miR-199-3p
CAGUGCA	1418	704	1529	146	153	224	745	638	418	789	2512	1846	miR-148-3p/152-3p
CAGUGGG	0	0	0	1	0	0	0	0	0	11	0	103	miR-194-2-3p/6926-5p/7055-5p
CAUAACA	114	2	2	0	4	2	0	0	6	36	0	578	miR-669a-3-3p/669ao-3p
CAUAGCA	31	0	0	0	0	0	30	0	0	1	0	0	miR-3060-3p
CAUCUUU	0	0	0	0	0	0	0	0	8	0	1	0	miR-6967-3p
CAUGACA	0	0	67	0	0	0	0	0	0	0	0	0	miR-878-3p
CAUGUAU	0	0	59	0	1	0	0	0	0	0	0	0	miR-6516-3p
CCAACCU	0	0	0	0	0	1	1	0	0	52	0	0	miR-6931-3p
CCAAUAU	2	0	28	0	0	0	0	0	0	18	0	0	miR-16-2-3p
CCACCGG	0	0	0	0	0	0	0	0	0	13	0	0	miR-181d-3p
CCAGGAG	20	31	58	40	2	0	74	9	2	303	87	230	miR-665-3p
CCAGGGU	30	0	1	1	0	82	1	0	1	0	0	207	miR-6990-5p/7032-5p
CCAGUGU	0	0	0	2	2	1	73	1	80	207	167	90	miR-199-5p
CCAUCGA	13	0	0	0	0	0	0	0	0	68	0	0	miR-181a-1-3p/181c-3p
CCCACCU	0	0	2	1	1	0	0	5	27	35	0	150	miR-1224-3p
CCCAUUC	0	0	0	0	0	1	0	0	0	0	0	0	miR-7674-3p
CCCCCAG	29	13	31	51	0	0	0	27	0	12	122	42	miR-361-3p
CCCCCCU	0	0	0	1	0	0	0	0	0	0	0	0	miR-7082-3p
CCCCUGG	34	44	109	0	0	0	0	0	1	0	0	75	miR-331-3p
CCCGUCC	96	135	231	221	314	4	2	2	40	284	295	441	miR-1247-5p
CCCUACU	8	32	0	0	0	0	0	0	1	0	0	27	miR-7653-3p
CCCUGAG	4109	2712	3696	402	800	356	2876	543	2212	7448	21692	16770	miR-125-5p/351-5p
CCCUGUC	1	1	1	0	0	1	0	1	0	0	101	236	miR-339-5p
CCGACCG	1	0	0	0	2	4	0	0	74	94	194	254	miR-181a-2-3p
CCGAGCC	605	453	1826	7	46	11	8	8	110	433	220	215	miR-615-3p
CCGGGGC	0	0	0	0	0	0	0	0	0	90	60	33	miR-673-3p
CCGGUUC	0	0	0	0	0	0	0	0	0	3	0	0	miR-671-3p
CCGUCUC	150	293	130	10	15	7	71	35	122	334	837	628	miR-340-3p
CCUGAAC	0	1	41	1	0	0	0	0	1	0	91	26	miR-345-3p
CCUGCUG	2737	2012	2791	494	648	152	3306	1780	2764	4147	8815	5734	miR-370-3p
CCUGGGA	0	0	0	0	0	0	0	0	0	1	1	164	miR-3474/6945-5p
CCUGUAC	433	505	318	2	63	11	314	58	136	576	1035	525	miR-486-5p
CCUUCAU	175	45	89	72	37	56	439	126	339	373	1484	1155	miR-205-5p
CCUUGGC	30	0	0	0	0	0	0	0	0	0	0	0	miR-212-5p
CGAAACC	1	0	0	0	0	0	0	0	0	0	0	0	miR-6412
CGAAUCC	138	41	107	1	58	109	112	95	0	18	7	268	miR-5100
CGAGGAG	1597	1166	943	121	15	12	925	165	260	412	1220	1000	miR-151-5p
CGAUCGU	0	0	0	0	0	0	1	0	0	4	82	0	miR-1843b-3p
CGCACUG	336	297	430	1	3	6	71	1	120	107	451	368	miR-106-3p
CGCCCUU	186	152	270	1	38	1	41	120	102	147	568	442	miR-1249-3p
CGCCGCG	33	0	0	0	9	0	0	166	1	0	0	0	miR-8109
CGGAUCC	951	371	1116	69	146	86	1051	530	400	1861	1808	1477	miR-127-3p
CGGGCGG	0	0	0	0	0	0	0	0	0	13	1	1	miR-5126
CGGGUAU	1	0	0	0	0	0	0	0	0	0	0	0	miR-137-5p
CGGGUUA	0	0	1	0	0	0	56	0	129	32	48	135	miR-125b-1-3p
CGGUCGA	21	27	104	0	1	0	0	0	0	5	0	0	miR-341-3p
CGUCCUC	0	28	0	0	0	0	0	0	0	8	0	0	miR-7036a-3p
CGUCCUG	408	687	854	44	127	8	191	8	167	241	1056	363	miR-676-3p
CGUGUCU	0	48	11	1	0	0	0	1	0	0	179	2	miR-187-3p
CGUUGGC	71	195	67	0	1	2	34	1	2	67	64	58	miR-1306-3p
CUACAGU	108	47	0	0	1	1	1	0	1	0	50	0	miR-139-5p
CUCAAAA	12	121	139	0	2	0	0	0	1	0	0	0	miR-292b-5p/294-5p
CUCAAAC	7721	5207	9278	471	385	200	119	22	211	21	220	275	miR-290a-5p/292a-5p
CUCAAAU	183	86	253	47	3	0	0	0	1	0	1	1	miR-295-5p
CUCACAC	1051	770	1869	90	41	15	304	63	773	934	3837	2226	miR-342-3p
CUCACCC	0	0	31	0	0	0	0	0	0	16	0	0	miR-1982-3p
CUCCCAC	25	0	0	0	0	0	0	0	0	0	0	0	miR-532-3p
CUCCCCC	1	52	0	0	1	0	0	0	0	0	0	0	miR-7045-3p
CUCCUGU	1	0	33	1	0	0	0	0	0	0	0	0	miR-8103
CUCGACU	143	74	52	4	107	6	105	56	381	60	559	64	miR-434-5p
CUCGUGU	0	0	0	0	1	0	0	0	0	0	0	2	miR-8117
CUCUACA	30	21	37	0	0	0	0	0	7	9	0	1	miR-676-5p
CUCUCCU	0	41	0	1	0	0	0	24	0	2	40	0	miR-6975-3p
CUCUGAC	9	0	13	0	0	0	0	0	0	0	110	0	miR-301-5p/6952-3p
CUCUGCC	19	0	43	0	0	0	0	0	0	0	0	0	miR-7052-3p
CUCUGGG	85	64	39	0	1	0	50	10	0	20	68	98	miR-326-3p/330-5p
CUCUUUC	1563	1472	2428	18	118	91	762	337	574	1320	5075	3106	miR-130b-5p
CUCUUUU	0	4	0	0	0	0	0	0	0	0	0	0	miR-130a-5p
CUGAUCG	0	0	1	1	1	2	0	0	0	13	216	98	miR-1843a-3p
CUGCACU	10	0	0	0	0	1	0	0	0	0	116	0	miR-191-3p
CUGCAGU	143	90	1	0	0	1	118	0	0	8	0	0	miR-17-3p/20-3p/106-3p
CUGCAUU	51	0	40	0	0	0	0	0	62	0	0	0	miR-20-3p
CUGCCCU	190	79	270	1	2	3	4	57	53	24	92	37	miR-18-3p/7069-3p
CUGCUGA	25	0	159	0	2	3	1	10	1	22	0	274	miR-93-3p
CUGGACU	42	0	52	1	0	0	0	1	71	31	2	0	miR-378-3p
CUGGAGG	409	244	319	1	38	82	1	11	0	47	0	2	miR-3475-3p/6972-5p
CUGGCUC	338	237	478	1	3	5	3	4	142	134	115	282	miR-149-5p
CUGGUAA	52	0	0	0	1	0	0	0	1	0	1	0	miR-133a-5p
CUGGUUU	1	0	0	0	0	0	1	0	0	0	82	0	miR-29b-1-5p
CUGUGGG	1	1	1	0	1	4	1	0	0	0	1	186	miR-7682-3p
CUGUUCU	0	0	33	0	0	0	0	0	0	9	17	0	miR-26-3p/6932-3p/7039-3p
CUUAAAC	713	326	435	2	2	4	5	1	3	0	4	2	miR-302a-5p
CUUUAAC	322	157	252	0	2	2	132	2	1	0	1	1	miR-302-5p
CUUUGGU	20	18	121	0	4	2	2	0	0	13	268	0	miR-9-5p
GAAACAU	1261	1090	1963	13	310	87	457	109	708	846	1849	1509	miR-494-3p
GAACUAU	0	0	0	0	0	0	0	0	0	0	0	75	miR-872-3p
GAAGGUC	31	1	76	0	0	0	0	0	1	39	0	0	miR-493-3p
GAAUCAU	43	45	213	2	0	1	0	1	0	11	1	96	miR-15b-3p
GAAUCCC	2	1	40	2	3	0	12	0	1	1	7	192	miR-3968
GAAUUGU	66	204	361	1	1	0	3	0	0	0	3	0	miR-219a-2-3p
GACACAG	0	0	0	0	0	0	0	0	0	56	0	0	miR-7226-3p
GACACCU	198	113	5	2	112	7	99	19	14	344	1029	558	miR-667-3p
GACCCUG	29	26	81	1	1	1	0	55	2	0	176	0	miR-504-5p
GACCUCU	13	0	0	0	0	0	0	0	0	0	0	0	miR-6988-3p
GACUGGC	0	33	24	0	0	0	0	0	0	0	0	0	miR-871-3p
GAGAAAU	223	77	192	3	54	6	2	11	82	103	220	384	miR-539-5p
GAGAACU	170	192	376	295	61	50	17	0	94	121	446	465	miR-146-5p
GAGAUGA	7270	2981	3997	124	104	48	1642	366	2114	2426	3091	4160	miR-143-3p
GAGCGCC	0	0	0	0	1	0	1	51	83	15	258	0	miR-339-3p
GAGCUUA	20	0	0	0	0	1	96	0	0	21	1	115	miR-27b-5p
GAGGAGG	167	16	44	3	32	106	25	0	91	67	53	35	miR-5110/7081-5p
GAGGCUG	674	385	367	62	86	117	472	136	160	1115	1689	538	miR-485-5p/1962
GAGGGGC	6069	5195	7280	605	283	80	1932	918	1688	2977	10764	6058	miR-423-5p
GAGGUAG	4846	5117	4616	5407	4622	5633	4883	2613	7473	25495	49694	42474	let-7-5p/miR-98-5p
GAGGUGU	1	0	80	0	0	0	0	0	0	0	0	0	miR-7674-5p
GAGGUUG	444	171	684	2	7	4	3	20	28	75	382	243	miR-672-5p
GAGGUUU	2	68	60	1	2	0	0	13	92	61	242	23	miR-329-5p
GAGUGUG	0	1	44	0	1	0	0	0	1	16	0	33	miR-574-5p
GAGUUGC	64	32	35	0	0	0	1	0	0	0	0	113	miR-219a-1-3p
GAUAUGU	0	5	0	0	0	0	0	0	0	2	0	0	miR-190-5p
GAUCGAC	356	182	266	6	152	25	340	102	390	627	807	987	miR-369-5p
GAUCUAG	0	0	0	0	0	0	0	0	0	19	0	0	miR-344-3p/344c-3p
GAUGUGU	0	0	0	0	0	0	0	0	0	5	0	0	miR-466bco-5p
GAUUGCU	0	0	1	0	0	0	0	0	0	41	60	0	miR-7067-3p
GCAAGGU	2	0	1	1	0	0	0	10	1	19	194	0	miR-679-3p
GCACCAC	279	119	140	19	25	2	82	44	80	246	213	390	miR-770-5p
GCAGAGG	4450	2364	5112	368	319	63	2272	961	1164	2036	4937	3482	miR-298-5p
GCAGCAU	2539	1469	2518	165	130	43	1200	370	806	1368	3523	2180	miR-103-3p/107-3p
GCAGCUG	0	0	0	0	0	0	0	0	13	0	0	0	miR-1968-5p
GCAUCCC	92	0	0	0	0	0	234	0	1	0	0	0	miR-324-5p
GCCCACC	312	218	617	81	46	7	224	1	227	151	312	344	miR-702-3p
GCCCCCU	19	1	0	1	0	0	0	0	130	0	0	0	miR-3072-3p
GCCGUUG	0	1	0	0	0	0	0	0	0	0	0	0	miR-7240-3p
GCGGGCA	108	56	139	1	35	2	224	2	2	119	297	0	miR-666-5p
GCGGGCU	3	0	0	1	0	0	0	0	0	12	0	1	miR-6538
GCGGGGC	502	144	996	5	10	60	198	244	261	452	498	724	miR-744-5p
GCGUACC	0	0	0	0	0	0	0	0	1	0	0	0	miR-126b-3p
GCUACAU	293	217	142	241	11	4	336	53	135	87	429	510	miR-221-3p/222-3p
GCUCGGU	4266	2814	4335	372	208	149	1919	500	672	2195	4220	3420	miR-423-3p
GCUGACC	53	0	0	0	0	0	0	0	0	0	88	1	miR-345-5p
GCUGAGC	0	32	0	0	0	0	0	0	0	0	0	0	miR-1258-5p
GCUGAGG	0	0	0	0	0	1	0	0	35	26	0	0	miR-6918-5p
GCUGCAG	47	63	62	1	98	80	155	15	19	169	105	130	miR-666-3p
GCUGGUG	26	0	0	0	1	0	0	0	1	0	0	0	miR-138-5p
GCUUGUG	105	77	136	0	16	5	56	0	11	105	70	13	miR-5121
GGAAAGG	20	0	0	0	0	0	0	0	0	0	0	0	miR-7010-5p/7027-5p/7683-3p
GGAAGAC	4650	2654	4703	2185	2766	690	18085	7267	13703	14977	60422	44574	miR-7-5p
GGAAGCC	102	8	0	0	0	1	0	0	46	21	0	85	miR-671-5p
GGAAUGU	15275	6023	4347	325	595	1007	195	31	903	373	306	1423	miR-1-3p/206-3p
GGACACU	167	0	79	1	1	0	1	0	0	18	246	75	miR-3095-3p
GGACGGA	0	0	0	0	1	0	0	0	32	16	90	0	miR-184-3p
GGAGACG	62	0	0	1	0	1	0	0	0	0	0	0	miR-139-3p
GGAGAGA	37	68	1	0	2	1	173	14	0	74	129	141	miR-185-5p
GGAGCCA	58	45	0	0	0	1	0	0	0	31	1	219	miR-505-5p
GGAGCUC	2	0	0	1	0	0	1	0	55	1	176	3	miR-28
GGAGGGA	0	0	109	0	0	0	0	0	0	0	0	0	miR-1249-5p
GGAGUGU	343	190	320	5619	6017	1533	18903	15223	18410	30689	47401	35854	miR-122-5p
GGAUAUG	92	67	180	11	6	4	66	1	24	236	143	63	miR-3535
GGAUGAC	0	0	0	0	46	1	0	0	0	0	0	0	miR-1934-3p
GGCAAGA	144	45	4	104	326	5	123	286	293	297	1013	1018	miR-31-5p
GGCAGUG	38	89	223	2	2	0	2	0	18	17	0	0	miR-34-5p/449-5p
GGCGAAC	0	0	0	1	0	0	0	63	0	0	0	0	miR-541-3p
GGCGGAG	306	519	403	1	5	4	2	43	135	264	1	68	miR-25-5p
GGCGGCA	23	0	0	0	0	0	0	0	1	0	0	1	miR-6933-5p
GGCGGGG	0	30	0	0	1	0	34	32	0	0	0	0	miR-7687-5p
GGCGUCA	654	661	942	67	114	127	869	267	598	863	1601	1769	miR-337-5p
GGCUCAG	1416	702	1924	551	829	397	3399	1389	2508	4374	10915	8792	miR-24-3p
GGCUCUG	224	77	325	2	4	4	130	17	68	283	458	172	miR-760-3p
GGCUGGC	37	0	0	0	0	0	0	0	0	0	0	0	miR-7679-5p
GGGAACG	0	0	0	0	0	0	0	0	0	3	0	0	miR-1247-3p
GGGACGG	584	392	677	2	144	5	5	4	160	18	781	536	miR-92b-5p
GGGACUU	120	0	2	3	2	0	0	2	43	3	96	0	miR-365-5p
GGGCCCC	116	0	45	0	0	1	132	0	0	23	1	154	miR-296-5p
GGGCCCU	0	0	0	0	50	0	0	0	0	0	0	0	miR-5621-3p
GGGCUGG	0	0	0	0	0	0	0	60	0	0	0	0	miR-762/6940-5p/7648-3p
GGGGCAG	0	42	0	0	0	2	2	1	0	11	127	0	miR-326-5p/486-3p/6954-5p
GGGGCCG	0	0	51	0	0	0	0	0	1	1	0	0	miR-128-5p
GGGGCGU	0	0	0	1	0	0	1	0	2	0	0	0	miR-6244
GGGGUGC	121	98	148	3	4	4	1	1	16	159	888	660	miR-342-5p
GGGGUGG	0	0	0	0	0	0	0	0	0	35	0	0	miR-6931-5p
GGGUCUU	2	0	116	0	0	80	1	0	4	0	74	0	miR-193-5p
GGGUUCC	22	0	0	44	0	0	0	2	0	38	0	0	miR-23a-5p
GGUAGAC	7354	5988	9446	1076	1759	687	9545	6034	7862	15625	29720	22759	miR-379-5p/1193-5p
GGUCAGA	435	377	235	55	28	3	230	71	82	133	457	315	miR-540-3p
GGUCGAC	257	1	260	3	28	6	419	95	103	157	789	939	miR-412-5p
GGUCGGC	44	0	101	0	2	0	0	0	8	0	0	0	miR-341-5p
GGUCUGU	50	1	3	3	36	6	134	0	4	1	0	1	miR-5106/6897-3p
GGUGAUG	0	0	67	0	0	0	0	77	0	0	0	0	miR-6900-3p
GGUGCGG	0	4	0	0	0	0	0	0	0	0	0	0	miR-675-5p
GGUGCUA	0	0	0	0	0	0	0	0	0	29	0	0	miR-3070-2-3p/3070-3p
GGUGCUG	35	32	71	0	0	2	2	0	94	14	0	297	miR-667-5p
GGUGGGA	0	0	0	0	0	0	0	0	6	0	1	0	miR-1938
GGUGGGG	681	957	1030	1	3	4	1	1	6	0	8	6	miR-92a-2-5p
GGUGGUC	55	125	183	0	1	2	66	35	3	35	101	0	miR-323-5p
GGUGUGA	2	0	0	0	1	0	1	0	191	61	1	0	miR-1188-5p
GGUUACC	77	247	227	4	66	10	55	23	173	270	1115	174	miR-409-5p
GGUUCCU	1	1	2	0	0	0	1	7	2	92	0	262	miR-23b-5p
GGUUCUC	0	17	0	0	1	1	0	0	0	0	0	1	miR-7010-3p/7041-3p
GGUUGCC	24	0	0	0	0	0	0	0	0	0	0	0	miR-453/496a-5p
GGUUGGG	28	8	41	0	0	0	0	0	0	0	0	0	miR-92a-1-5p
GGUUGUC	210	35	38	0	36	0	24	0	1	77	85	3	miR-410-5p/494-5p
GGUUUAC	49	0	0	0	28	1	0	0	0	0	0	0	miR-299a-5p
GUAAACA	15421	15140	16731	2190	2652	1314	10306	4284	8746	15162	40833	35796	miR-30-5p/384-5p
GUAACAG	56	29	4	184	3	68	127	23	86	207	1076	606	miR-194-5p
GUACCAU	0	0	0	0	0	0	0	0	0	19	0	0	miR-3101-5p
GUAGAUU	65	2	0	0	1	1	60	45	39	131	2	185	miR-376a-5p
GUAUCCC	1980	1568	2488	63	491	250	561	718	521	424	4424	1686	miR-3963
GUCAAGA	93	35	44	0	1	1	0	0	70	17	0	0	miR-351-3p
GUCACUC	10	72	0	0	0	1	118	0	101	5	188	119	miR-668-3p
GUCAGUU	0	0	1	103	0	105	1	0	0	0	0	1	miR-223-3p
GUCCCAG	0	28	0	0	0	0	0	0	0	0	0	0	miR-1955-5p
GUCCCUU	0	1	0	0	17	0	0	0	0	0	0	0	miR-7042-3p
GUCCUCU	83	93	103	30	21	0	29	0	39	135	398	87	miR-877-3p
GUCUGCC	1	79	0	0	0	0	0	0	1	20	1	0	miR-346-5p
GUCUGGG	0	0	0	0	0	0	0	0	0	34	0	0	miR-3075-5p
GUCUUGC	1908	834	1493	75	273	37	1339	547	950	3658	3403	2470	miR-431-5p
GUGAAUU	79	0	2	0	2	0	0	1	1	0	214	69	miR-3068-3p
GUGACAG	66	72	308	1	69	5	133	1	3	27	528	498	miR-542-3p
GUGACUG	745	563	686	57	303	13	660	168	347	1222	2336	2046	miR-134-5p
GUGCAAA	283	224	465	0	3	1	3	0	71	109	181	340	miR-19-3p
GUGCAGU	0	3	0	0	0	0	0	0	0	0	0	0	miR-143-5p/1930-3p
GUGCCGC	1409	1116	1494	39	65	11	61	3	119	40	15	9	miR-293-3p
GUGGGAG	12	0	1	0	0	0	0	0	1	1	122	1	miR-705/6922-5p/6935-5p/6993-5p/7008-5p
GUGGGCG	17	0	0	0	0	0	49	0	0	0	0	0	miR-7658-5p
GUGGUGC	140	0	156	1	2	2	1	1	0	12	1	326	miR-3102-5p.2-5p
GUGGUUC	0	0	0	0	0	0	0	0	0	0	0	21	miR-203-5p
GUUCUCA	1	27	0	0	0	0	0	0	0	0	0	0	miR-3067-5p
GUUCUUC	0	0	0	0	0	0	0	0	0	0	65	0	miR-22-5p
GUUGGGG	36	0	0	0	0	0	0	0	0	3	0	0	miR-3094-5p
GUUGUGU	481	593	700	26	311	11	108	2	177	270	552	121	miR-669aflp-5p
GUUGUUC	0	0	2	0	0	2	1	0	0	0	168	0	miR-6969-3p
GUUUACC	2	0	0	0	0	0	0	0	0	0	0	0	miR-299b-5p
GUUUUGU	72	0	0	0	1	0	0	0	0	0	0	0	miR-669b-5p
UAAAGCU	1	0	94	0	0	0	0	4	0	0	0	0	miR-9-3p
UAAAGGC	1	2	0	0	1	0	138	0	0	38	166	109	miR-1981-5p
UAAGGAU	1	0	0	0	0	0	0	0	0	0	0	0	miR-6237
UAAGGCA	0	25	0	0	0	0	0	0	0	0	0	0	miR-124-3p.2
UAAGUGC	27	3	0	0	0	0	0	0	0	0	0	0	miR-467b-5p
UAAGUGU	120	26	75	2	2	1	125	0	0	31	189	2	miR-467eh-5p
UAAUACA	0	1	0	0	0	0	0	0	0	0	0	0	miR-374c-5p
UAAUGCU	100	163	39	2	0	1	17	11	98	5	110	171	miR-155-5p
UACAGAC	11	123	102	95	2	0	1	0	0	18	2	1	miR-466g
UACAUAC	861	819	1162	75	3	6	375	51	294	262	171	615	miR-466bcp-3p
UACAUUA	0	0	0	0	0	1	0	0	0	0	0	0	miR-3618-3p
UACCUUC	8	0	0	0	0	0	0	0	0	0	0	0	miR-6940-3p
UAGACUG	1362	807	1512	196	65	23	752	117	644	867	3069	729	miR-151-3p
UAGAGCA	5	0	25	0	0	0	0	0	3	0	2	0	miR-5108
UAGAGGA	527	600	558	5	55	7	412	15	493	454	566	1102	miR-877-5p
UAGAUCG	1399	903	1831	25	44	27	272	22	138	1375	1121	556	miR-5099
UAGGAGC	1	42	0	0	0	0	0	0	1	0	0	1	miR-7080-5p
UAGGUAU	1	54	30	1	3	1	0	0	0	19	43	286	miR-331-5p/6973b-5p
UAGUUGU	1119	681	2031	271	24	16	559	218	367	915	2326	1275	miR-669c-5p
UAUAAAG	233	230	295	84	6	9	214	55	89	267	1181	1043	miR-340-5p
UAUAAUA	583	578	690	74	4	7	29	17	109	103	688	379	miR-374b-5p
UAUACAA	0	0	100	0	0	0	0	0	1	0	0	0	let-7-3p/miR-98-3p
UAUACCA	0	1	97	0	0	0	0	0	0	0	0	0	miR-1949/5618-3p
UAUACGA	16	151	208	0	4	1	1	0	22	87	234	3	let-7d-3p
UAUCAGA	225	219	401	0	86	4	5	15	60	79	41	161	miR-361-5p
UCAACAG	563	666	814	4	25	234	105	2	5	215	795	631	miR-421-3p
UCAAGUA	14178	9177	16654	1430	1547	756	5671	2763	5133	11091	36280	26260	miR-26-5p
UCACAGC	259	90	106	105	3	6	1	101	202	236	33	534	miR-673-5p
UCACAGU	1566	865	540	523	318	974	1233	596	1536	1815	6368	4994	miR-27-3p
UCACAUU	1129	425	618	265	567	255	963	330	1197	2294	5250	4179	miR-23-3p
UCACCAC	1	0	0	0	0	0	0	0	0	0	178	1	miR-5622-5p
UCACCUG	1734	1267	2171	62	95	146	516	98	595	820	2990	2005	miR-1983
UCACUGA	0	0	0	0	0	0	0	0	0	0	1	93	miR-181b-3p
UCAGUGA	2	5	0	0	38	0	0	0	0	0	0	0	miR-677-5p
UCAUACA	417	308	344	30	120	9	543	306	337	374	1630	597	miR-485-3p
UCAUAGA	508	107	560	4	39	11	185	133	269	466	1100	986	miR-376b-3p
UCAUCGU	125	70	167	200	6	6	63	224	156	237	527	392	miR-136-3p
UCAUGAU	1361	959	832	241	291	279	1467	1378	884	3006	4229	3146	miR-433-3p
UCAUUCG	1	0	0	0	0	0	0	1	0	0	0	106	miR-1298-5p
UCCAGUU	17	0	87	0	1	0	0	1	0	27	0	5	miR-145-5p
UCCCCUG	0	0	0	0	0	0	0	0	0	29	0	0	miR-7081-3p
UCCCUUU	16	0	127	0	1	0	43	0	1	5	51	0	miR-204-5p/211-5p
UCGGGAA	1	0	112	0	0	0	0	0	1	0	21	0	miR-425-3p
UCGGGGA	18	0	0	0	0	1	0	0	0	1	0	0	miR-542-5p/6966-5p
UCGUAGA	0	1	1	0	0	0	137	0	0	0	74	0	miR-376a-3p
UCUACUC	33	13	99	0	1	1	58	0	155	22	182	3	miR-3102-3p.2-3p
UCUAGCC	0	0	0	0	23	0	0	0	0	0	0	0	miR-344f-3p
UCUGCCA	12	0	0	0	0	0	0	0	0	0	0	0	miR-3084-3p
UCUGCCU	0	1	9	0	0	0	0	0	0	0	35	0	miR-3110-5p
UCUUGGA	0	1	88	0	0	0	0	0	0	0	0	1	miR-470-5p
UGAAAGG	34	0	0	0	0	0	0	5	0	0	0	0	miR-488-3p
UGAAGCU	0	2	0	0	1	0	0	4	0	2	1	85	miR-127-5p
UGAAUUA	39	1	33	2	0	1	94	1	0	148	185	258	miR-183-3p
UGACCUA	16	1	0	0	2	0	33	1	0	118	104	84	miR-192-5p/215-5p
UGACUCC	0	0	0	0	0	0	0	0	0	38	0	0	miR-3077-3p
UGAGAGC	20	0	0	0	0	0	0	0	0	0	0	0	miR-6944-5p
UGAGGAC	1	2	0	0	4	1	316	125	94	334	402	156	miR-1224-5p
UGAGGCG	0	0	0	0	0	0	2	0	0	0	0	0	miR-6977-5p
UGAGGCU	1	0	31	0	0	0	0	0	0	0	7	0	miR-7068-5p
UGAGUGG	83	116	0	0	0	1	0	0	1	0	0	81	miR-702-5p/3102-5p
UGCAAUG	0	0	0	0	0	0	0	0	0	16	0	0	miR-6399
UGCAUAG	0	0	0	0	0	0	0	0	0	14	0	0	miR-153-3p
UGCAUGG	75	0	45	0	1	2	1	0	0	9	0	148	miR-669h-5p
UGCAUUG	0	0	1	1	1	0	1	0	0	36	1	244	miR-33-5p
UGCCCUG	25	0	0	0	0	0	0	0	43	7	63	0	miR-874-3p
UGCCUAC	0	0	0	0	0	0	49	0	0	0	0	0	miR-24-5p
UGGACUG	170	180	255	119	3	2	62	50	73	183	168	118	miR-679-5p
UGGAGGA	0	0	1	0	0	0	0	0	0	0	0	0	miR-6982-5p
UGGAGGU	0	0	4	0	0	0	0	0	0	0	0	0	miR-1843b-5p
UGGAUAU	0	0	0	0	0	3	30	16	44	24	0	73	miR-376b-5p/376c-5p
UGGCCCU	61	83	67	2	49	2	90	23	91	79	150	199	miR-328-3p
UGGCUCU	14	9	18	0	0	0	1	0	2	10	21	2	miR-1291
UGGGAAG	0	0	0	0	1	1	19	0	1	0	78	0	miR-3547-5p/6368/6404/6405
UGGGAGA	123	250	294	1	1	1	0	0	1	147	104	3	miR-30-3p/6958-5p
UGGGAGG	0	0	0	0	0	0	0	0	1	0	0	0	miR-1982-5p
UGGGAUG	119	0	190	3	1	2	1	1	0	30	181	2	miR-30-3p
UGGGCCU	330	137	374	4	73	7	272	184	34	160	991	789	miR-770-3p
UGGGGGC	6	0	0	0	0	0	0	0	0	0	0	0	miR-7069-5p
UGGUAGC	1	0	0	0	0	0	0	0	0	0	20	0	miR-7237-5p
UGGUUCU	0	38	0	0	0	0	0	0	0	0	0	0	miR-182-3p
UGGUUGA	16	1	30	0	3	2	171	0	1	8	328	21	miR-380-5p
UGGUUGC	0	0	1	0	0	0	0	0	0	0	0	0	miR-3066-5p
UGUACAA	0	0	0	0	0	0	0	0	0	5	0	0	let-7c-1-3p
UGUACAU	733	456	837	4	15	6	40	82	88	505	1173	56	miR-493-5p
UGUAGGG	24	0	0	0	0	0	1	0	0	0	0	0	miR-135b-3p
UGUGCGU	32	0	0	0	1	0	100	28	0	0	0	0	miR-210-3p
UGUGCUU	2006	1455	1336	82	79	16	228	96	43	195	1442	1385	miR-218-5p
UGUGGGC	0	0	0	0	0	0	0	0	0	12	0	0	miR-134-3p/3620-5p
UGUGGGG	1	0	0	0	0	0	0	0	0	0	0	0	miR-5129-5p
UUAGCUG	0	0	0	0	0	0	0	0	0	49	0	0	miR-5622-3p
UUAUGAC	0	0	0	0	0	0	0	0	0	12	0	0	miR-7655-3p
UUAUUGA	0	0	55	0	0	0	0	0	0	0	0	15	miR-325-3p
UUCACCU	35	0	52	0	1	0	1	14	1	37	2	38	miR-412-3p
UUCCUAG	8	0	0	0	0	1	0	0	42	28	0	0	miR-384-3p
UUCCUGC	93	0	2	0	51	0	0	0	0	0	0	0	miR-3074-5p
UUCCUGG	40	0	0	0	0	0	0	17	0	0	0	0	miR-145a-3p
UUGAACC	988	976	2032	263	349	57	1672	1027	1055	2798	5214	3208	miR-434-3p
UUGGAGC	63	0	0	0	0	0	0	0	0	0	0	0	miR-3057-5p
UUGGCAA	15612	11738	20912	2660	3569	1232	18004	8857	13944	24316	70245	56369	miR-182-5p
UUGGCAC	152	67	299	2	182	138	296	108	43	144	589	206	miR-96-5p
UUGGGAA	198	109	189	0	95	0	29	0	47	15	0	98	miR-450a-1-3p/450b-3p
UUGUGAC	191	0	84	0	48	3	0	0	0	18	1	0	miR-758-3p
UUGUGUC	14	0	0	0	0	1	0	0	0	0	0	0	miR-592-5p
UUGUUCG	11297	6917	11222	1713	2116	685	18325	9589	12454	18634	68885	39550	miR-375-3p
UUGUUUG	0	0	0	0	0	0	0	0	0	0	14	0	miR-5101
UUUCAGU	756	832	624	185	65	49	233	126	395	672	1613	1606	miR-30a-3p/30d-3p/30e-3p
UUUGCAG	35	91	0	1	0	0	48	0	0	0	1	75	miR-450b-5p
UUUGCGA	1	48	297	0	3	3	48	2	1	31	94	176	miR-450a-5p
UUUUCAU	4375	3877	7711	349	142	71	1054	265	1538	2278	5552	3698	miR-335-3p
UUUUUGC	16	71	94	1	3	0	96	0	3	55	213	104	miR-129-5p
