# Supplementary material for: miR-302 regulates pancreatic progenitor pool and pancreatic size
Source: Biol Open. 2026 Jan 2;15(1):bio062353. doi: 10.1242/bio.062353 (PMC12805655; doi:10.1242/bio.062353)
Supplement: Table S6. [file biolopen-15-062353-TableS6.csv]

miRNA family	E8.5_1	E8.5_2	E8.5_3	E9.5_1	E9.5_2	E9.5_3	E10.5_1	E10.5_2	E10.5_3	E11.5_1	E11.5_2	E11.5_3
miR-186-5p	237.2864886	352.919881	193.6532825	627.5385073	298.6127682	528.9373191	141.2945671	80.44440141	80.02572398	74.56342682	118.7416844	129.2675108
miR-743ab-3p	0	19.36080852	0	0	0	0	0	0	0	0	0	0
miR-320-3p	444.1798004	481.2543831	368.0810586	936.6246378	1325.303859	3570.326904	309.0302229	160.8888028	398.3698128	225.0710846	202.8503776	421.8472431
miR-17-5p/20-5p/93-5p/106-5p	2606.489546	2563.924214	2393.051213	618.1722609	1650.758224	3079.170822	1032.028739	1445.764659	1054.404869	1012.589747	1251.925548	1021.085348
miR-10a-3p	51.26559939	23.23297022	63.61894839	0	3.355199643	9.445309269	0	0	0	10.12589747	0.380582322	0
miR-495-3p	565.0201418	698.6486045	337.3202484	1011.554609	1660.823823	1123.991803	380.9169325	835.727948	786.1867828	682.1172749	325.2075941	532.6845345
miR-7a-1-3p	12.45021699	0	0	4.683123189	0	0	0	0	0	0	0	0
miR-7a-2-3p/7b-3p	10.25311988	0	0.699109323	79.61309421	0	9.445309269	92.54381006	118.4320354	16.70866764	15.1888462	4.757279024	0.255975269
miR-141-3p/200a-3p	114.6152329	63.61408513	128.6361154	931.9415146	429.4655543	1237.335514	204.0921525	361.9998064	97.61379518	145.9049772	228.159102	262.8866011
miR-21-3p	0	0	0	0	3.355199643	0	0	0	0	0	13.89125475	0
miR-132-3p/212-3p	8.422205614	35.95578724	15.03085044	0	3.355199643	0	0	2.234566706	67.71407413	0	0	0
miR-322-3p	207.2594947	75.78373619	163.9411362	482.3616884	23.4863975	37.78123708	173.5196439	26.81480047	261.1828574	55.69243608	98.76111254	164.5920979
miR-543-3p	743.3511911	904.4263407	900.8023627	1915.397384	2962.641285	491.156082	1545.151114	1358.616557	1008.675884	1350.426508	1282.562425	1026.716803
miR-451	0	0.553165958	0	4.683123189	0	9.445309269	0	0	17.5880712	0	0.380582322	0
miR-3103-3p	0	0	0	0	3.355199643	0	0	0	0	6.904021001	0	0
miR-196a-1-3p	0	0	0	0	0	0	0	0	0	4.602680668	0	0
miR-122-3p	0	0	0	0	0	9.445309269	0	0	0	2.301340334	16.555331	23.54972474
miR-191-5p	735.2951684	880.6402045	961.6248738	468.3123189	674.3951282	1747.382215	325.5559032	782.0983471	686.8141805	342.4394417	430.4386061	509.6467603
miR-708-3p	19.04150834	23.23297022	31.11036487	0	0	18.89061854	0	0	0	0	0	8.703159142
miR-6944-3p	101.4326502	154.3333022	137.374982	805.4971885	224.7983761	1388.460463	57.83988129	102.7900685	70.35228481	49.70895121	63.17666544	181.9984162
miR-677-3p	12.45021699	0	0	0	0	0	0	0	0	0	0	0
miR-99-3p	6.225108497	16.04181277	15.38040511	0	16.77599821	28.33592781	26.44108859	2.234566706	102.8902165	31.29822854	63.55724776	110.5813162
miR-18-5p	266.214934	163.7371235	187.3612986	355.9173623	16.77599821	18.89061854	54.53474521	82.67896812	116.9606735	3.682144534	54.04268971	82.68001185
miR-224-5p	90.08098178	85.18755747	116.7512569	14.04936957	26.84159714	85.00778342	31.3987927	37.987634	398.3698128	272.9389636	159.2737017	196.5890065
miR-5709-3p	6.59129135	0	0	0	0	0	0	0	0	0	0	0
miR-292a-3p/467a-5p	562.8230447	644.4383406	357.2448641	42.1481087	194.6015793	66.11716488	73.53927764	183.2344699	5.276421361	0.460268067	3.99611438	29.69313119
miR-467cd-5p	144.276044	60.84825534	16.77862375	4.683123189	13.42079857	9.445309269	107.4169224	0	21.10568544	56.61297221	21.31261003	36.86043872
miR-291-3p/294-3p/295-3p/302-3p	13526.79458	12765.96397	8760.538927	2992.515718	3331.713245	1907.952472	198.3081644	496.0738087	408.9226555	88.37146882	78.01937599	156.9128398
miR-148-5p	14.28113126	0.553165958	0.699109323	0	10.06559893	9.445309269	0	2.234566706	0	0	38.43881451	13.05473871
miR-382-5p	1130.406466	1107.991413	1263.290547	3264.136863	2482.847736	4420.404738	3538.974451	5300.392226	3252.034366	4089.481773	3005.648887	2382.105852
miR-200bc-3p/429-3p	1959.444445	2297.851388	2053.633636	5479.254131	5284.439438	6385.029066	4770.963922	3919.430002	4976.544747	4578.28646	7874.628823	7913.475437
miR-216b-5p	0.366182853	0	16.77862375	0	0	0	103.2855023	46.92590082	0	8.284825202	13.51067243	0
miR-409-3p	2372.13252	3226.617031	2899.206363	6790.528624	6150.080945	15169.16669	5302.264546	8250.020278	5518.25734	5790.17228	4551.76457	4486.222562
miR-5128	22.33715402	0	0	0	0	0	0	0	0	0	0	0
miR-32-3p	0	33.74312341	24.81838097	0	0	9.445309269	0	0	0.87940356	0	0.190291161	0
miR-338-5p	0	0	0	0	0	0	44.61933699	0	0	5.062948734	0	0.255975269
miR-329-3p/362-3p	88.25006752	103.9952	69.21182298	14.04936957	301.9679679	47.22654634	146.2522713	218.9875372	63.31705633	148.6665856	132.442648	200.1726603
miR-3572-3p	0	0	0	0	0	0	0	53.62960094	0	0	0	0
miR-674-3p	418.5470007	590.7812427	729.5205786	444.8967029	124.1423868	207.7968039	205.7447206	136.3085691	29.02031749	105.8616554	163.8406896	240.3607775
miR-466mo-3p	0	0	0	0	0	0	0	0	0	0	0	0.255975269
miR-1b-5p	9.886937025	0.553165958	0	0	0	0	0	0	0	0	0	0
miR-376c-3p	98.13700454	22.1266383	57.32696449	9.366246378	124.1423868	18.89061854	139.6419991	8.938266824	58.92003853	93.89468562	58.22909525	116.2127721
miR-3082-3p	8.422205614	0	0	0	0	0	0	0	0	0	0	0
miR-323-3p	728.703877	702.5207662	825.9976651	571.341029	2264.759759	321.1405151	1372.457755	1410.011591	1318.225937	1307.621578	996.1742276	893.3536884
miR-181-5p	93.74281031	142.1636511	188.0604079	945.9908841	201.3119786	330.5858244	616.4078777	399.9874404	977.0173554	943.5495369	1171.622678	1448.820022
miR-99-5p/100-5p	894.5847093	741.2423832	647.0256784	1273.809507	1013.270292	2276.319534	2699.469888	1964.184134	2434.189055	2934.669194	4552.716026	4568.390624
miR-10-5p	6174.575263	7025.760828	10760.6907	2856.705145	1925.884595	1152.327731	404.879169	1023.431551	971.740934	1964.424109	602.6521067	681.662141
miR-1927	16.47822837	0	0	0	0	0	0.826284018	0	0	0	0	0
miR-466h-3p	41.74484522	2.765829788	95.07886793	4.683123189	3.355199643	0	1.652568037	0	26.38210681	0	20.9320277	4.351579571
miR-700-3p	10.25311988	0	0	0	3.355199643	0	0	0	0	19.3312588	0.190291161	23.29374947
miR-574-3p	23.43570258	0.553165958	26.21659961	4.683123189	3.355199643	406.1482986	0	0	6.155824921	0.460268067	53.47181623	12.79876344
miR-433-5p	25.63279969	0	0	0	107.3663886	0	39.66163288	0	0	3.221876467	0	0
miR-598-3p	0.366182853	5.531659576	26.21659961	0	3.355199643	0	0.826284018	0	1.75880712	5.523216801	37.48735871	8.959134411
miR-6907-3p	0	0	0	0	0	0	0.826284018	0	0	0	0	7.423282797
miR-28-3p	75.43366767	68.59257874	139.8218646	0	278.4815704	37.78123708	19.83081644	73.7407013	12.31164984	26.23527981	60.89317151	9.471084948
miR-217-5p	0	0	0	0	3.355199643	0	0	2.234566706	1.75880712	49.24868314	0	12.03083764
miR-18-3p/6920-3p	5.492742791	37.61528512	16.42906909	0	3.355199643	0	0	0	0	0	0	0
miR-881-3p	0	0	13.98218646	0	0	0	0	0	0	0	0	0
miR-452-5p	7.323657055	0	37.75190344	0	0	368.3670615	0	2.234566706	0.87940356	0	0	0
miR-3066-3p	0	0	0.349554662	0	3.355199643	0	0	0	0	0.460268067	27.02134486	0
miR-483-5p	833.4321729	1489.122758	995.1821213	374.6498551	359.0063618	4647.09216	1627.779516	1157.505554	1431.668996	1170.461694	695.7044844	919.4631658
miR-7084-5p	17.21059408	0	0.349554662	0	0	0	0	0	0	0	0	0.255975269
miR-1969	7.689839908	18.2544766	0	0	0	0	0	0	0	0	0	0
miR-10b-3p	66.27909635	7.744323407	19.57506104	4.683123189	6.710399286	0	0	0	0	0	0	0.255975269
miR-3086-5p	0	7.744323407	15.38040511	4.683123189	0	0	0	0	0	0	0	0
miR-29-3p	27.46371396	1.106331915	0	9.366246378	214.7327771	75.56247415	0.826284018	0	53.64361717	3.682144534	0.761164644	54.52273227
miR-3102-3p	0	0	0.349554662	0	0	0	0	0	21.985089	0	0	0
miR-15-5p/16-5p/195-5p/322-5p/497-5p	1453.745925	1726.98412	1626.47784	974.0896233	577.0943386	3929.248656	934.5272248	878.1847154	1050.007851	759.4423102	1044.1276	1201.035962
miR-503-5p	84.22205614	91.82554896	31.8094742	9.366246378	3.355199643	0	0.826284018	0	53.64361717	7.364289068	0.190291161	38.39629033
miR-1955-3p	19.4076912	0	0	0	0	9.445309269	0	0	0	0	0.190291161	0
miR-8110	0.366182853	0.553165958	0	0	0	273.9139688	0.826284018	0	0	0	21.69319235	0
miR-6239/6351	0	29.87096171	0	0	0	0	0	0	0.87940356	0.460268067	0	0
miR-5112	16.47822837	52.55076597	112.9061557	0	409.3343564	283.3592781	126.4214548	73.7407013	249.7506111	23.93393947	78.39995831	1.023901075
miR-22-3p	102.8973816	66.93308087	46.49076998	2018.426094	392.5583582	6073.33386	189.2190402	42.45676741	238.3183648	118.7491612	1.141746966	20.22204624
miR-7669-3p/7688-5p	41.37866236	13.27598298	0.349554662	0	3.355199643	0	0	0	0	0	0.190291161	0
miR-21-5p	737.4922655	687.5852853	514.8940164	5638.480319	3630.326014	10333.16834	1400.551411	2185.406238	1350.763868	982.6723225	1284.084754	1414.775311
miR-298-3p	0	0	0	0	0	0	0	0	34.29673885	0	0	0
miR-1197-3p	0	0	0	0	0	0	0	0	0	0	0	18.9421699
miR-28-5p/708-5p	167.3455637	194.1612511	284.5374945	18.73249276	436.1759536	103.898402	459.4139142	51.39503424	354.3996348	114.1464806	242.2406479	350.6861184
miR-7679-3p/8116	0	0	0	4.683123189	0	0	0	0	0	0	0	21.75789785
miR-3099-3p	32.22409104	33.18995746	19.92461571	4.683123189	26.84159714	18.89061854	113.2009105	308.3702054	343.846792	114.6067486	245.6658888	336.3515033
miR-1943-5p	10.25311988	30.97729363	36.70323946	4.683123189	3.355199643	0	0	44.69133412	0	0	0	39.16421614
miR-541-5p	2666.909717	2544.010239	2509.452915	5053.089921	4180.578755	4222.053243	3239.033352	5463.515596	3345.251143	3348.450186	2400.713287	1965.122139
miR-296-3p	326.2689218	418.193464	431.700007	384.0161015	10.06559893	122.7890205	195.0030283	134.0740024	131.910534	170.7594528	236.1513307	246.5041839
miR-1839-5p	0.732365706	1.106331915	38.80056743	0	13.42079857	18.89061854	145.4259872	129.6048689	0	63.97726128	65.07957705	75.76867959
miR-196-5p	42.47721092	170.9282809	411.0762819	117.0780797	20.13119786	85.00778342	47.09818905	131.8394356	113.4430593	865.7642336	1.141746966	2.30377742
miR-1193-3p	84.95442184	106.7610298	29.01303691	4.683123189	6.710399286	746.1794322	140.4682831	4.469133412	94.09618094	45.10627054	23.4058128	12.03083764
miR-431-3p	12.08403414	0	0	0	0	0	0	0	0	2.761608401	0	0
miR-363-5p	175.0354036	157.099132	64.31805772	9.366246378	13.42079857	18.89061854	0	0	0.87940356	0	0.380582322	52.21895485
miR-872-5p	269.5105796	81.31539577	343.6122323	173.275558	516.700745	75.56247415	26.44108859	241.3332042	241.8359791	177.6634738	192.1940726	335.071627
miR-154-5p	0	0.553165958	0	0	0	0	0	0	0	7.824557135	0	0
miR-411-5p	608.9620842	833.6210981	812.0154787	1152.048304	1093.795084	2191.31175	1535.235706	1251.357355	1105.410275	1385.406881	1025.859649	1225.353612
miR-503-3p	0	0	13.6326318	0	0	0	0	0	0	0	0	0
miR-1191a	8.788388466	0	16.77862375	0	0	9.445309269	14.87311233	0	46.60838869	0	0	5.887431184
miR-130-3p/301-3p	181.9928778	161.5244596	131.0829981	9.366246378	187.89118	368.3670615	121.4637507	196.6418701	21.985089	62.13618901	116.0776082	136.178843
miR-302-3p	336.8882245	230.6702043	235.9493965	9.366246378	194.6015793	9.445309269	48.75075708	2.234566706	2.638210681	0.460268067	0.190291161	1.279876344
miR-7085-5p	0.732365706	0	0	0	3.355199643	0	0	0	47.48779225	0	0	0
miR-140-5p	8.056022761	43.14694469	24.11927164	0	0	0	0	0	0	23.93393947	0	0.255975269
miR-543-5p	9.886937025	0.553165958	0	14.04936957	0	0	0.826284018	2.234566706	94.9755845	10.58616554	27.59221834	0
miR-669o-5p	16.84441123	55.31659576	0	449.5798261	0	0	0.826284018	0	56.28182785	9.665629402	30.82716807	16.12644194
miR-21	0	0	0.349554662	0	0	0	0.826284018	0	0	0	0	0
miR-142-5p	0	0	13.98218646	0	3.355199643	0	0	0	0	0	0	0
miR-369-3p	630.2006896	661.5864853	737.5603358	1484.550051	892.483105	387.25768	980.7991298	871.4810153	615.5824921	1221.091181	1293.21873	1040.283493
miR-381-3p/539-3p	97.40463884	143.823149	37.40234878	472.9954421	469.72795	698.9528859	45.44562101	4.469133412	42.21137089	125.1929142	65.26986821	34.81263657
miR-297bc-3p/466ade-3p/467g	273.1724082	232.3297022	266.0110974	224.7899131	671.0399286	47.22654634	115.6797626	67.03700118	315.7058781	118.7491612	21.31261003	125.1719065
miR-466n-3p	15.74586267	0	0	0	0	0	0	0	0	0	0.190291161	0
miR-135a-1-3p	0	0	0.349554662	0	0	0	0	2.234566706	0	13.808042	0	23.54972474
miR-344-3p/410-3p	90.44716463	99.56987237	65.71627636	421.481087	496.5695471	18.89061854	102.4592183	424.5676741	123.1164984	172.140257	84.2989843	111.349242
miR-669bf-3p	5.492742791	0	0	0	0	0	0	0	0	0	0	0
miR-3074-1-3p	21.60478831	0	0	4.683123189	0	9.445309269	0	0	28.14091393	0	34.63299129	0
miR-291-5p	437.2223262	327.4742469	660.6583102	23.41561594	23.4863975	28.33592781	3.305136074	192.1727367	4.397017801	0.920536134	0.761164644	2.30377742
miR-34b-3p	23.43570258	1.106331915	81.79579079	9.366246378	137.5631854	0	0.826284018	71.50613459	0	3.221876467	15.22329288	0.255975269
miR-465abc-3p	91.17953034	54.7634298	494.9694007	0	10.06559893	56.67185561	2.478852055	0	0	0	0.570873483	0
miR-154-3p	41.01247951	56.42292768	122.3441315	23.41561594	164.4047825	1482.913555	214.8338448	64.80243447	143.3427803	73.18262262	134.5358508	88.31146776
miR-382-3p	19.77387405	13.82914894	23.42016232	0	6.710399286	37.78123708	3.305136074	73.7407013	52.76421361	50.62948734	23.59610396	0.511950538
miR-188-5p	6.957474203	0	29.71214623	0	0	9.445309269	0	0	0	0	0	0
miR-362-5p	33.3226396	59.18875746	32.85813818	857.0115436	3.355199643	9.445309269	0	0	0.87940356	0	0.190291161	0.511950538
miR-501-5p	0	0	19.22550638	4.683123189	0	0	19.00453242	0	0	0	0	0
miR-487-3p	474.2067943	569.2077704	422.6115858	763.3490798	1100.505483	604.4997932	609.7976056	558.6416765	1136.1894	1079.328617	751.4597946	714.1710002
miR-1981-3p	0	0	0.349554662	4.683123189	97.30078964	0	0	0	0	7.364289068	17.88736913	0
miR-5119	0	16.59497873	0	0	291.9023689	538.3826283	3.305136074	2.234566706	0	0	0	0
miR-200ab-5p	125.9669014	43.70011065	152.4058324	18.73249276	161.0495829	103.898402	150.3836913	185.4690366	48.36719581	137.1598839	144.8115735	328.9282205
miR-425-5p/489-3p	50.16705083	32.6367915	28.66348224	0	10.06559893	9.445309269	83.45468586	134.0740024	63.31705633	28.07635207	63.93783008	0.511950538
miR-300-3p	92.64426175	169.821949	63.96850306	496.411058	10.06559893	37.78123708	81.80211782	2.234566706	216.3332758	187.7893712	89.62713681	114.6769205
miR-500-3p/501-3p	232.8922944	387.2161703	209.7327969	37.46498551	389.2031586	94.45309269	200.7870165	42.45676741	408.9226555	275.2403039	333.390114	279.2690183
miR-7666-3p	0	16.59497873	0	0	3.355199643	0	0	0	0	30.83796047	0	20.98997205
miR-532-5p	65.54673065	87.95338726	128.6361154	9.366246378	26.84159714	18.89061854	63.62386942	0	59.79944209	19.79152687	29.87571227	66.55356991
miR-1843a-5p	0	0	1.398218646	0	0	0	0	0	0	0	0	0
miR-3109-5p	0	0	0.349554662	0	0	0	0	0	0	0	0	0
miR-183-5p	4405.545902	5371.241448	6955.0891	6148.940747	6941.908061	10909.33221	10492.15447	17782.68185	8942.654804	10615.62269	12042.57612	15084.36662
miR-652-3p	991.2569824	954.2112769	849.0682728	374.6498551	479.7935489	1256.226133	839.5045627	460.3207414	885.5593851	778.3133009	858.0228447	1070.488574
miR-135-5p	190.0489006	143.823149	195.4010558	4.683123189	16.77599821	37.78123708	0	20.11110035	0.87940356	11.0464336	0.190291161	15.87046667
miR-411-3p	394.7451153	359.5578724	324.3867259	60.88060145	614.0015346	1294.00737	780.8383974	569.81451	238.3183648	696.8458531	596.9433719	622.0199034
miR-380-3p	57.12452503	106.2078639	44.04388735	529.1929203	23.4863975	28.33592781	74.36556165	440.2096411	84.42274178	152.8089982	101.4251888	93.68694841
miR-455-5p	0	0	0	0	0	0	0.826284018	0	0	6.443752935	21.50290119	0
miR-299-3p	10.98548558	28.7646298	74.4551429	9.366246378	6.710399286	18.89061854	1.652568037	0	3.517614241	21.17233107	61.27375383	94.45487421
miR-466aep-5p	6.59129135	0	0	0	0	0	0	0	0	0	0	0
miR-1198-5p	239.8497686	252.7968426	192.9541732	1152.048304	218.0879768	103.898402	178.477348	802.2094474	179.3983263	97.11656209	410.0774519	431.3183281
miR-126a-5p	21.97097117	15.48864681	24.46882631	0	3.355199643	0	0.826284018	0	0.87940356	0	52.71065158	0
miR-664-3p	0	0	0.349554662	0	0	0	80.9758338	0	0	0	0	0
miR-25-3p/32-5p/92-3p/363-3p/367-3p	47323.64098	60676.77389	57871.9202	24085.30256	23345.47912	27183.60008	16317.4568	22879.7285	20499.77639	12654.14996	22667.67338	22366.86302
miR-465a-5p/465c-5p	0.366182853	34.29628937	89.13643868	0	6.710399286	18.89061854	130.5528749	0	11.43224628	0	0	0.511950538
miR-205-3p	10.98548558	0	0	0	0	0	0	0	0	0	0	0
miR-330-3p.1	0	0	0	0	0	56.67185561	0	0	0	0	0	0
miR-335-5p	666.452792	858.5135662	623.9550708	74.92997102	848.8655097	141.679639	865.9456513	288.2591051	648.9998274	470.3939642	496.8502213	593.3506732
miR-3067-3p	5.858925644	9.956987237	0	0	0	9.445309269	0	0	0	0	0	46.0755484
miR-125b-2-3p	0	11.61648511	0	0	0	0	0	0	0	0	19.40969842	0
miR-6911-3p	0	0	0.349554662	0	0	0	0	0	0	8.284825202	0	0
miR-128-3p	174.3030379	251.1373448	352.7006535	28.09873913	251.6399732	75.56247415	35.53021279	143.0122692	85.30214534	168.4581124	146.1436116	189.6776742
miR-6926-3p	0	0	0	0	0	0	0	0	0	0	0	15.35851613
miR-8114	20.1400569	34.29628937	25.16793563	4.683123189	254.9951729	56.67185561	68.58157353	35.75306729	69.47288125	85.60986042	222.6406583	178.4147624
miR-7018-3p/7023-3p/7068-3p	9.154571319	0	0	0	0	0	0	0	0	0	0	13.05473871
miR-1306-5p	23.06951972	40.38111491	22.37149834	0	3.355199643	56.67185561	0.826284018	2.234566706	0	0	45.86016979	46.8434742
miR-7019-3p	0	0	0	0	0	0	0	0	0	0	12.74950778	0
miR-674-5p	314.9172534	17.70131064	512.7966884	88.97934059	46.972795	47.22654634	42.14048494	169.8270696	164.4484658	65.35806548	21.88348351	52.98688066
miR-214-3p	0.366182853	1.659497873	0.349554662	0	6.710399286	28.33592781	77.67069773	0	57.16123141	127.0339864	54.23298087	159.2166172
miR-484	118.6432443	162.0776256	12.23441315	23.41561594	312.0335668	1142.882422	85.10725389	55.86416765	112.5636557	87.91120075	127.3047867	229.3538409
miR-125a-3p	31.12554249	0	0.699109323	0	0	0	101.6329343	0	1.75880712	2.761608401	48.14366372	15.35851613
miR-101c	0	0	0	9.366246378	0	0	0	0	0	0	0.380582322	0
miR-222-5p	0	27.65829788	0	0	0	9.445309269	0	0	0	0	0	0
miR-199-3p	230.6951972	334.6654044	334.1742564	65.56372464	154.3391836	2720.249069	446.1933699	116.1974687	1067.595922	539.4341742	223.5921141	186.3499957
miR-148-3p/152-3p	519.2472852	389.4288342	534.4690774	683.7359856	513.3455454	2115.749276	615.5815937	1425.653558	367.5906882	363.1515047	478.0113963	472.5303463
miR-194-2-3p/6926-5p/7055-5p	0	0	0	4.683123189	0	0	0	0	0	5.062948734	0	26.36545269
miR-669a-3-3p/669ao-3p	41.74484522	1.106331915	0.699109323	0	13.42079857	18.89061854	0	0	5.276421361	16.5696504	0	147.9537054
miR-3060-3p	11.35166844	0	0	0	0	0	24.78852055	0	0	0.460268067	0	0
miR-6967-3p	0	0	0	0	0	0	0	0	7.035228481	0	0.190291161	0
miR-878-3p	0	0	23.42016232	0	0	0	0	0	0	0	0	0
miR-6516-3p	0	0	20.62372503	0	3.355199643	0	0	0	0	0	0	0
miR-6931-3p	0	0	0	0	0	9.445309269	0.826284018	0	0	23.93393947	0	0
miR-16-2-3p	0.732365706	0	9.787530522	0	0	0	0	0	0	8.284825202	0	0
miR-181d-3p	0	0	0	0	0	0	0	0	0	5.983484868	0	0
miR-665-3p	7.323657055	17.14814469	20.27417037	187.3249276	6.710399286	0	61.14501736	20.11110035	1.75880712	139.4612242	16.555331	58.87431184
miR-6990-5p/7032-5p	10.98548558	0	0.349554662	4.683123189	0	774.5153601	0.826284018	0	0.87940356	0	0	52.98688066
miR-199-5p	0	0	0	9.366246378	6.710399286	9.445309269	60.31873334	2.234566706	70.35228481	95.27548982	31.77862388	23.0377742
miR-181a-1-3p/181c-3p	4.760377086	0	0	0	0	0	0	0	0	31.29822854	0	0
miR-1224-3p	0	0	0.699109323	4.683123189	3.355199643	0	0	11.17283353	23.74389613	16.10938234	0	38.39629033
miR-7674-3p	0	0	0	0	0	9.445309269	0	0	0	0	0	0
miR-361-3p	10.61930273	7.191157449	10.83619451	238.8392826	0	0	0	60.33330106	0	5.523216801	23.21552164	10.75096129
miR-7082-3p	0	0	0	4.683123189	0	0	0	0	0	0	0	0
miR-331-3p	12.45021699	24.33930213	38.1014581	0	0	0	0	0	0.87940356	0	0	19.19814517
miR-1247-5p	35.15355387	74.67740428	80.74712681	1034.970225	1053.532688	37.78123708	1.652568037	4.469133412	35.17614241	130.716131	56.13589248	112.8850936
miR-7653-3p	2.929462822	17.70131064	0	0	0	0	0	0	0.87940356	0	0	6.91133226
miR-125-5p/351-5p	1504.645342	1500.186077	1291.954029	1882.615522	2684.159714	3362.5301	2376.392837	1213.369721	1945.240675	3428.076561	4127.795863	4292.705259
miR-339-5p	0.366182853	0.553165958	0.349554662	0	0	9.445309269	0	2.234566706	0	0	19.21940726	60.41016345
miR-181a-2-3p	0.366182853	0	0	0	6.710399286	37.78123708	0	0	65.07586345	43.26519828	36.91648523	65.01771829
miR-615-3p	221.5406259	250.5841788	638.2868119	32.78186232	154.3391836	103.898402	6.610272147	17.87653365	96.73439162	199.2960729	41.86405541	55.03468281
miR-673-3p	0	0	0	0	0	0	0	0	0	41.42412601	11.41746966	8.447183873
miR-671-3p	0	0	0	0	0	0	0	0	0	1.3808042	0	0
miR-340-3p	54.92742791	162.0776256	45.442106	46.83123189	50.32799464	66.11716488	58.66616531	78.20983471	107.2872343	153.7295343	159.2737017	160.7524689
miR-345-3p	0	0.553165958	14.33174112	4.683123189	0	0	0	0	0.87940356	0	17.31649565	6.655356991
miR-370-3p	1002.242468	1112.969907	975.6070603	2313.462855	2174.169369	1435.687009	2731.694965	3977.528737	2430.67144	1908.731673	1677.416584	1467.762192
miR-3474/6945-5p	0	0	0	0	0	0	0	0	0	0.460268067	0.190291161	41.9799441
miR-486-5p	158.5571752	279.3488086	111.1583824	9.366246378	211.3775775	103.898402	259.4531818	129.6048689	119.5988842	265.1144065	196.9513516	134.3870162
miR-205-5p	64.08199923	24.89246809	31.11036487	337.1848696	124.1423868	528.9373191	362.7386841	281.5554049	298.1178069	171.6799889	282.3920829	295.6514355
miR-212-5p	10.98548558	0	0	0	0	0	0	0	0	0	0	0
miR-6412	0.366182853	0	0	0	0	0	0	0	0	0	0	0
miR-5100	50.53323368	22.67980426	37.40234878	4.683123189	194.6015793	1029.53871	92.54381006	212.2838371	0	8.284825202	1.332038127	68.60137206
miR-151-5p	584.7940159	644.9915066	329.6300458	566.6579058	50.32799464	113.3437112	764.312717	368.7035065	228.6449256	189.6304435	232.1552164	255.9752689
miR-1843b-3p	0	0	0	0	0	0	0.826284018	0	0	1.841072267	15.6038752	0
miR-106-3p	123.0374385	164.2902894	150.3085044	4.683123189	10.06559893	56.67185561	58.66616531	2.234566706	105.5284272	49.24868314	85.82131359	94.19889895
miR-1249-3p	68.11001061	84.08122556	94.37975861	4.683123189	127.4975864	9.445309269	33.87764475	268.1480047	89.69916314	67.65940581	108.0853794	113.1410688
miR-8109	12.08403414	0	0	0	30.19679679	0	0	370.9380732	0.87940356	0	0	0
miR-127-3p	348.239893	205.2245703	390.1030022	323.1355	489.8591479	812.2965971	868.4245033	1184.320354	351.7614241	856.5588722	344.046419	378.0754721
miR-5126	0	0	0	0	0	0	0	0	0	5.983484868	0.190291161	0.255975269
miR-137-5p	0.366182853	0	0	0	0	0	0	0	0	0	0	0
miR-125b-1-3p	0	0	0.349554662	0	0	0	46.27190503	0	113.4430593	14.72857814	9.133975726	34.5566613
miR-341-3p	7.689839908	14.93548086	36.3536848	0	3.355199643	0	0	0	0	2.301340334	0	0
miR-7036a-3p	0	15.48864681	0	0	0	0	0	0	0	3.682144534	0	0
miR-676-3p	149.4026039	380.0250129	298.5196809	206.0574203	426.1103546	75.56247415	157.8202475	17.87653365	146.8603946	110.9246041	200.947466	92.9190226
miR-187-3p	0	26.55196597	3.845101277	4.683123189	0	0	0	2.234566706	0	0	34.06211781	0.511950538
miR-1306-3p	25.99898255	107.8673617	23.42016232	0	3.355199643	18.89061854	28.09365663	2.234566706	1.75880712	30.83796047	12.1786343	14.84656559
miR-139-5p	39.5477481	25.99880001	0	0	3.355199643	9.445309269	0.826284018	0	0.87940356	0	9.514558048	0
miR-292b-5p/294-5p	4.394194233	66.93308087	48.58809795	0	6.710399286	0	0	0	0.87940356	0	0	0
miR-290a-5p/292a-5p	2827.297806	2880.335141	3243.168149	2205.751022	1291.751863	1889.061854	98.32779819	49.16046753	185.5541512	9.665629402	41.86405541	70.39319894
miR-295-5p	67.01146206	47.57227235	88.43732936	220.1067899	10.06559893	0	0	0	0.87940356	0	0.190291161	0.255975269
miR-342-3p	384.8581783	425.9377874	653.3176624	421.481087	137.5631854	141.679639	251.1903416	140.7777025	679.778952	429.8903744	730.1471846	569.8009485
miR-1982-3p	0	0	10.83619451	0	0	0	0	0	0	7.364289068	0	0
miR-532-3p	9.154571319	0	0	0	0	0	0	0	0	0	0	0
miR-7045-3p	0.366182853	28.7646298	0	0	3.355199643	0	0	0	0	0	0	0
miR-8103	0.366182853	0	11.53530383	4.683123189	0	0	0	0	0	0	0	0
miR-434-5p	52.36414795	40.93428086	18.1768424	18.73249276	359.0063618	56.67185561	86.75982193	125.1357355	335.0527564	27.61608401	106.372759	16.38241721
miR-8117	0	0	0	0	3.355199643	0	0	0	0	0	0	0.511950538
miR-676-5p	10.98548558	11.61648511	12.93352248	0	0	0	0	0	6.155824921	4.142412601	0	0.255975269
miR-6975-3p	0	22.67980426	0	4.683123189	0	0	0	53.62960094	0	0.920536134	7.611646438	0
miR-301-5p/6952-3p	3.295645675	0	4.5442106	0	0	0	0	0	0	0	20.9320277	0
miR-7052-3p	6.957474203	0	15.03085044	0	0	0	0	0	0	0	0	0
miR-326-3p/330-5p	31.12554249	35.40262129	13.6326318	0	3.355199643	0	41.31420092	22.34566706	0	9.205361335	12.93979894	25.08557635
miR-130b-5p	572.3437989	814.2602896	848.7187181	84.2962174	395.9135579	859.5231435	629.628422	753.0489799	504.7776435	607.5538481	965.7276418	795.0591851
miR-130a-5p	0	2.21266383	0	0	0	0	0	0	0	0	0	0
miR-1843a-3p	0	0	0.349554662	4.683123189	3.355199643	18.89061854	0	0	0	5.983484868	41.10289077	25.08557635
miR-191-3p	3.661828528	0	0	0	0	9.445309269	0	0	0	0	22.07377467	0
miR-17-3p/20-3p/106-3p	52.36414795	49.78493619	0.349554662	0	0	9.445309269	97.50151417	0	0	3.682144534	0	0
miR-20-3p	18.67532549	0	13.98218646	0	0	0	0	0	54.52302073	0	0	0
miR-18-3p/7069-3p	69.57474203	43.70011065	94.37975861	4.683123189	6.710399286	28.33592781	3.305136074	127.3703022	46.60838869	11.0464336	17.50678681	9.471084948
miR-93-3p	9.154571319	0	55.57919118	0	6.710399286	28.33592781	0.826284018	22.34566706	0.87940356	10.12589747	0	70.13722367
miR-378-3p	15.37967982	0	18.1768424	4.683123189	0	0	0	2.234566706	62.43765277	14.26831007	0.380582322	0
miR-3475-3p/6972-5p	149.7687868	134.9724937	111.507937	4.683123189	127.4975864	774.5153601	0.826284018	24.58023377	0	21.63259914	0	0.511950538
miR-149-5p	123.7698042	131.100332	167.0871282	4.683123189	10.06559893	47.22654634	2.478852055	8.938266824	124.8753055	61.67592095	21.88348351	72.18502582
miR-133a-5p	19.04150834	0	0	0	3.355199643	0	0	0	0.87940356	0	0.190291161	0
miR-29b-1-5p	0.366182853	0	0	0	0	0	0.826284018	0	0	0	15.6038752	0
miR-7682-3p	0.366182853	0.553165958	0.349554662	0	3.355199643	37.78123708	0.826284018	0	0	0	0.190291161	47.61140001
miR-26-3p/6932-3p/7039-3p	0	0	11.53530383	0	0	0	0	0	0	4.142412601	3.234949736	0
miR-302a-5p	261.088374	180.3321022	152.0562778	9.366246378	6.710399286	37.78123708	4.131420092	2.234566706	2.638210681	0	0.761164644	0.511950538
miR-302-5p	117.9108786	86.84705535	88.0877747	0	6.710399286	18.89061854	109.0694904	4.469133412	0.87940356	0	0.190291161	0.255975269
miR-9-5p	7.323657055	9.956987237	42.29611404	0	13.42079857	18.89061854	1.652568037	0	0	5.983484868	50.99803114	0
miR-494-3p	461.7565773	602.9508938	686.1758005	60.88060145	1040.111889	821.7419064	377.6117964	243.5677709	622.6177206	389.3867845	351.8483566	386.2666807
miR-872-3p	0	0	0	0	0	0	0	0	0	0	0	19.19814517
miR-493-3p	11.35166844	0.553165958	26.56615427	0	0	0	0	0	0.87940356	17.9504546	0	0
miR-15b-3p	15.74586267	24.89246809	74.4551429	9.366246378	0	9.445309269	0	2.234566706	0	5.062948734	0.190291161	24.57362581
miR-3968	0.732365706	0.553165958	13.98218646	9.366246378	10.06559893	0	9.915408221	0	0.87940356	0.460268067	1.332038127	49.14725162
miR-219a-2-3p	24.16806828	112.8458554	126.1892328	4.683123189	3.355199643	0	2.478852055	0	0	0	0.570873483	0
miR-7226-3p	0	0	0	0	0	0	0	0	0	25.77501174	0	0
miR-667-3p	72.50420485	62.50775321	1.747773308	9.366246378	375.78236	66.11716488	81.80211782	42.45676741	12.31164984	158.332215	195.8096046	142.8342
miR-504-5p	10.61930273	14.3823149	28.31392758	4.683123189	3.355199643	9.445309269	0	122.9011688	1.75880712	0	33.49124433	0
miR-6988-3p	4.760377086	0	0	0	0	0	0	0	0	0	0	0
miR-871-3p	0	18.2544766	8.389311876	0	0	0	0	0	0	0	0	0
miR-539-5p	81.65877617	42.59377874	67.11449501	14.04936957	181.1807807	56.67185561	1.652568037	24.58023377	72.11109194	47.40761088	41.86405541	98.29450325
miR-146-5p	62.25108497	106.2078639	131.4325527	1381.521341	204.6671782	472.2654634	14.04682831	0	82.66393466	55.69243608	84.86985779	119.0285
miR-143-3p	2662.14934	1648.98772	1397.169982	580.7072754	348.9407629	453.3748449	1356.758358	817.8514144	1859.059126	1116.61033	588.1899785	1064.857119
miR-339-3p	0	0	0	0	3.355199643	0	0.826284018	113.962902	72.9904955	6.904021001	49.09511953	0
miR-27b-5p	7.323657055	0	0	0	0	9.445309269	79.32326576	0	0	9.665629402	0.190291161	29.43715592
miR-5110/7081-5p	61.15253641	8.850655322	15.38040511	14.04936957	107.3663886	1001.202783	20.65710046	0	80.02572398	30.83796047	10.08543153	8.959134411
miR-485-5p/1962	246.8072428	212.9688937	128.2865608	290.3536377	288.5471693	1105.101184	390.0060567	303.901072	140.7045696	513.1988944	321.4017709	137.7146947
miR-423-5p	2222.363733	2873.69715	2544.757936	2833.289529	949.5214989	755.6247415	1596.380724	2051.332236	1484.43321	1370.218035	2048.294057	1550.698179
let-7-5p/miR-98-5p	1774.522105	2830.550205	1613.544318	25321.64708	15507.73275	53205.42711	4034.744862	5838.922803	6571.782805	11734.53436	9456.328952	10872.29357
miR-7674-5p	0.366182853	0	27.96437292	0	0	0	0	0	0	0	0	0
miR-672-5p	162.5851866	94.59137875	239.0953885	9.366246378	23.4863975	37.78123708	2.478852055	44.69133412	24.62329969	34.52010501	72.69122348	62.20199034
miR-329-5p	0.732365706	37.61528512	20.97327969	4.683123189	6.710399286	0	0	29.04936718	80.90512754	28.07635207	46.05046095	5.887431184
miR-574-5p	0	0.553165958	15.38040511	0	3.355199643	0	0	0	0.87940356	7.364289068	0	8.447183873
miR-219a-1-3p	23.43570258	17.70131064	12.23441315	0	0	0	0.826284018	0	0	0	0	28.92520538
miR-190-5p	0	2.765829788	0	0	0	0	0	0	0	0.920536134	0	0
miR-369-5p	130.3610956	100.6762043	92.98153996	28.09873913	509.9903457	236.1327317	280.9365663	227.925804	342.9673885	288.5880779	153.5649669	252.6475904
miR-344-3p/344c-3p	0	0	0	0	0	0	0	0	0	8.745093268	0	0
miR-466bco-5p	0	0	0	0	0	0	0	0	0	2.301340334	0	0
miR-7067-3p	0	0	0.349554662	0	0	0	0	0	0	18.87099074	11.41746966	0
miR-679-3p	0.732365706	0	0.349554662	4.683123189	0	0	0	22.34566706	0.87940356	8.745093268	36.91648523	0
miR-770-5p	102.1650159	65.82674896	48.93765261	88.97934059	83.87999107	18.89061854	67.75528951	98.32093506	70.35228481	113.2259444	40.53201728	99.83035486
miR-298-5p	1629.513695	1307.684324	1786.92343	1723.389333	1070.308686	595.0544839	1877.31729	2147.418604	1023.625744	937.1057839	939.4674616	891.3058862
miR-103-3p/107-3p	929.7382632	812.6007917	880.1786377	772.7153262	436.1759536	406.1482986	991.5408221	826.7896812	708.7992695	629.6467153	670.39576	558.0260861
miR-1968-5p	0	0	0	0	0	0	0	0	11.43224628	0	0	0
miR-324-5p	33.68882245	0	0	0	0	0	193.3504603	0	0.87940356	0	0	0
miR-702-3p	114.2490501	120.5901788	215.6752261	379.3329783	154.3391836	66.11716488	185.0876201	2.234566706	199.6246082	69.50047808	59.37084222	88.05549249
miR-3072-3p	6.957474203	0.553165958	0	4.683123189	0	0	0	0	114.3224628	0	0	0
miR-7240-3p	0	0.553165958	0	0	0	0	0	0	0	0	0	0
miR-666-5p	39.5477481	30.97729363	48.58809795	4.683123189	117.4319875	18.89061854	185.0876201	4.469133412	1.75880712	54.77189994	56.5164748	0
miR-6538	1.098548558	0	0	4.683123189	0	0	0	0	0	5.523216801	0	0.255975269
miR-744-5p	183.8237921	79.6558979	348.1564429	23.41561594	33.55199643	566.7185561	163.6042356	545.2342762	229.5243292	208.0411662	94.76499815	185.3260947
miR-126b-3p	0	0	0	0	0	0	0	0	0.87940356	0	0	0
miR-221-3p/222-3p	107.2915759	120.0370128	49.63676193	1128.632689	36.90719607	37.78123708	277.6314302	118.4320354	118.7194806	40.04332181	81.63490805	130.5473871
miR-423-3p	1562.13605	1556.609005	1515.319458	1742.121826	697.8815257	1407.351081	1585.639031	1117.283353	590.9591924	1010.288407	803.0286992	875.4354195
miR-345-5p	19.4076912	0	0	0	0	0	0	0	0	0	16.74562216	0.255975269
miR-1258-5p	0	17.70131064	0	0	0	0	0	0	0	0	0	0
miR-6918-5p	0	0	0	0	0	9.445309269	0	0	30.77912461	11.96696974	0	0
miR-666-3p	17.21059408	34.84945533	21.67238901	4.683123189	328.809565	755.6247415	128.0740228	33.51850059	16.70866764	77.78530328	19.9805719	33.27678495
miR-138-5p	9.520754172	0	0	0	3.355199643	0	0	0	0.87940356	0	0	0
miR-5121	38.44919954	42.59377874	47.53943396	0	53.68319429	47.22654634	46.27190503	0	9.673439162	48.32814701	13.32038127	3.327678495
miR-7010-5p/7027-5p/7683-3p	7.323657055	0	0	0	0	0	0	0	0	0	0	0
miR-7-5p	1702.750265	1468.102452	1643.955573	10232.62417	9280.482212	6517.263396	14943.34647	16238.59625	12050.46699	6893.434836	11497.77253	11409.84163
miR-671-5p	37.35065098	4.425327661	0	0	0	9.445309269	0	0	40.45256377	9.665629402	0	21.75789785
miR-1-3p/206-3p	5593.443076	3331.718563	1519.514114	1522.015036	1996.343788	9511.426434	161.1253836	69.27156788	794.1014148	171.6799889	58.22909525	364.2528076
miR-3095-3p	61.15253641	0	27.61481826	4.683123189	3.355199643	0	0.826284018	0	0	8.284825202	46.81162559	19.19814517
miR-184-3p	0	0	0	0	3.355199643	0	0	0	28.14091393	7.364289068	17.12620449	0
miR-139-3p	22.70333687	0	0	4.683123189	0	9.445309269	0	0	0	0	0	0
miR-185-5p	13.54876555	37.61528512	0.349554662	0	6.710399286	9.445309269	142.9471352	31.28393388	0	34.05983694	24.54755976	36.09251291
miR-505-5p	21.23860546	24.89246809	0	0	0	9.445309269	0	0	0	14.26831007	0.190291161	56.05858388
miR-28	0.732365706	0	0	4.683123189	0	0	0.826284018	0	48.36719581	0.460268067	33.49124433	0.767925807
miR-1249-5p	0	0	38.1014581	0	0	0	0	0	0	0	0	0
miR-122-5p	125.6007185	105.1015319	111.8574917	26314.4692	20188.23625	14479.65911	15619.2468	34016.80896	16189.81954	14125.1667	9019.99132	9177.73729
miR-3535	33.68882245	37.06211916	62.91983907	51.51435508	20.13119786	37.78123708	54.53474521	2.234566706	21.10568544	108.6232638	27.21163602	16.12644194
miR-1934-3p	0	0	0	0	154.3391836	9.445309269	0	0	0	0	0	0
miR-31-5p	52.7303308	24.89246809	1.398218646	487.0448116	1093.795084	47.22654634	101.6329343	639.0860779	257.6652431	136.6996158	192.764946	260.5828237
miR-34-5p/449-5p	13.91494841	49.23177023	77.95068952	9.366246378	6.710399286	0	1.652568037	0	15.82926408	7.824557135	0	0
miR-541-3p	0	0	0	4.683123189	0	0	0	140.7777025	0	0	0	0
miR-25-5p	112.0519529	287.093132	140.8705286	4.683123189	16.77599821	37.78123708	1.652568037	96.08636835	118.7194806	121.5107696	0.190291161	17.40631828
miR-6933-5p	8.422205614	0	0	0	0	0	0	0	0.87940356	0	0	0.255975269
miR-7687-5p	0	16.59497873	0	0	3.355199643	0	28.09365663	71.50613459	0	0	0	0
miR-337-5p	239.4835857	365.642698	329.2804911	313.7692536	382.4927593	1199.554277	718.040812	596.6293105	525.883329	397.2113416	304.6561487	452.8202506
miR-24-3p	518.5149195	388.3225022	672.5431687	2580.400877	2781.460504	3749.78778	2808.539378	3103.813155	2205.544129	2013.212524	2077.028022	2250.534564
miR-760-3p	82.02495902	42.59377874	113.605265	9.366246378	13.42079857	37.78123708	107.4169224	37.987634	59.79944209	130.2558629	87.15335172	44.02774625
miR-7679-5p	13.54876555	0	0	0	0	0	0	0	0	0	0	0
miR-1247-3p	0	0	0	0	0	0	0	0	0	1.3808042	0	0
miR-92b-5p	213.850786	216.8410554	236.6485058	9.366246378	483.1487486	47.22654634	4.131420092	8.938266824	140.7045696	8.284825202	148.6173967	137.2027441
miR-365-5p	43.94194233	0	0.699109323	14.04936957	6.710399286	0	0	4.469133412	37.81435309	1.3808042	18.26795145	0
miR-296-5p	42.47721092	0	15.72995977	0	0	9.445309269	109.0694904	0	0	10.58616554	0.190291161	39.42019141
miR-5621-3p	0	0	0	0	167.7599821	0	0	0	0	0	0	0
miR-762/6940-5p/7648-3p	0	0	0	0	0	0	0	134.0740024	0	0	0	0
miR-326-5p/486-3p/6954-5p	0	23.23297022	0	0	0	18.89061854	1.652568037	2.234566706	0	5.062948734	24.16697744	0
miR-128-5p	0	0	17.82728774	0	0	0	0	0	0.87940356	0.460268067	0	0
miR-6244	0	0	0	4.683123189	0	0	0.826284018	0	1.75880712	0	0	0
miR-342-5p	44.30812518	54.21026385	51.7340899	14.04936957	13.42079857	37.78123708	0.826284018	2.234566706	14.07045696	73.18262262	168.9785509	168.9436775
miR-6931-5p	0	0	0	0	0	0	0	0	0	16.10938234	0	0
miR-193-5p	0.732365706	0	40.54834073	0	0	755.6247415	0.826284018	0	3.517614241	0	14.08154591	0
miR-23a-5p	8.056022761	0	0	206.0574203	0	0	0	4.469133412	0	17.49018654	0	0
miR-379-5p/1193-5p	2692.908699	3312.357754	3301.893333	5039.040551	5901.796172	6488.927468	7886.880955	13483.3755	6913.87079	7191.688543	5655.453304	5825.741144
miR-540-3p	159.289541	208.543566	82.14534545	257.5717754	93.94559	28.33592781	190.0453242	158.6542361	72.11109194	61.21565288	86.96306056	80.63220969
miR-412-5p	94.10899316	0.553165958	90.88421199	14.04936957	93.94559	56.67185561	346.2130037	212.2838371	90.5785667	72.26208648	150.139726	240.3607775
miR-341-5p	16.11204552	0	35.30502081	0	6.710399286	0	0	0	7.035228481	0	0	0
miR-5106/6897-3p	18.30914264	0.553165958	1.048663985	14.04936957	120.7871871	56.67185561	110.7220585	0	3.517614241	0.460268067	0	0.255975269
miR-6900-3p	0	0	23.42016232	0	0	0	0	172.0616364	0	0	0	0
miR-675-5p	0	2.21266383	0	0	0	0	0	0	0	0	0	0
miR-3070-2-3p/3070-3p	0	0	0	0	0	0	0	0	0	13.34777394	0	0
miR-667-5p	12.81639985	17.70131064	24.81838097	0	0	18.89061854	1.652568037	0	82.66393466	6.443752935	0	76.02465486
miR-1938	0	0	0	0	0	0	0	0	5.276421361	0	0.190291161	0
miR-92a-2-5p	249.3705227	529.3798214	360.0413014	4.683123189	10.06559893	37.78123708	0.826284018	2.234566706	5.276421361	0	1.522329288	1.535851613
miR-323-5p	20.1400569	69.1457447	63.96850306	0	3.355199643	18.89061854	54.53474521	78.20983471	2.638210681	16.10938234	19.21940726	0
miR-1188-5p	0.732365706	0	0	0	3.355199643	0	0.826284018	0	167.96608	28.07635207	0.190291161	0
miR-409-5p	28.19607966	136.6319915	79.34890816	18.73249276	221.4431764	94.45309269	45.44562101	51.39503424	152.1368159	124.272378	212.1746445	44.53969678
miR-23b-5p	0.366182853	0.553165958	0.699109323	0	0	0	0.826284018	15.64196694	1.75880712	42.34466214	0	67.06552044
miR-7010-3p/7041-3p	0	9.403821279	0	0	3.355199643	9.445309269	0	0	0	0	0	0.255975269
miR-453/496a-5p	8.788388466	0	0	0	0	0	0	0	0	0	0	0
miR-92a-1-5p	10.25311988	4.425327661	14.33174112	0	0	0	0	0	0	0	0	0
miR-410-5p/494-5p	76.89839908	19.36080852	13.28307714	0	120.7871871	0	19.83081644	0	0.87940356	35.44064114	16.17474868	0.767925807
miR-299a-5p	17.94295979	0	0	0	93.94559	9.445309269	0	0	0	0	0	0
miR-30-5p/384-5p	5646.905773	8374.932598	5848.399042	10256.03978	8897.989453	12411.13638	8515.683093	9572.883768	7691.263537	6978.584428	7770.158975	9162.890725
miR-194-5p	20.50623975	16.04181277	1.398218646	861.6946667	10.06559893	642.2810303	104.9380703	51.39503424	75.62870618	95.27548982	204.7532892	155.1210129
miR-3101-5p	0	0	0	0	0	0	0	0	0	8.745093268	0	0
miR-376a-5p	23.80188543	1.106331915	0	0	3.355199643	9.445309269	49.5770411	100.5555018	34.29673885	60.29511675	0.380582322	47.35542474
miR-3963	725.0420485	867.3642215	869.6919978	295.0367609	1647.403025	2361.327317	463.5453343	1604.418895	458.1692549	195.1536603	841.8480961	431.5743033
miR-351-3p	34.05500531	19.36080852	15.38040511	0	3.355199643	9.445309269	0	0	61.55824921	7.824557135	0	0
miR-668-3p	3.661828528	39.82794895	0	0	0	9.445309269	97.50151417	0	88.81975958	2.301340334	35.77473826	30.461057
miR-223-3p	0	0	0.349554662	482.3616884	0	991.7574732	0.826284018	0	0	0	0	0.255975269
miR-1955-5p	0	15.48864681	0	0	0	0	0	0	0	0	0	0
miR-7042-3p	0	0.553165958	0	0	57.03839393	0	0	0	0	0	0	0
miR-877-3p	30.39317678	51.44443406	36.00413014	140.4936957	70.4591925	0	23.96223653	0	34.29673885	62.13618901	75.73588206	22.26984839
miR-346-5p	0.366182853	43.70011065	0	0	0	0	0	0	0.87940356	9.205361335	0.190291161	0
miR-3075-5p	0	0	0	0	0	0	0	0	0	15.64911427	0	0
miR-431-5p	698.6768831	461.3404086	521.8851096	351.2342392	915.9695025	349.476443	1106.394301	1222.307988	835.4333822	1683.660588	647.5608207	632.2589141
miR-3068-3p	28.92844537	0	0.699109323	0	6.710399286	0	0	2.234566706	0.87940356	0	40.72230844	17.66229355
miR-542-3p	24.16806828	39.82794895	107.6628357	4.683123189	231.5087754	47.22654634	109.8957744	2.234566706	2.638210681	12.4272378	100.473733	127.4756839
miR-134-5p	272.8062253	311.4324341	239.7944978	266.9380218	1016.625492	122.7890205	545.3474521	375.4072066	305.1530354	562.4475776	444.520152	523.7254001
miR-19-3p	103.6297473	123.9091745	162.5429176	0	10.06559893	9.445309269	2.478852055	0	62.43765277	50.16921928	34.44270013	87.03159142
miR-143-5p/1930-3p	0	1.659497873	0	0	0	0	0	0	0	0	0	0
miR-293-3p	515.9516395	617.3332087	522.2346643	182.6418044	218.0879768	103.898402	50.40332512	6.703700118	104.6490237	18.41072267	2.854367414	2.30377742
miR-705/6922-5p/6935-5p/6993-5p/7008-5p	4.394194233	0	0.349554662	0	0	0	0	0	0.87940356	0.460268067	23.21552164	0.255975269
miR-7658-5p	6.225108497	0	0	0	0	0	40.4879169	0	0	0	0	0
miR-3102-5p.2-5p	51.26559939	0	54.53052719	4.683123189	6.710399286	18.89061854	0.826284018	2.234566706	0	5.523216801	0.190291161	83.44793765
miR-203-5p	0	0	0	0	0	0	0	0	0	0	0	5.375480646
miR-3067-5p	0.366182853	14.93548086	0	0	0	0	0	0	0	0	0	0
miR-22-5p	0	0	0	0	0	0	0	0	0	0	12.36892546	0
miR-3094-5p	13.1825827	0	0	0	0	0	0	0	0	1.3808042	0	0
miR-669aflp-5p	176.1339522	328.0274129	244.6882631	121.7612029	1043.467089	103.898402	89.23867399	4.469133412	155.6544302	124.272378	105.0407208	30.97300753
miR-6969-3p	0	0	0.699109323	0	0	18.89061854	0.826284018	0	0	0	31.96891504	0
miR-299b-5p	0.732365706	0	0	0	0	0	0	0	0	0	0	0
miR-669b-5p	26.3651654	0	0	0	3.355199643	0	0	0	0	0	0	0
miR-9-3p	0.366182853	0	32.85813818	0	0	0	0	8.938266824	0	0	0	0
miR-1981-5p	0.366182853	1.106331915	0	0	3.355199643	0	114.0271945	0	0	17.49018654	31.58833272	27.90130431
miR-6237	0.366182853	0	0	0	0	0	0	0	0	0	0	0
miR-124-3p.2	0	13.82914894	0	0	0	0	0	0	0	0	0	0
miR-467b-5p	9.886937025	1.659497873	0	0	0	0	0	0	0	0	0	0
miR-467eh-5p	43.94194233	14.3823149	26.21659961	9.366246378	6.710399286	9.445309269	103.2855023	0	0	14.26831007	35.96502942	0.511950538
miR-374c-5p	0	0.553165958	0	0	0	0	0	0	0	0	0	0
miR-155-5p	36.61828528	90.16605109	13.6326318	9.366246378	0	9.445309269	14.04682831	24.58023377	86.1815489	2.301340334	20.9320277	43.77177098
miR-466g	4.02801138	68.03941279	35.65457547	444.8967029	6.710399286	0	0.826284018	0	0	8.284825202	0.380582322	0.255975269
miR-466bcp-3p	315.2834362	453.0429193	406.1825167	351.2342392	10.06559893	56.67185561	309.8565069	113.962902	258.5446467	120.5902335	32.53978852	157.4247904
miR-3618-3p	0	0	0	0	0	9.445309269	0	0	0	0	0	0
miR-6940-3p	2.929462822	0	0	0	0	0	0	0	0	0	0	0
miR-151-3p	498.7410455	446.4049278	528.5266482	917.892145	218.0879768	217.2421132	621.3655818	261.4443046	566.3358928	399.0524139	584.003573	186.605971
miR-5108	1.830914264	0	8.738866538	0	0	0	0	0	2.638210681	0	0.380582322	0
miR-877-5p	192.9783634	331.8995746	195.0515011	23.41561594	184.5359804	66.11716488	340.4290156	33.51850059	433.5459552	208.9617023	107.7047971	282.0847463
miR-5099	512.289811	499.5088597	640.0345852	117.0780797	147.6287843	255.0233503	224.749253	49.16046753	121.3576913	632.8685918	213.3163914	142.3222495
miR-7080-5p	0.366182853	23.23297022	0	0	0	0	0	0	0.87940356	0	0	0.255975269
miR-331-5p/6973b-5p	0.366182853	29.87096171	10.48663985	4.683123189	10.06559893	9.445309269	0	0	0	8.745093268	8.182519921	73.2089269
miR-669c-5p	409.7586122	376.7060171	709.9455175	1269.126384	80.52479143	151.1249483	461.8927663	487.1355419	322.7411066	421.1452811	442.6172404	326.3684678
miR-340-5p	85.32060469	127.2281703	103.1186251	393.3823479	20.13119786	85.00778342	176.8247799	122.9011688	78.26691686	122.8915738	224.7338611	266.9822054
miR-374b-5p	213.4846032	319.7299235	241.1927164	346.551116	13.42079857	66.11716488	23.96223653	37.987634	95.85498806	47.40761088	130.9203187	97.0146269
let-7-3p/miR-98-3p	0	0	34.95546615	0	0	0	0	0	0.87940356	0	0	0
miR-1949/5618-3p	0	0.553165958	33.90680217	0	0	0	0	0	0	0	0	0
let-7d-3p	5.858925644	83.5280596	72.70736959	0	13.42079857	9.445309269	0.826284018	0	19.34687832	40.04332181	44.52813166	0.767925807
miR-361-5p	82.39114187	121.1433447	140.1714193	0	288.5471693	37.78123708	4.131420092	33.51850059	52.76421361	36.36117727	7.801937599	41.21201829
miR-421-3p	206.1609461	368.4085278	284.5374945	18.73249276	83.87999107	2210.202369	86.75982193	4.469133412	4.397017801	98.95763435	151.281473	161.5203947
miR-26-5p	5191.740487	5076.403993	5821.483333	6696.86616	5190.493848	7140.653807	4685.856668	6174.107808	4513.978474	5104.833128	6903.763319	6721.910561
miR-673-5p	94.84135887	49.78493619	37.05279412	491.7279348	10.06559893	56.67185561	0.826284018	225.6912373	177.6395192	108.6232638	6.279608311	136.6907936
miR-27-3p	573.4423474	478.4885533	188.7595172	2449.273428	1066.953486	9199.731228	1018.808195	1331.801757	1350.763868	835.3865412	1211.774113	1278.340493
miR-23-3p	413.4204408	235.095532	216.0247808	1241.027645	1902.398198	2408.553864	795.7115097	737.407013	1052.646062	1055.854945	999.028595	1069.720649
miR-5622-5p	0.366182853	0	0	0	0	0	0	0	0	0	33.87182665	0.255975269
miR-1983	634.9610667	700.8612683	758.8831701	290.3536377	318.7439661	1379.015153	426.3625535	218.9875372	523.2451183	377.4198147	568.9705713	513.2304141
miR-181b-3p	0	0	0	0	0	0	0	0	0	0	0.190291161	23.80570001
miR-677-5p	0.732365706	2.765829788	0	0	127.4975864	0	0	0	0	0	0	0
miR-485-3p	152.6982496	170.3751149	120.2468036	140.4936957	402.6239571	85.00778342	448.672222	683.777412	296.3589998	172.140257	310.1745924	152.8172355
miR-376b-3p	186.0208892	59.18875746	195.7506104	18.73249276	130.8527861	103.898402	152.8625434	297.1973719	236.5595577	214.4849191	209.320277	252.3916151
miR-136-3p	45.7728566	38.72161703	58.37562847	936.6246378	20.13119786	56.67185561	52.05589316	500.5429421	137.1869554	109.0835318	100.2834418	100.3423054
miR-433-3p	498.3748626	530.4861534	290.8294784	1128.632689	976.3630961	2635.241286	1212.158655	3079.232921	777.3927472	1383.565809	804.7413197	805.2981959
miR-1298-5p	0.366182853	0	0	0	0	0	0	2.234566706	0	0	0	27.1333785
miR-145-5p	6.225108497	0	30.41125555	0	3.355199643	0	0	2.234566706	0	12.4272378	0	1.279876344
miR-7081-3p	0	0	0	0	0	0	0	0	0	13.34777394	0	0
miR-204-5p/211-5p	5.858925644	0	44.39344201	0	3.355199643	0	35.53021279	0	0.87940356	2.301340334	9.704849209	0
miR-425-3p	0.366182853	0	39.15012209	0	0	0	0	0	0.87940356	0	3.99611438	0
miR-542-5p/6966-5p	6.59129135	0	0	0	0	9.445309269	0	0	0	0.460268067	0	0
miR-376a-3p	0	0.553165958	0.349554662	0	0	0	113.2009105	0	0	0	14.08154591	0
miR-3102-3p.2-3p	12.08403414	7.191157449	34.60591149	0	3.355199643	9.445309269	47.92447307	0	136.3075518	10.12589747	34.63299129	0.767925807
miR-344f-3p	0	0	0	0	77.16959179	0	0	0	0	0	0	0
miR-3084-3p	4.394194233	0	0	0	0	0	0	0	0	0	0	0
miR-3110-5p	0	0.553165958	3.145991954	0	0	0	0	0	0	0	6.660190633	0
miR-470-5p	0	0.553165958	30.76081021	0	0	0	0	0	0	0	0	0.255975269
miR-488-3p	12.45021699	0	0	0	0	0	0	11.17283353	0	0	0	0
miR-127-5p	0	1.106331915	0	0	3.355199643	0	0	8.938266824	0	0.920536134	0.190291161	21.75789785
miR-183-3p	14.28113126	0.553165958	11.53530383	9.366246378	0	9.445309269	77.67069773	2.234566706	0	68.11967388	35.20386478	66.04161937
miR-192-5p/215-5p	5.858925644	0.553165958	0	0	6.710399286	0	27.26737261	2.234566706	0	54.31163188	19.79028074	21.50192259
miR-3077-3p	0	0	0	0	0	0	0	0	0	17.49018654	0	0
miR-6944-5p	7.323657055	0	0	0	0	0	0	0	0	0	0	0
miR-1224-5p	0.366182853	1.106331915	0	0	13.42079857	9.445309269	261.1057498	279.3208382	82.66393466	153.7295343	76.4970467	39.93214194
miR-6977-5p	0	0	0	0	0	0	1.652568037	0	0	0	0	0
miR-7068-5p	0.366182853	0	10.83619451	0	0	0	0	0	0	0	1.332038127	0
miR-702-5p/3102-5p	30.39317678	64.16725108	0	0	0	9.445309269	0	0	0.87940356	0	0	20.73399678
miR-6399	0	0	0	0	0	0	0	0	0	7.364289068	0	0
miR-153-3p	0	0	0	0	0	0	0	0	0	6.443752935	0	0
miR-669h-5p	27.46371396	0	15.72995977	0	3.355199643	18.89061854	0.826284018	0	0	4.142412601	0	37.88433979
miR-33-5p	0	0	0.349554662	4.683123189	3.355199643	0	0.826284018	0	0	16.5696504	0.190291161	62.4579656
miR-874-3p	9.154571319	0	0	0	0	0	0	0	37.81435309	3.221876467	11.98834314	0
miR-24-5p	0	0	0	0	0	0	40.4879169	0	0	0	0	0
miR-679-5p	62.25108497	99.56987237	89.13643868	557.2916595	10.06559893	18.89061854	51.22960914	111.7283353	64.19645989	84.22905622	31.96891504	30.20508173
miR-6982-5p	0	0	0.349554662	0	0	0	0	0	0	0	0	0
miR-1843b-5p	0	0	1.398218646	0	0	0	0	0	0	0	0	0
miR-376b-5p/376c-5p	0	0	0	0	0	28.33592781	24.78852055	35.75306729	38.69375665	11.0464336	0	18.68619463
miR-328-3p	22.33715402	45.91277448	23.42016232	9.366246378	164.4047825	18.89061854	74.36556165	51.39503424	80.02572398	36.36117727	28.54367414	50.93907851
miR-1291	5.126559939	4.978493619	6.291983907	0	0	0	0.826284018	0	1.75880712	4.602680668	3.99611438	0.511950538
miR-3547-5p/6368/6404/6405	0	0	0	0	3.355199643	9.445309269	15.69939635	0	0.87940356	0	14.84271055	0
miR-30-3p/6958-5p	45.04049089	138.2914894	102.7690705	4.683123189	3.355199643	9.445309269	0	0	0.87940356	67.65940581	19.79028074	0.767925807
miR-1982-5p	0	0	0	0	0	0	0	0	0.87940356	0	0	0
miR-30-3p	43.57575948	0	66.41538569	14.04936957	3.355199643	18.89061854	0.826284018	2.234566706	0	13.808042	34.44270013	0.511950538
miR-770-3p	120.8403414	75.78373619	130.7334434	18.73249276	244.9295739	66.11716488	224.749253	411.1602739	29.89972105	73.64289068	188.5785405	201.9644871
miR-7069-5p	2.197097117	0	0	0	0	0	0	0	0	0	0	0
miR-7237-5p	0.366182853	0	0	0	0	0	0	0	0	0	3.805823219	0
miR-182-3p	0	21.02030639	0	0	0	0	0	0	0	0	0	0
miR-380-5p	5.858925644	0.553165958	10.48663985	0	10.06559893	18.89061854	141.2945671	0	0.87940356	3.682144534	62.41550079	5.375480646
miR-3066-5p	0	0	0.349554662	0	0	0	0	0	0	0	0	0
let-7c-1-3p	0	0	0	0	0	0	0	0	0	2.301340334	0	0
miR-493-5p	268.4120311	252.2436767	292.5772517	18.73249276	50.32799464	56.67185561	33.05136074	183.2344699	77.3875133	232.4353737	223.2115318	14.33461506
miR-135b-3p	8.788388466	0	0	0	0	0	0.826284018	0	0	0	0	0
miR-210-3p	11.71785129	0	0	0	3.355199643	0	82.62840184	62.56786777	0	0	0	0
miR-218-5p	734.5628026	804.8564683	467.0050278	384.0161015	265.0607718	151.1249483	188.3927562	214.5184038	37.81435309	89.75227302	274.3998541	354.5257474
miR-134-3p/3620-5p	0	0	0	0	0	0	0	0	0	5.523216801	0	0
miR-5129-5p	0.366182853	0	0	0	0	0	0	0	0	0	0	0
miR-5622-3p	0	0	0	0	0	0	0	0	0	22.55313527	0	0
miR-7655-3p	0	0	0	0	0	0	0	0	0	5.523216801	0	0
miR-325-3p	0	0	19.22550638	0	0	0	0	0	0	0	0	3.839629033
miR-412-3p	12.81639985	0	18.1768424	0	3.355199643	0	0.826284018	31.28393388	0.87940356	17.02991847	0.380582322	9.727060217
miR-384-3p	2.929462822	0	0	0	0	9.445309269	0	0	36.93494953	12.88750587	0	0
miR-3074-5p	34.05500531	0	0.699109323	0	171.1151818	0	0	0	0	0	0	0
miR-145a-3p	14.64731411	0	0	0	0	0	0	37.987634	0	0	0	0
miR-434-3p	361.7886585	539.8899746	710.2950722	1231.661399	1170.964675	538.3826283	1381.546879	2294.900007	927.770756	1287.830051	992.1781132	821.1686625
miR-3057-5p	23.06951972	0	0	0	0	0	0	0	0	0	0	0
miR-182-5p	5716.846697	6493.06201	7309.887081	12457.10768	11974.70753	11636.62102	14876.41747	19791.55731	12262.40324	11191.87831	13367.0026	14429.06993
miR-96-5p	55.65979362	37.06211916	104.5168438	9.366246378	610.646335	1303.452679	244.5800694	241.3332042	37.81435309	66.27860161	112.0814938	52.73090539
miR-450a-1-3p/450b-3p	72.50420485	60.29508938	66.06583102	0	318.7439661	0	23.96223653	0	41.33196733	6.904021001	0	25.08557635
miR-758-3p	69.94092488	0	29.36259157	0	161.0495829	28.33592781	0	0	0	8.284825202	0.190291161	0
miR-592-5p	5.126559939	0	0	0	0	9.445309269	0	0	0	0	0	0
miR-375-3p	4136.767688	3826.248929	3922.702411	8022.190022	7099.602444	6470.036849	15141.65464	21427.26014	10952.09194	8576.635156	13108.20662	10123.82188
miR-5101	0	0	0	0	0	0	0	0	0	0	2.664076253	0
miR-30a-3p/30d-3p/30e-3p	276.8342367	460.2340767	218.1221088	866.3777899	218.0879768	462.8201542	192.5241763	281.5554049	347.3644063	309.3001409	306.9396426	411.0962818
miR-450b-5p	12.81639985	50.33810214	0	4.683123189	0	0	39.66163288	0	0	0	0.190291161	19.19814517
miR-450a-5p	0.366182853	26.55196597	103.8177345	0	10.06559893	28.33592781	39.66163288	4.469133412	0.87940356	14.26831007	17.88736913	45.05164732
miR-335-3p	1602.049981	2144.624418	2695.415995	1634.409993	476.4383493	670.6169581	870.9033554	592.1601771	1352.522676	1048.490656	1056.496526	946.5965443
miR-129-5p	5.858925644	39.27478299	32.85813818	4.683123189	10.06559893	0	79.32326576	0	2.638210681	25.31474367	40.53201728	26.62142796
