# Supplementary material for: miR-302 regulates pancreatic progenitor pool and pancreatic size
Source: Biol Open. 2026 Jan 2;15(1):bio062353. doi: 10.1242/bio.062353 (PMC12805655; doi:10.1242/bio.062353)
Supplement: Table S7. [file biolopen-15-062353-TableS7.csv]

Ensembl	baseMean	log2FoldChange	lfcSE	stat	pvalue	padj	EntrezID	GeneSymbol
ENSMUSG00000048377	13.21633185	7.164614015	3.910112778	1.83232925	0.066902382	NA	270004	Foxi2
ENSMUSG00000038567	10.90825932	6.887593941	3.910821079	1.761163142	0.078210794	NA	13081	Cyp24a1
ENSMUSG00000044220	10.61933593	6.851096643	3.910924939	1.751784233	NA	NA	18089	Nkx2-3
ENSMUSG00000063727	8.259461259	6.486767223	3.912119094	1.658121102	0.097293025	NA	18383	Tnfrsf11b
ENSMUSG00000104213	6.953136622	6.244810357	2.617219519	2.386047602	0.017030546	NA	380797	Ighd
ENSMUSG00000001496	6.123575617	6.064104471	2.358918523	2.57071383	0.010148915	NA	21869	Nkx2-1
ENSMUSG00000074071	5.43484801	5.883763346	1.680085869	3.502061087	0.000461674	NA	434197	Fam169b
ENSMUSG00000025215	5.056826634	5.786522568	2.776800387	2.08388136	0.03717096	NA	21908	Tlx1
ENSMUSG00000004872	5.090521017	5.785913257	2.80359477	2.063748056	0.03904161	NA	18505	Pax3
ENSMUSG00000036594	4.424723305	5.594372405	2.854775434	1.959654107	0.050036233	NA	14960	H2-Aa
ENSMUSG00000036800	4.371694503	5.566589244	2.304404683	2.41563007	0.015708011	NA	70363	Fam135b
ENSMUSG00000079604	3.959964782	5.423547225	2.41738965	2.243555244	0.024861032	NA	100040710	Gm13219
ENSMUSG00000104231	3.880504177	5.39943141	2.336729693	2.310678649	0.020850611	NA	NA	NA
ENSMUSG00000026413	3.817890763	5.370443244	2.980045266	1.802134788	0.071524202	NA	18772	Pkp1
ENSMUSG00000026676	7.481481597	5.364120916	1.7307606	3.099285317	0.001939881	NA	74186	Ccdc3
ENSMUSG00000046280	7.551353755	5.357733825	1.519191831	3.526699997	0.000420773	NA	214547	She
ENSMUSG00000049353	3.737195519	5.3420045	2.370892293	2.253162033	0.024248934	NA	74023	Rd3
ENSMUSG00000042581	3.722776804	5.335108699	2.424217523	2.200754944	0.027753377	NA	210417	Thsd7b
ENSMUSG00000036110	3.728767935	5.332250467	2.403656415	2.218391295	0.026528164	NA	218103	Slc17a2
ENSMUSG00000055368	3.614368335	5.289544545	3.02105183	1.750895	0.079963998	NA	20538	Slc6a2
ENSMUSG00000029307	3.539778644	5.273280721	3.001645318	1.756796744	0.07895246	NA	13406	Dmp1
ENSMUSG00000075520	3.554191376	5.261269607	1.985794042	2.649453818	0.008062199	NA	102635496	Malrd1
ENSMUSG00000021609	6.86792608	5.232163223	1.980657194	2.641629878	0.008250817	NA	13162	Slc6a3
ENSMUSG00000099336	3.390474867	5.205198057	2.413729446	2.156496067	0.031044951	NA	NA	NA
ENSMUSG00000041828	3.360329176	5.182713839	2.644769268	1.959609068	0.050041501	NA	217258	Abca8a
ENSMUSG00000020908	3.3567337	5.18030525	2.46603171	2.100664492	0.035670428	NA	17883	Myh3
ENSMUSG00000046167	3.21705733	5.118715375	2.597233438	1.970833773	0.048742892	NA	235379	Gldn
ENSMUSG00000097886	2.960622516	5.004268895	2.087076707	2.397740762	0.016496536	NA	544792	Gsg1l2
ENSMUSG00000053747	2.908869153	4.97770604	3.179160461	1.565729727	0.117411904	NA	20669	Sox14
ENSMUSG00000102483	2.884792203	4.969952999	2.533378244	1.961788774	0.049787081	NA	631584	Catspere1
ENSMUSG00000050211	2.848657377	4.955333753	2.528979864	1.959420011	0.050063619	NA	329502	Pla2g4e
ENSMUSG00000023403	2.782452476	4.928971789	2.639539471	1.867360516	0.06185126	NA	77485	Stk31
ENSMUSG00000093465	2.781254649	4.926265242	3.185908162	1.546267184	0.122040054	NA	NA	NA
ENSMUSG00000046049	2.727064831	4.884498656	3.231882084	1.511348041	0.1306998	NA	271209	Rp1l1
ENSMUSG00000098832	2.674078823	4.855864169	2.075994807	2.339054102	0.019332634	NA	547035	Kdm4dl
ENSMUSG00000024471	5.286643815	4.831244855	1.636006411	2.95307208	0.003146285	NA	58916	Myot
ENSMUSG00000026288	5.202814935	4.825141982	2.185998491	2.207294288	0.027293506	NA	16331	Inpp5d
ENSMUSG00000086788	2.595816045	4.820130967	2.593612013	1.858462616	0.063103347	NA	73937	1700029M20Rik
ENSMUSG00000027202	2.4260696	4.727696849	2.647631529	1.785632479	0.074158785	NA	20495	Slc12a1
ENSMUSG00000026581	2.401992651	4.715307015	3.31266585	1.423417643	0.154615121	NA	20343	Sell
ENSMUSG00000046207	2.401992651	4.715307015	3.31266585	1.423417643	0.154615121	NA	104709	Pik3r6
ENSMUSG00000003227	25.20198454	4.673119774	2.400233334	1.946943952	0.051541455	0.433542325	13608	Edar
ENSMUSG00000061816	21.11497541	4.648393789	3.331890739	1.395121915	0.162979079	NA	17901	Myl1
ENSMUSG00000023083	2.275571985	4.637504928	3.362426766	1.37921366	0.167828887	NA	333715	H2-M10.2
ENSMUSG00000024565	2.269542049	4.635455328	2.332058826	1.987709434	0.046843835	NA	20689	Sall3
ENSMUSG00000031377	2.280363294	4.629000856	2.704483541	1.711602524	0.086969943	NA	12169	Bmx
ENSMUSG00000066510	2.282758949	4.625497379	3.392183144	1.363575368	0.172701249	NA	330963	Ankdd1a
ENSMUSG00000109227	2.282758949	4.625497379	3.392183144	1.363575368	0.172701249	NA	NA	NA
ENSMUSG00000048776	4.532175141	4.609291372	2.092294439	2.202984096	0.02759587	NA	19227	Pthlh
ENSMUSG00000055540	2.252688874	4.608747077	2.803354295	1.644011634	0.100173799	NA	13840	Epha6
ENSMUSG00000096225	2.208128457	4.585277682	2.316356273	1.979521775	0.04775729	NA	16875	Lhx8
ENSMUSG00000034009	2.149151319	4.555252389	3.416878394	1.333161987	0.182478651	NA	381489	Rxfp1
ENSMUSG00000098773	2.149151319	4.555252389	3.416878394	1.333161987	0.182478651	NA	118567354	Gm27179
ENSMUSG00000109882	2.149151319	4.555252389	3.416878394	1.333161987	0.182478651	NA	100417597	Gm18706
ENSMUSG00000074115	4.262486617	4.528522717	2.309183232	1.961092846	0.049868193	NA	20208	Saa1
ENSMUSG00000023391	2.094963496	4.508052383	2.357818846	1.911958754	0.055881485	NA	13392	Dlx2
ENSMUSG00000020007	2.091331209	4.50001157	2.820648524	1.595381889	0.110626863	NA	237313	Il20ra
ENSMUSG00000086396	2.092529036	4.499764652	3.475363922	1.294760708	0.19540279	NA	75279	4930555B11Rik
ENSMUSG00000087016	2.023928481	4.469948833	2.851511901	1.567571516	0.116981164	NA	NA	NA
ENSMUSG00000031131	2.022730654	4.468009593	3.476765868	1.285105113	0.198755555	NA	170828	Vgll1
ENSMUSG00000092250	2.022730654	4.468009593	3.476765868	1.285105113	0.198755555	NA	NA	NA
ENSMUSG00000045036	1.993819601	4.432825424	2.282642988	1.941970535	0.052140667	NA	381107	Tmem232
ENSMUSG00000072934	1.951693644	4.419741368	2.950985745	1.497716949	0.134206806	NA	100503240	Trpc5os
ENSMUSG00000015852	1.962514889	4.417702297	2.814829945	1.569438433	0.116545815	NA	80891	Fcrls
ENSMUSG00000033187	1.938435945	4.395188667	2.302619796	1.908777417	0.056290811	NA	212998	BC016579
ENSMUSG00000097603	1.897507815	4.376817506	2.900687557	1.508889676	0.131326979	NA	NA	NA
ENSMUSG00000000386	1.896309988	4.37513433	3.543007278	1.234864618	0.216880893	NA	17857	Mx1
ENSMUSG00000056529	1.896309988	4.37513433	3.543007278	1.234864618	0.216880893	NA	19204	Ptafr
ENSMUSG00000062609	1.904733584	4.371774174	2.848520459	1.534752598	0.124844611	NA	16516	Kcnj15
ENSMUSG00000101414	1.904733584	4.371774174	2.848520459	1.534752598	0.124844611	NA	NA	NA
ENSMUSG00000110682	1.891477879	4.362121144	2.415325824	1.806017682	0.070915578	NA	382036	A530010L16Rik
ENSMUSG00000021499	1.902299124	4.362040694	3.571711015	1.221274811	0.221981987	NA	76856	Catsper3
ENSMUSG00000075023	1.857775518	4.338758105	2.422830293	1.790780855	0.073328469	NA	381411	Accsl
ENSMUSG00000073209	1.825272978	4.323337388	3.002440078	1.439941273	0.149884015	NA	619665	Klf14
ENSMUSG00000029442	1.836094223	4.320722954	2.872650497	1.504089327	0.132558368	NA	269701	Wdr66
ENSMUSG00000036144	6.845363769	4.312811739	1.546514317	2.788730562	0.005291507	NA	17286	Meox2
ENSMUSG00000040584	1.81804322	4.298917129	3.61603703	1.188847651	0.234499623	NA	18671	Abcb1a
ENSMUSG00000105820	3.66605827	4.286184513	2.183624536	1.962876145	0.049660567	NA	NA	NA
ENSMUSG00000113861	3.643101383	4.283525044	1.782310369	2.403355285	0.016245396	NA	620915	Gm6190
ENSMUSG00000030724	1.769889322	4.275845127	3.616748886	1.182234449	0.237112687	NA	12478	Cd19
ENSMUSG00000115754	1.769889322	4.275845127	3.616748886	1.182234449	0.237112687	NA	NA	NA
ENSMUSG00000070798	3.605842505	4.252005475	2.196354635	1.935937579	0.052875346	NA	114868	Psg25
ENSMUSG00000000125	13.5056775	4.228352846	1.519975602	2.781855736	0.005404906	NA	22415	Wnt3
ENSMUSG00000056947	1.722929262	4.228000086	2.932499218	1.441773645	0.14936624	NA	17116	Mab21l1
ENSMUSG00000022357	1.732552679	4.22621627	2.442824547	1.730053136	0.083620782	NA	268807	Klhl38
ENSMUSG00000107130	1.712069211	4.209797799	3.684901282	1.142445205	0.25326901	NA	NA	NA
ENSMUSG00000116996	1.712069211	4.209797799	3.684901282	1.142445205	0.25326901	NA	NA	NA
ENSMUSG00000054641	9.517369732	4.207583137	1.772049194	2.374416665	0.017576703	NA	70945	Mmrn1
ENSMUSG00000113459	3.419665919	4.176381528	1.911014743	2.185426117	0.028857618	NA	NA	NA
ENSMUSG00000111521	1.66994126	4.171635458	2.998528564	1.39122752	0.164156444	NA	NA	NA
ENSMUSG00000099804	1.643468656	4.169200176	3.698072518	1.127398166	0.259574174	NA	NA	NA
ENSMUSG00000109656	1.630210957	4.144216106	2.460770362	1.684113304	0.092159774	NA	NA	NA
ENSMUSG00000047992	1.612161949	4.137007016	2.989468912	1.38386019	0.166401269	NA	240479	Dipk1c
ENSMUSG00000104974	1.596508596	4.11675448	3.012374281	1.366614536	0.171746159	NA	NA	NA
ENSMUSG00000107434	1.582055064	4.11072455	3.021800328	1.360356113	0.173717259	NA	NA	NA
ENSMUSG00000089476	3.27717086	4.106420719	1.87007557	2.19585817	0.028102097	NA	115487872	Gm25364
ENSMUSG00000085836	1.584450718	4.098554818	3.079289265	1.331006757	0.183186788	NA	NA	NA
ENSMUSG00000116576	1.518245817	4.054520345	3.088577814	1.312746704	0.189268314	NA	NA	NA
ENSMUSG00000053977	1.51704799	4.053998305	3.792265721	1.06901747	0.285061798	NA	12525	Cd8a
ENSMUSG00000076609	1.51704799	4.053998305	3.792265721	1.06901747	0.285061798	NA	16071	Igkc
ENSMUSG00000108022	1.51704799	4.053998305	3.792265721	1.06901747	0.285061798	NA	640530	Gm7298
ENSMUSG00000096792	1.533897176	4.052866716	2.623728851	1.544697241	0.122419513	NA	NA	NA
ENSMUSG00000038402	11.39232321	4.052827504	3.800604923	1.066363799	NA	NA	14238	Foxf2
ENSMUSG00000050505	3.117049827	4.042829675	2.265494334	1.784524293	0.074338511	NA	219257	Pcdh20
ENSMUSG00000074361	1.521839299	4.039609258	3.8194022	1.057654849	0.290212827	NA	319430	C5ar2
ENSMUSG00000112796	1.521839299	4.039609258	3.8194022	1.057654849	0.290212827	NA	NA	NA
ENSMUSG00000061527	3.125473423	4.034324751	2.273580194	1.774436971	0.075990899	NA	110308	Krt5
ENSMUSG00000098057	1.513413709	4.028496823	3.194342635	1.261134851	0.207260266	NA	NA	NA
ENSMUSG00000094840	1.504988118	4.020399692	3.133551981	1.283016754	0.199486206	NA	619309	Muc3a
ENSMUSG00000030785	8.105968333	4.014767365	2.057468345	1.951314281	0.051019671	NA	12862	Cox6a2
ENSMUSG00000042002	1.496562528	4.012566412	3.111849156	1.289447596	0.197242524	NA	116810	Foxn4
ENSMUSG00000102531	1.496562528	4.012566412	3.111849156	1.289447596	0.197242524	NA	NA	NA
ENSMUSG00000103923	1.456832225	3.982872329	3.103496654	1.283349967	0.199369494	NA	329316	Gm37896
ENSMUSG00000111067	1.458030053	3.97661927	3.223977288	1.233451391	0.217407402	NA	NA	NA
ENSMUSG00000117808	1.458030053	3.97661927	3.223977288	1.233451391	0.217407402	NA	NA	NA
ENSMUSG00000094035	2.953218743	3.974284232	2.008926479	1.978312434	0.047893471	NA	435811	Ldlrad2
ENSMUSG00000050967	1.430357627	3.966419322	3.115623422	1.273074048	0.202991767	NA	263764	Creg2
ENSMUSG00000006542	2.981387978	3.96353016	2.344049591	1.690890063	0.090857802	NA	241113	Prkag3
ENSMUSG00000086608	1.414704274	3.943475315	3.12732697	1.260973142	0.207318524	NA	NA	NA
ENSMUSG00000021566	2.865829357	3.929672425	1.995355397	1.969409776	0.048906054	NA	71390	Slc6a19os
ENSMUSG00000108820	1.390627324	3.928763775	3.899304717	1.007554951	0.313668165	NA	NA	NA
ENSMUSG00000085129	5.258480585	3.920811912	2.016036198	1.944812259	0.051797578	NA	NA	NA
ENSMUSG00000113947	1.39905092	3.92048898	3.25792704	1.203369177	0.22883349	NA	NA	NA
ENSMUSG00000091636	1.394220806	3.914431552	3.195146118	1.225118166	0.220530702	NA	320722	Akain1
ENSMUSG00000021622	1.374973971	3.912484228	3.179862561	1.23039413	0.218549551	NA	76722	Ckmt2
ENSMUSG00000051456	1.374973971	3.912484228	3.179862561	1.23039413	0.218549551	NA	56534	Hspb3
ENSMUSG00000090053	1.367746208	3.899274857	2.655644715	1.468296883	0.142023597	NA	677884	Pakap
ENSMUSG00000038253	21.93248479	3.871125277	2.312109529	1.674282827	0.094075028	NA	15402	Hoxa5
ENSMUSG00000022296	2.780336821	3.865440046	1.910495058	2.023266184	0.043045711	NA	118452	Baalc
ENSMUSG00000047880	1.343667264	3.864553266	3.22571304	1.198046205	0.23089903	NA	12145	Cxcr5
ENSMUSG00000110486	1.328015905	3.864467159	3.280555537	1.177991689	0.238799919	NA	NA	NA
ENSMUSG00000113332	1.319590315	3.856001854	3.28611269	1.1734235	0.240626018	NA	NA	NA
ENSMUSG00000031682	1.331609387	3.846484064	3.939999449	0.976265127	0.328933096	NA	67687	1700011L22Rik
ENSMUSG00000032269	1.331609387	3.846484064	3.939999449	0.976265127	0.328933096	NA	15561	Htr3a
ENSMUSG00000041566	1.331609387	3.846484064	3.939999449	0.976265127	0.328933096	NA	22114	Tssk1
ENSMUSG00000091550	1.331609387	3.846484064	3.939999449	0.976265127	0.328933096	NA	627924	Gm6811
ENSMUSG00000107108	1.331609387	3.846484064	3.939999449	0.976265127	0.328933096	NA	791292	Gm9936
ENSMUSG00000088464	1.312362552	3.84425068	2.709241571	1.418939795	0.155916569	NA	100316820	Mir1970
ENSMUSG00000115752	2.76785591	3.834126846	2.152958593	1.780864183	0.074934641	NA	NA	NA
ENSMUSG00000087203	2.700375417	3.821641301	2.875539934	1.329016946	0.183842379	NA	329496	Gm13986
ENSMUSG00000042529	1.264206659	3.792136748	3.941268381	0.962161513	0.335968479	NA	16515	Kcnj12
ENSMUSG00000079014	1.264206659	3.792136748	3.941268381	0.962161513	0.335968479	NA	628900	Serpina3i
ENSMUSG00000097072	1.264206659	3.792136748	3.941268381	0.962161513	0.335968479	NA	768252	Foxl2os
ENSMUSG00000110151	1.264206659	3.792136748	3.941268381	0.962161513	0.335968479	NA	330850	Gm38416
ENSMUSG00000104310	1.272630254	3.783553968	3.941473136	0.959933973	0.337088446	NA	NA	NA
ENSMUSG00000032493	1.266602313	3.782652441	3.244560307	1.165844393	0.243677365	NA	73336	Prss44
ENSMUSG00000054379	1.26780014	3.774918728	3.35581441	1.124889004	0.260636072	NA	NA	NA
ENSMUSG00000098072	1.26780014	3.774918728	3.35581441	1.124889004	0.260636072	NA	NA	NA
ENSMUSG00000084860	1.248553305	3.772931496	3.276573721	1.151486832	0.249532009	NA	NA	NA
ENSMUSG00000045802	1.249751132	3.765920764	2.690818465	1.399544716	0.161649699	NA	245525	Hsf3
ENSMUSG00000118410	1.249751132	3.765920764	2.690818465	1.399544716	0.161649699	NA	NA	NA
ENSMUSG00000034416	11.96444798	3.765889432	1.181482873	3.187426172	0.001435451	NA	76645	Pkd1l2
ENSMUSG00000032502	2.563634305	3.757368052	2.878346979	1.305390934	0.191759764	NA	20840	Stac
ENSMUSG00000001819	9.450247003	3.757040079	1.753660501	2.142398758	0.032161408	NA	15433	Hoxd13
ENSMUSG00000013936	4.639136151	3.750770819	1.925405598	1.948041921	0.051409947	NA	17906	Myl2
ENSMUSG00000086763	1.232899952	3.746587904	3.268613705	1.146231474	0.251699388	NA	319849	Plxna4os1
ENSMUSG00000097387	1.232899952	3.746587904	3.268613705	1.146231474	0.251699388	NA	75370	4930563E18Rik
ENSMUSG00000112261	1.242523369	3.743802051	2.769726427	1.351686583	0.176475599	NA	NA	NA
ENSMUSG00000046415	1.225672188	3.726530579	2.855314648	1.305120814	0.191851712	NA	338360	B430212C06Rik
ENSMUSG00000025927	6.95041995	3.719612421	1.929992961	1.927267351	0.05394632	NA	21419	Tfap2b
ENSMUSG00000114807	1.202793066	3.71219971	3.298631875	1.125375565	0.260429921	NA	102634531	Gm32090
ENSMUSG00000019787	1.193169649	3.710803974	3.38585327	1.095973061	0.273090564	NA	76757	Trdn
ENSMUSG00000051397	34.16472815	3.7081069	1.89218894	1.959691668	0.05003184	0.426936382	56753	Tacstd2
ENSMUSG00000022622	1.203990894	3.703453807	3.341131931	1.108442852	0.267670607	NA	11434	Acr
ENSMUSG00000030450	2.460869549	3.679835329	2.902633802	1.267757347	0.204884618	NA	18431	Oca2
ENSMUSG00000086427	2.421560286	3.672348348	2.455808761	1.495372281	0.134817311	NA	15397	Hoxa11os
ENSMUSG00000048562	2.429983882	3.660644278	2.401278162	1.524456573	0.127394697	NA	320145	Sp8
ENSMUSG00000115025	4.29307771	3.648810082	2.07995465	1.754273865	0.079383592	NA	100043115	Gm4240
ENSMUSG00000036362	1.137785993	3.64150619	3.945042835	0.92305872	0.355976605	NA	74191	P2ry13
ENSMUSG00000037393	1.137785993	3.64150619	3.945042835	0.92305872	0.355976605	NA	216749	Nmur2
ENSMUSG00000045868	1.137785993	3.64150619	3.945042835	0.92305872	0.355976605	NA	74558	Gvin1
ENSMUSG00000050587	1.137785993	3.64150619	3.945042835	0.92305872	0.355976605	NA	241568	Lrrc4c
ENSMUSG00000078796	1.137785993	3.64150619	3.945042835	0.92305872	0.355976605	NA	666528	Zfp541
ENSMUSG00000101563	1.137785993	3.64150619	3.945042835	0.92305872	0.355976605	NA	664843	Gm7364
ENSMUSG00000105603	1.137785993	3.64150619	3.945042835	0.92305872	0.355976605	NA	102635734	Gm32996
ENSMUSG00000109381	1.137785993	3.64150619	3.945042835	0.92305872	0.355976605	NA	NA	NA
ENSMUSG00000110187	1.137785993	3.64150619	3.945042835	0.92305872	0.355976605	NA	NA	NA
ENSMUSG00000106737	2.424730733	3.632790659	2.016809678	1.801256062	0.07166253	NA	NA	NA
ENSMUSG00000104033	2.343996531	3.624382723	2.435010972	1.488446157	0.136633272	NA	NA	NA
ENSMUSG00000023073	1.141379474	3.62286887	3.945537507	0.918219346	0.358504042	NA	20494	Slc10a2
ENSMUSG00000026114	1.141379474	3.62286887	3.945537507	0.918219346	0.358504042	NA	12790	Cnga3
ENSMUSG00000049526	1.141379474	3.62286887	3.945537507	0.918219346	0.358504042	NA	73893	Tmem202
ENSMUSG00000078531	1.141379474	3.62286887	3.945537507	0.918219346	0.358504042	NA	NA	NA
ENSMUSG00000101729	1.141379474	3.62286887	3.945537507	0.918219346	0.358504042	NA	NA	NA
ENSMUSG00000101964	1.141379474	3.62286887	3.945537507	0.918219346	0.358504042	NA	NA	NA
ENSMUSG00000102166	1.141379474	3.62286887	3.945537507	0.918219346	0.358504042	NA	NA	NA
ENSMUSG00000106486	1.141379474	3.62286887	3.945537507	0.918219346	0.358504042	NA	622561	Gm9771
ENSMUSG00000107647	1.141379474	3.62286887	3.945537507	0.918219346	0.358504042	NA	NA	NA
ENSMUSG00000109039	1.141379474	3.62286887	3.945537507	0.918219346	0.358504042	NA	NA	NA
ENSMUSG00000110787	1.141379474	3.62286887	3.945537507	0.918219346	0.358504042	NA	626333	Gm6667
ENSMUSG00000117897	1.141379474	3.62286887	3.945537507	0.918219346	0.358504042	NA	NA	NA
ENSMUSG00000050623	2.379393529	3.622743485	2.433340266	1.488794451	0.136541504	NA	67077	Catsperz
ENSMUSG00000079277	1.122132639	3.618324636	3.390560496	1.067175955	0.285892388	NA	15434	Hoxd3
ENSMUSG00000007946	1.132953884	3.609915049	3.47533086	1.038725576	0.298932383	NA	11859	Phox2a
ENSMUSG00000022857	1.132953884	3.609915049	3.47533086	1.038725576	0.298932383	NA	19146	Tmprss15
ENSMUSG00000093394	1.132953884	3.609915049	3.47533086	1.038725576	0.298932383	NA	NA	NA
ENSMUSG00000098729	1.123330466	3.608907411	2.791736989	1.29271039	0.196111243	NA	NA	NA
ENSMUSG00000046213	29.65149066	3.603664065	0.920245718	3.915980258	9.00E-05	0.003427878	229697	Cym
ENSMUSG00002076138	1.114904876	3.599217427	2.839060828	1.267749317	0.204887487	NA	108168122	n-TStga2
ENSMUSG00000085113	1.116102703	3.589126338	3.419258567	1.049679709	0.293865396	NA	NA	NA
ENSMUSG00000038210	4.235094192	3.585992514	2.07936659	1.724560033	0.084606791	NA	15396	Hoxa11
ENSMUSG00000021940	2.305462061	3.580837492	2.14141112	1.672185905	0.094487669	NA	19256	Ptpn20
ENSMUSG00000035780	1.107677113	3.578977825	3.440803887	1.040157458	0.298266752	NA	72094	Ugt2a3
ENSMUSG00000072963	2.310255364	3.577748699	2.511360188	1.424625873	0.154265377	NA	NA	NA
ENSMUSG00000110216	1.099251523	3.568973177	3.503847732	1.018586836	0.308399156	NA	NA	NA
ENSMUSG00000026303	1.090825932	3.560328139	3.947244365	0.901978142	0.367068479	NA	171531	Mlph
ENSMUSG00000028492	1.090825932	3.560328139	3.947244365	0.901978142	0.367068479	NA	75811	Saxo1
ENSMUSG00000029564	1.090825932	3.560328139	3.947244365	0.901978142	0.367068479	NA	67593	4930519G04Rik
ENSMUSG00000031450	1.090825932	3.560328139	3.947244365	0.901978142	0.367068479	NA	24013	Grk1
ENSMUSG00000047237	1.090825932	3.560328139	3.947244365	0.901978142	0.367068479	NA	320082	Fbxw21
ENSMUSG00000083050	1.090825932	3.560328139	3.947244365	0.901978142	0.367068479	NA	100422786	Gm11242
ENSMUSG00000115620	1.090825932	3.560328139	3.947244365	0.901978142	0.367068479	NA	105463124	Gm45924
ENSMUSG00000116534	1.090825932	3.560328139	3.947244365	0.901978142	0.367068479	NA	NA	NA
ENSMUSG00000033227	56.18890191	3.55794005	0.864226114	4.11690875	3.84E-05	0.001680299	22420	Wnt6
ENSMUSG00000027120	1.076372401	3.5502503	3.426677655	1.03606194	0.300173247	NA	14308	Fshb
ENSMUSG00000070691	1.076372401	3.5502503	3.426677655	1.03606194	0.300173247	NA	12399	Runx3
ENSMUSG00000078606	1.066748983	3.549220701	3.506101461	1.012298343	0.311395427	NA	100042856	Gvin2
ENSMUSG00000086256	1.066748983	3.549220701	3.506101461	1.012298343	0.311395427	NA	NA	NA
ENSMUSG00000086891	1.066748983	3.549220701	3.506101461	1.012298343	0.311395427	NA	NA	NA
ENSMUSG00000104170	1.066748983	3.549220701	3.506101461	1.012298343	0.311395427	NA	NA	NA
ENSMUSG00000106718	1.066748983	3.549220701	3.506101461	1.012298343	0.311395427	NA	102637176	Gm20052
ENSMUSG00000040680	28.47562949	3.542551094	1.170447295	3.026664345	0.002472684	0.050628286	73016	Kremen2
ENSMUSG00000082961	1.05952122	3.53159025	2.889450647	1.222235878	0.22161844	NA	100039716	Gm15131
ENSMUSG00000082876	1.069144637	3.526287883	2.967427563	1.18833158	0.234702801	NA	NA	NA
ENSMUSG00000087605	1.069144637	3.526287883	2.967427563	1.18833158	0.234702801	NA	NA	NA
ENSMUSG00000104606	1.05109563	3.518617981	3.450778427	1.019659203	0.307890117	NA	NA	NA
ENSMUSG00000116740	1.05109563	3.518617981	3.450778427	1.019659203	0.307890117	NA	NA	NA
ENSMUSG00000038227	26.10919817	3.512425136	2.481637548	1.415365889	0.156961245	0.721225736	15405	Hoxa9
ENSMUSG00000029245	20.26871397	3.512112685	0.805408175	4.360661829	1.30E-05	NA	13839	Epha5
ENSMUSG00000108010	2.184372308	3.510659853	2.983434266	1.176717682	0.239308208	NA	NA	NA
ENSMUSG00000098987	1.052293457	3.505135028	2.925018717	1.198329094	0.230788924	NA	NA	NA
ENSMUSG00000113714	2.20922405	3.491085482	2.179724049	1.601618097	0.109240087	NA	NA	NA
ENSMUSG00000079103	2.183834698	3.488957046	2.609759309	1.336888438	0.181259055	NA	640543	Tgm7
ENSMUSG00000024936	1.035442276	3.486685421	3.564979452	0.978038013	0.328055524	NA	16530	Kcnk7
ENSMUSG00000085206	1.035442276	3.486685421	3.564979452	0.978038013	0.328055524	NA	NA	NA
ENSMUSG00000086186	1.035442276	3.486685421	3.564979452	0.978038013	0.328055524	NA	75517	Ccdc34os
ENSMUSG00000035896	1.011365327	3.473275661	3.949745161	0.879367027	0.379202304	NA	19752	Rnase1
ENSMUSG00000037034	1.011365327	3.473275661	3.949745161	0.879367027	0.379202304	NA	18503	Pax1
ENSMUSG00000078621	1.011365327	3.473275661	3.949745161	0.879367027	0.379202304	NA	436003	Hbb-bh2
ENSMUSG00000096490	1.011365327	3.473275661	3.949745161	0.879367027	0.379202304	NA	667550	Igkv10-94
ENSMUSG00000097084	1.011365327	3.473275661	3.949745161	0.879367027	0.379202304	NA	14241	Foxl1
ENSMUSG00000104894	1.011365327	3.473275661	3.949745161	0.879367027	0.379202304	NA	NA	NA
ENSMUSG00000106123	1.011365327	3.473275661	3.949745161	0.879367027	0.379202304	NA	NA	NA
ENSMUSG00000112670	1.011365327	3.473275661	3.949745161	0.879367027	0.379202304	NA	100416327	Gm18042
ENSMUSG00000113039	1.011365327	3.473275661	3.949745161	0.879367027	0.379202304	NA	NA	NA
ENSMUSG00000115418	1.011365327	3.473275661	3.949745161	0.879367027	0.379202304	NA	NA	NA
ENSMUSG00000047026	1.012563154	3.467252416	3.511212065	0.987480207	0.323407281	NA	233801	Acsm4
ENSMUSG00000110523	1.012563154	3.467252416	3.511212065	0.987480207	0.323407281	NA	NA	NA
ENSMUSG00000062585	1.013760981	3.456416495	3.528937343	0.979449664	0.327357848	NA	12802	Cnr2
ENSMUSG00000001657	7.650456999	3.455041426	1.653965652	2.08894388	0.036712775	NA	15426	Hoxc8
ENSMUSG00000095470	0.995711973	3.445009081	3.528868943	0.976236051	0.328947502	NA	NA	NA
ENSMUSG00000061906	0.98848421	3.421760545	2.970003624	1.152106522	0.249277303	NA	100559	Ugt2b38
ENSMUSG00000105960	0.98848421	3.421760545	2.970003624	1.152106522	0.249277303	NA	319224	6330410L21Rik
ENSMUSG00000045532	11.95295841	3.413011062	1.029924715	3.313845189	0.000920224	NA	23829	C1ql1
ENSMUSG00000073117	0.98005862	3.411134553	3.565783587	0.95662972	0.338754183	NA	664804	Gm7347
ENSMUSG00000115161	2.065954198	3.408009986	2.533019342	1.345433858	0.178485167	NA	NA	NA
ENSMUSG00000021508	5.591099333	3.379187072	2.079257155	1.625189584	0.104122169	NA	57266	Cxcl14
ENSMUSG00000065611	0.948753907	3.378895466	3.641889753	0.927786313	0.353518425	NA	387216	Mir23a
ENSMUSG00000042812	137.3583168	3.377430327	1.704996178	1.980901993	NA	NA	15227	Foxf1
ENSMUSG00000116262	2.062319916	3.374178004	2.540253917	1.328283752	0.184084385	NA	NA	NA
ENSMUSG00000113106	0.949951735	3.367658731	3.585680148	0.939196636	0.347629796	NA	NA	NA
ENSMUSG00000063232	0.940328317	3.367105545	3.651677672	0.922070853	0.356491619	NA	380780	Serpina11
ENSMUSG00000087319	0.940328317	3.367105545	3.651677672	0.922070853	0.356491619	NA	NA	NA
ENSMUSG00000015579	1.986914632	3.366809094	2.625599508	1.282301083	0.199737048	NA	18091	Nkx2-5
ENSMUSG00000029306	0.951149562	3.358133955	3.953290057	0.849452964	0.395629293	NA	15891	Ibsp
ENSMUSG00000068218	0.951149562	3.358133955	3.953290057	0.849452964	0.395629293	NA	387131	Ssxb9
ENSMUSG00000085810	0.951149562	3.358133955	3.953290057	0.849452964	0.395629293	NA	100286843	Gm16325
ENSMUSG00000085851	0.951149562	3.358133955	3.953290057	0.849452964	0.395629293	NA	78758	4921518K17Rik
ENSMUSG00000101746	0.951149562	3.358133955	3.953290057	0.849452964	0.395629293	NA	75589	2310043L19Rik
ENSMUSG00000102436	0.951149562	3.358133955	3.953290057	0.849452964	0.395629293	NA	NA	NA
ENSMUSG00000108897	0.951149562	3.358133955	3.953290057	0.849452964	0.395629293	NA	NA	NA
ENSMUSG00000115077	0.951149562	3.358133955	3.953290057	0.849452964	0.395629293	NA	NA	NA
ENSMUSG00000117919	0.951149562	3.358133955	3.953290057	0.849452964	0.395629293	NA	105246427	Gm41717
ENSMUSG00000100402	0.941526144	3.356670406	3.006476736	1.116479754	0.264216832	NA	NA	NA
ENSMUSG00000117901	0.933100554	3.345180897	3.01331511	1.110133117	0.266941668	NA	NA	NA
ENSMUSG00000004263	0.942723972	3.344256582	3.681532265	0.908387144	0.363673715	NA	13498	Atn1
ENSMUSG00000103313	0.942723972	3.344256582	3.681532265	0.908387144	0.363673715	NA	NA	NA
ENSMUSG00000109635	0.942723972	3.344256582	3.681532265	0.908387144	0.363673715	NA	NA	NA
ENSMUSG00000109201	0.934298381	3.331808062	3.643649849	0.914414996	0.360498825	NA	624672	Gm6518
ENSMUSG00000111685	0.934298381	3.331808062	3.643649849	0.914414996	0.360498825	NA	NA	NA
ENSMUSG00000112137	0.934298381	3.331808062	3.643649849	0.914414996	0.360498825	NA	NA	NA
ENSMUSG00000085411	0.924674964	3.331760364	3.61435235	0.921813935	0.356625637	NA	NA	NA
ENSMUSG00000108449	0.924674964	3.331760364	3.61435235	0.921813935	0.356625637	NA	NA	NA
ENSMUSG00000073420	0.925872791	3.319598104	3.65359644	0.908583681	0.363569924	NA	NA	NA
ENSMUSG00000082844	0.925872791	3.319598104	3.65359644	0.908583681	0.363569924	NA	NA	NA
ENSMUSG00000086017	0.925872791	3.319598104	3.65359644	0.908583681	0.363569924	NA	NA	NA
ENSMUSG00000104616	0.925872791	3.319598104	3.65359644	0.908583681	0.363569924	NA	NA	NA
ENSMUSG00000118421	0.925872791	3.319598104	3.65359644	0.908583681	0.363569924	NA	NA	NA
ENSMUSG00000086459	0.917447201	3.307548077	3.711002861	0.891281468	0.372778188	NA	72246	1700030C12Rik
ENSMUSG00000110554	0.917447201	3.307548077	3.711002861	0.891281468	0.372778188	NA	NA	NA
ENSMUSG00000097476	1.950354777	3.298625681	2.19845718	1.500427532	0.133503692	NA	NA	NA
ENSMUSG00000001444	0.90902161	3.296132972	3.955317619	0.833342171	0.404651779	NA	57765	Tbx21
ENSMUSG00000019932	0.90902161	3.296132972	3.955317619	0.833342171	0.404651779	NA	16545	Kera
ENSMUSG00000022372	0.90902161	3.296132972	3.955317619	0.833342171	0.404651779	NA	20491	Sla
ENSMUSG00000022534	0.90902161	3.296132972	3.955317619	0.833342171	0.404651779	NA	54483	Mefv
ENSMUSG00000026943	0.90902161	3.296132972	3.955317619	0.833342171	0.404651779	NA	77701	Lcn12
ENSMUSG00000031738	0.90902161	3.296132972	3.955317619	0.833342171	0.404651779	NA	64379	Irx6
ENSMUSG00000041044	0.90902161	3.296132972	3.955317619	0.833342171	0.404651779	NA	239037	Lrit1
ENSMUSG00000054293	0.90902161	3.296132972	3.955317619	0.833342171	0.404651779	NA	213438	P2ry10b
ENSMUSG00000059203	0.90902161	3.296132972	3.955317619	0.833342171	0.404651779	NA	60367	Il1rapl2
ENSMUSG00000079070	0.90902161	3.296132972	3.955317619	0.833342171	0.404651779	NA	100042715	Gm3985
ENSMUSG00000086021	0.90902161	3.296132972	3.955317619	0.833342171	0.404651779	NA	NA	NA
ENSMUSG00000107832	0.90902161	3.296132972	3.955317619	0.833342171	0.404651779	NA	100417560	Gm18688
ENSMUSG00000110131	0.90902161	3.296132972	3.955317619	0.833342171	0.404651779	NA	100416355	Gm18066
ENSMUSG00000110587	0.90902161	3.296132972	3.955317619	0.833342171	0.404651779	NA	NA	NA
ENSMUSG00000111169	0.90902161	3.296132972	3.955317619	0.833342171	0.404651779	NA	NA	NA
ENSMUSG00000112500	0.90902161	3.296132972	3.955317619	0.833342171	0.404651779	NA	71067	4933411E08Rik
ENSMUSG00000115681	0.90902161	3.296132972	3.955317619	0.833342171	0.404651779	NA	NA	NA
ENSMUSG00000055197	66.86278747	3.289124744	0.486393627	6.762269412	1.36E-11	1.55E-08	260298	Fev
ENSMUSG00000006948	0.884944661	3.282779448	3.955765656	0.829872074	0.406611116	NA	56640	Klk4
ENSMUSG00000012396	0.884944661	3.282779448	3.955765656	0.829872074	0.406611116	NA	71950	Nanog
ENSMUSG00000032807	0.884944661	3.282779448	3.955765656	0.829872074	0.406611116	NA	11686	Alox12b
ENSMUSG00000043263	0.884944661	3.282779448	3.955765656	0.829872074	0.406611116	NA	236312	Ifi209
ENSMUSG00000043931	0.884944661	3.282779448	3.955765656	0.829872074	0.406611116	NA	231932	Gimap7
ENSMUSG00000044430	0.884944661	3.282779448	3.955765656	0.829872074	0.406611116	NA	69511	Klk12
ENSMUSG00000072845	0.884944661	3.282779448	3.955765656	0.829872074	0.406611116	NA	194597	Tmprss11a
ENSMUSG00000073010	0.884944661	3.282779448	3.955765656	0.829872074	0.406611116	NA	331493	Gm5127
ENSMUSG00000076525	0.884944661	3.282779448	3.955765656	0.829872074	0.406611116	NA	434028	Igkv1-99
ENSMUSG00000094546	0.884944661	3.282779448	3.955765656	0.829872074	0.406611116	NA	NA	NA
ENSMUSG00000097754	0.884944661	3.282779448	3.955765656	0.829872074	0.406611116	NA	102639566	Ptgs2os2
ENSMUSG00000107234	0.884944661	3.282779448	3.955765656	0.829872074	0.406611116	NA	NA	NA
ENSMUSG00000110459	0.884944661	3.282779448	3.955765656	0.829872074	0.406611116	NA	NA	NA
ENSMUSG00000113269	0.884944661	3.282779448	3.955765656	0.829872074	0.406611116	NA	NA	NA
ENSMUSG00000056498	8.986955832	3.281473486	1.365485986	2.403154276	0.016254328	NA	320782	Tmem154
ENSMUSG00000048582	5.26961864	3.276467597	1.69189373	1.936568201	0.052798148	NA	14611	Gja3
ENSMUSG00000058260	0.886142488	3.273261872	3.676032109	0.890433428	0.3732332	NA	71907	Serpina9
ENSMUSG00000110784	0.886142488	3.273261872	3.676032109	0.890433428	0.3732332	NA	NA	NA
ENSMUSG00000078129	3.396075172	3.267434774	1.836126562	1.779525901	0.075153582	NA	70362	Actl10
ENSMUSG00000050368	13.72208879	3.264066065	3.418262653	0.954890363	0.339633144	NA	15430	Hoxd10
ENSMUSG00000022015	0.869291307	3.247841611	3.698071538	0.87825278	0.379806555	NA	21943	Tnfsf11
ENSMUSG00000037101	0.869291307	3.247841611	3.698071538	0.87825278	0.379806555	NA	73301	Ttc29
ENSMUSG00000111610	0.869291307	3.247841611	3.698071538	0.87825278	0.379806555	NA	NA	NA
ENSMUSG00000030054	1.844840613	3.244683293	2.564776924	1.265093764	0.205837718	NA	54368	Gp9
ENSMUSG00000108242	0.878914725	3.24447268	3.142701906	1.032383209	0.301892634	NA	NA	NA
ENSMUSG00000098747	1.861268759	3.232304823	2.215066017	1.459236338	0.144500071	NA	105243469	Gm27216
ENSMUSG00000106451	1.831086104	3.232217096	2.224221179	1.453190504	0.146170868	NA	NA	NA
ENSMUSG00000090024	0.870489135	3.23172878	3.112036506	1.038461076	0.299055447	NA	NA	NA
ENSMUSG00000111941	0.870489135	3.23172878	3.112036506	1.038461076	0.299055447	NA	NA	NA
ENSMUSG00000108443	1.850332939	3.226673326	2.634544842	1.224755515	0.22066735	NA	NA	NA
ENSMUSG00000067297	1.872090004	3.219480008	2.595380755	1.240465393	0.214803307	NA	112419	Ifit1bl2
ENSMUSG00000111800	1.862466586	3.218886133	2.1571079	1.492223051	0.135640681	NA	102633826	Gm31557
ENSMUSG00000083585	1.833481759	3.212804189	2.59658748	1.237317908	0.215969082	NA	NA	NA
ENSMUSG00000109784	1.840008504	3.21277129	2.594020887	1.23852946	0.215519805	NA	NA	NA
ENSMUSG00000004668	1.80511031	3.212640285	3.123391535	1.028574307	0.303679756	NA	268379	Abca13
ENSMUSG00000118277	0.853637954	3.208652513	3.793947853	0.845729208	0.397703825	NA	NA	NA
ENSMUSG00000117563	1.813533906	3.201301977	2.597459995	1.232474026	0.217772063	NA	665296	Gm7575
ENSMUSG00000108924	1.832359701	3.196084073	2.572847702	1.242236014	0.214149496	NA	71244	4933436H12Rik
ENSMUSG00000097466	1.805885103	3.188774758	2.240248544	1.423402223	0.154619588	NA	319405	D430036J16Rik
ENSMUSG00000009097	8.467892861	3.187167751	1.131319578	2.817212583	0.004844245	NA	21380	Tbx1
ENSMUSG00000108573	4.958961187	3.179979581	1.665292275	1.909562441	0.056189575	NA	NA	NA
ENSMUSG00000112082	3.399082211	3.178791676	1.666928531	1.906975385	0.056523775	NA	NA	NA
ENSMUSG00000026885	10.37565785	3.17229271	1.105504654	2.86954261	0.004110659	NA	74410	Ttll11
ENSMUSG00000074385	0.822333242	3.17205749	3.819538169	0.830481946	0.406266351	NA	100038468	Gm10684
ENSMUSG00000081683	4.956344712	3.161582996	1.418224026	2.229254997	0.025796943	NA	93897	Fzd10
ENSMUSG00000029377	0.813907651	3.158476419	3.831881024	0.824262653	0.409790334	NA	13874	Ereg
ENSMUSG00000039518	0.813907651	3.158476419	3.831881024	0.824262653	0.409790334	NA	386463	Cdsn
ENSMUSG00000087627	0.813907651	3.158476419	3.831881024	0.824262653	0.409790334	NA	NA	NA
ENSMUSG00000037913	0.823531069	3.158410753	3.787480548	0.833908112	0.404332766	NA	243025	Tmem156
ENSMUSG00000099139	0.823531069	3.158410753	3.787480548	0.833908112	0.404332766	NA	68692	1110028F18Rik
ENSMUSG00000112036	0.823531069	3.158410753	3.787480548	0.833908112	0.404332766	NA	NA	NA
ENSMUSG00000113057	0.823531069	3.158410753	3.787480548	0.833908112	0.404332766	NA	NA	NA
ENSMUSG00002075160	0.823531069	3.158410753	3.787480548	0.833908112	0.404332766	NA	NA	NA
ENSMUSG00000045318	1.7340733	3.152661565	2.702009642	1.166783981	0.243297618	NA	11553	Adra2c
ENSMUSG00000043008	18.70382212	3.144645646	1.394602003	2.25486959	0.024141516	NA	239743	Klhl6
ENSMUSG00000089811	3.336470792	3.144561346	1.652103153	1.903368649	0.056992459	NA	NA	NA
ENSMUSG00000087117	0.815105479	3.144071797	3.166488132	0.992920758	0.320748573	NA	NA	NA
ENSMUSG00000090125	0.815105479	3.144071797	3.166488132	0.992920758	0.320748573	NA	18991	Pou3f1
ENSMUSG00000036067	1.726845537	3.143373997	2.291463317	1.371775832	0.170133233	NA	227659	Slc2a6
ENSMUSG00000028640	3.352122151	3.133150818	1.79756259	1.742999568	0.08133369	NA	21420	Tfap2c
ENSMUSG00000038583	0.806679888	3.130778055	3.175410972	0.985944208	0.324160492	NA	18821	Pln
ENSMUSG00000000938	39.3545251	3.1270893	3.663847916	0.853498664	0.393382828	0.936103826	15395	Hoxa10
ENSMUSG00000115412	0.798254298	3.116880813	3.824918056	0.814888258	0.415136275	NA	NA	NA
ENSMUSG00000032259	3.264235955	3.111214706	1.711902023	1.817402319	0.069155533	NA	13489	Drd2
ENSMUSG00000042988	11.39499278	3.111205037	0.92332764	3.36955692	0.000752891	NA	77583	Notum
ENSMUSG00000112006	1.703964421	3.095492528	2.25941188	1.370043486	0.170673327	NA	NA	NA
ENSMUSG00000092577	1.705939035	3.078269188	2.636648974	1.167492987	0.243011339	NA	NA	NA
ENSMUSG00000001510	6.334811924	3.074589553	1.267149988	2.42638171	0.015250221	NA	13393	Dlx3
ENSMUSG00000114536	1.707136863	3.074362988	3.19786712	0.961379217	0.33636153	NA	NA	NA
ENSMUSG00000110207	6.279647094	3.065880766	1.276002237	2.402723662	0.01627348	NA	NA	NA
ENSMUSG00000024673	0.758523995	3.063197153	3.963749766	0.772802859	0.439639061	NA	12482	Ms4a1
ENSMUSG00000026255	0.758523995	3.063197153	3.963749766	0.772802859	0.439639061	NA	98363	Efhd1
ENSMUSG00000026536	0.758523995	3.063197153	3.963749766	0.772802859	0.439639061	NA	381308	Ifi211
ENSMUSG00000026656	0.758523995	3.063197153	3.963749766	0.772802859	0.439639061	NA	14130	Fcgr2b
ENSMUSG00000031789	0.758523995	3.063197153	3.963749766	0.772802859	0.439639061	NA	333329	Cngb1
ENSMUSG00000038891	0.758523995	3.063197153	3.963749766	0.772802859	0.439639061	NA	18776	Prl3b1
ENSMUSG00000054117	0.758523995	3.063197153	3.963749766	0.772802859	0.439639061	NA	70073	Zdhhc25
ENSMUSG00000058665	0.758523995	3.063197153	3.963749766	0.772802859	0.439639061	NA	13798	En1
ENSMUSG00000069372	0.758523995	3.063197153	3.963749766	0.772802859	0.439639061	NA	629147	Ctxn3
ENSMUSG00000073789	0.758523995	3.063197153	3.963749766	0.772802859	0.439639061	NA	NA	NA
ENSMUSG00000085640	0.758523995	3.063197153	3.963749766	0.772802859	0.439639061	NA	NA	NA
ENSMUSG00000086312	0.758523995	3.063197153	3.963749766	0.772802859	0.439639061	NA	NA	NA
ENSMUSG00000086424	0.758523995	3.063197153	3.963749766	0.772802859	0.439639061	NA	102638208	Gm15569
ENSMUSG00000090667	0.758523995	3.063197153	3.963749766	0.772802859	0.439639061	NA	330390	Mdfic2
ENSMUSG00000102915	0.758523995	3.063197153	3.963749766	0.772802859	0.439639061	NA	NA	NA
ENSMUSG00000106270	0.758523995	3.063197153	3.963749766	0.772802859	0.439639061	NA	NA	NA
ENSMUSG00000107113	0.758523995	3.063197153	3.963749766	0.772802859	0.439639061	NA	NA	NA
ENSMUSG00000107726	0.758523995	3.063197153	3.963749766	0.772802859	0.439639061	NA	NA	NA
ENSMUSG00000108711	0.758523995	3.063197153	3.963749766	0.772802859	0.439639061	NA	NA	NA
ENSMUSG00000113901	0.758523995	3.063197153	3.963749766	0.772802859	0.439639061	NA	NA	NA
ENSMUSG00000029409	0.759721822	3.048872712	3.885211366	0.784737927	0.432607241	NA	57425	U90926
ENSMUSG00000108687	0.759721822	3.048872712	3.885211366	0.784737927	0.432607241	NA	NA	NA
ENSMUSG00000090305	1.651677437	3.046470444	2.675518111	1.138646916	0.254850452	NA	NA	NA
ENSMUSG00000117987	1.639734134	3.03989424	2.733971371	1.111896881	0.26618249	NA	NA	NA
ENSMUSG00000035594	1.616078225	3.039704651	2.744982868	1.10736744	0.268135097	NA	110835	Chrna5
ENSMUSG00000034528	1.649778592	3.038852917	2.66734391	1.139280505	0.254586177	NA	243168	Hsd17b13
ENSMUSG00000078635	0.751296232	3.036731155	3.276561012	0.926804398	0.354028101	NA	NA	NA
ENSMUSG00000100505	0.751296232	3.036731155	3.276561012	0.926804398	0.354028101	NA	545645	Gm13283
ENSMUSG00000102244	0.751296232	3.036731155	3.276561012	0.926804398	0.354028101	NA	NA	NA
ENSMUSG00000083811	1.625202838	3.034073046	2.665066387	1.138460588	0.254928207	NA	NA	NA
ENSMUSG00000004948	0.76091965	3.033698063	3.964916314	0.765135459	0.444190887	NA	22788	Zp3
ENSMUSG00000031966	0.76091965	3.033698063	3.964916314	0.765135459	0.444190887	NA	70893	Glb1l3
ENSMUSG00000033156	0.76091965	3.033698063	3.964916314	0.765135459	0.444190887	NA	58214	Cst10
ENSMUSG00000040600	0.76091965	3.033698063	3.964916314	0.765135459	0.444190887	NA	99662	Eps8l3
ENSMUSG00000044526	0.76091965	3.033698063	3.964916314	0.765135459	0.444190887	NA	20834	Znrf4
ENSMUSG00000052508	0.76091965	3.033698063	3.964916314	0.765135459	0.444190887	NA	258513	Olfr536
ENSMUSG00000078838	0.76091965	3.033698063	3.964916314	0.765135459	0.444190887	NA	102638016	Gm17382
ENSMUSG00000086531	0.76091965	3.033698063	3.964916314	0.765135459	0.444190887	NA	100503530	Gm11351
ENSMUSG00000090981	0.76091965	3.033698063	3.964916314	0.765135459	0.444190887	NA	NA	NA
ENSMUSG00000102549	0.76091965	3.033698063	3.964916314	0.765135459	0.444190887	NA	NA	NA
ENSMUSG00000102732	0.76091965	3.033698063	3.964916314	0.765135459	0.444190887	NA	NA	NA
ENSMUSG00000104318	0.76091965	3.033698063	3.964916314	0.765135459	0.444190887	NA	12939	Pcdha7
ENSMUSG00000104904	0.76091965	3.033698063	3.964916314	0.765135459	0.444190887	NA	NA	NA
ENSMUSG00000112911	0.76091965	3.033698063	3.964916314	0.765135459	0.444190887	NA	NA	NA
ENSMUSG00000113097	0.76091965	3.033698063	3.964916314	0.765135459	0.444190887	NA	NA	NA
ENSMUSG00000114662	0.76091965	3.033698063	3.964916314	0.765135459	0.444190887	NA	NA	NA
ENSMUSG00000116160	0.76091965	3.033698063	3.964916314	0.765135459	0.444190887	NA	NA	NA
ENSMUSG00000116879	0.76091965	3.033698063	3.964916314	0.765135459	0.444190887	NA	NA	NA
ENSMUSG00000118223	0.76091965	3.033698063	3.964916314	0.765135459	0.444190887	NA	78328	1810035K13Rik
ENSMUSG00000038663	1.610749307	3.031148954	2.653907326	1.142145743	0.253393444	NA	244091	Fsd2
ENSMUSG00000029205	0.742870642	3.019197308	3.913555947	0.77147161	0.440427444	NA	231252	Chrna9
ENSMUSG00000051176	0.742870642	3.019197308	3.913555947	0.77147161	0.440427444	NA	22702	Zfp42
ENSMUSG00000104588	0.742870642	3.019197308	3.913555947	0.77147161	0.440427444	NA	NA	NA
ENSMUSG00000084892	0.752494059	3.018603209	3.965522367	0.761211999	0.446530452	NA	NA	NA
ENSMUSG00000110222	0.752494059	3.018603209	3.965522367	0.761211999	0.446530452	NA	NA	NA
ENSMUSG00000112811	0.752494059	3.018603209	3.965522367	0.761211999	0.446530452	NA	664952	Gm7422
ENSMUSG00000101360	3.202401323	3.012830585	1.870582636	1.610637524	0.10725875	NA	71153	4933417O13Rik
ENSMUSG00000074224	1.61607623	3.012589691	3.241276118	0.929445558	0.352658227	NA	114675	4932431P20Rik
ENSMUSG00000054659	15.38059582	3.003996423	0.840250656	3.575119401	0.000350068	NA	242377	Pm20d2
ENSMUSG00000025189	0.744068469	3.003269151	3.948497803	0.760610567	0.446889707	NA	83674	Cnnm1
ENSMUSG00000029595	0.744068469	3.003269151	3.948497803	0.760610567	0.446889707	NA	16873	Lhx5
ENSMUSG00000084648	0.744068469	3.003269151	3.948497803	0.760610567	0.446889707	NA	115488464	Gm24378
ENSMUSG00000088575	0.744068469	3.003269151	3.948497803	0.760610567	0.446889707	NA	115486585	Gm24537
ENSMUSG00000104955	0.744068469	3.003269151	3.948497803	0.760610567	0.446889707	NA	NA	NA
ENSMUSG00000110350	0.744068469	3.003269151	3.948497803	0.760610567	0.446889707	NA	NA	NA
ENSMUSG00000115538	0.744068469	3.003269151	3.948497803	0.760610567	0.446889707	NA	382936	Hspd1-ps5
ENSMUSG00000115649	0.744068469	3.003269151	3.948497803	0.760610567	0.446889707	NA	100417769	Gm18813
ENSMUSG00000115727	0.744068469	3.003269151	3.948497803	0.760610567	0.446889707	NA	73877	4930432J09Rik
ENSMUSG00000045350	0.735642879	2.988002011	3.966770268	0.753258144	0.451294805	NA	72277	Fam186a
ENSMUSG00000083814	0.735642879	2.988002011	3.966770268	0.753258144	0.451294805	NA	333563	Gm5133
ENSMUSG00000096685	0.735642879	2.988002011	3.966770268	0.753258144	0.451294805	NA	102634532	Gm3642
ENSMUSG00000110017	0.735642879	2.988002011	3.966770268	0.753258144	0.451294805	NA	NA	NA
ENSMUSG00000114622	1.569819182	2.982582587	2.66951704	1.117274227	0.263877092	NA	100418084	Gm18990
ENSMUSG00000070708	1.585969345	2.975366634	2.342449733	1.270194443	0.204015377	NA	68236	Gtsf1l
ENSMUSG00000050069	1.552268978	2.972928346	3.246645974	0.915692185	0.359828365	NA	23893	Grem2
ENSMUSG00000015001	0.727217288	2.972491236	3.967412783	0.749226612	0.453720632	NA	18256	Oc90
ENSMUSG00000020872	0.727217288	2.972491236	3.967412783	0.749226612	0.453720632	NA	93670	Tac4
ENSMUSG00000063600	0.727217288	2.972491236	3.967412783	0.749226612	0.453720632	NA	75740	Egfem1
ENSMUSG00000074991	0.727217288	2.972491236	3.967412783	0.749226612	0.453720632	NA	328699	Gabrr3
ENSMUSG00000079462	0.727217288	2.972491236	3.967412783	0.749226612	0.453720632	NA	115490424	Gm15737
ENSMUSG00000085467	0.727217288	2.972491236	3.967412783	0.749226612	0.453720632	NA	NA	NA
ENSMUSG00000085724	0.727217288	2.972491236	3.967412783	0.749226612	0.453720632	NA	NA	NA
ENSMUSG00000087040	0.727217288	2.972491236	3.967412783	0.749226612	0.453720632	NA	NA	NA
ENSMUSG00000091526	0.727217288	2.972491236	3.967412783	0.749226612	0.453720632	NA	103505	BB019430
ENSMUSG00000097015	0.727217288	2.972491236	3.967412783	0.749226612	0.453720632	NA	381967	Gm26705
ENSMUSG00000099714	0.727217288	2.972491236	3.967412783	0.749226612	0.453720632	NA	100417924	Gm20587
ENSMUSG00000106947	0.727217288	2.972491236	3.967412783	0.749226612	0.453720632	NA	NA	NA
ENSMUSG00000109503	0.727217288	2.972491236	3.967412783	0.749226612	0.453720632	NA	NA	NA
ENSMUSG00000111397	0.727217288	2.972491236	3.967412783	0.749226612	0.453720632	NA	NA	NA
ENSMUSG00000113136	0.727217288	2.972491236	3.967412783	0.749226612	0.453720632	NA	105245440	Gm19951
ENSMUSG00000118325	0.727217288	2.972491236	3.967412783	0.749226612	0.453720632	NA	NA	NA
ENSMUSG00000107173	1.548137887	2.960956354	2.676358278	1.106337809	0.268580333	NA	NA	NA
ENSMUSG00000022484	2.836043271	2.959246402	2.357251418	1.25538005	0.209340828	NA	209448	Hoxc10
ENSMUSG00000015085	2.872139293	2.946158696	2.017647573	1.4601949	0.144236517	NA	12496	Entpd2
ENSMUSG00000038591	11.23340577	2.941892561	3.239252811	0.908200975	0.363772049	NA	239447	Colec10
ENSMUSG00000064899	0.695912576	2.930811907	3.969173261	0.738393543	0.460275337	NA	100216530	Snord118
ENSMUSG00000087936	0.695912576	2.930811907	3.969173261	0.738393543	0.460275337	NA	115486228	Gm23675
ENSMUSG00000097311	0.695912576	2.930811907	3.969173261	0.738393543	0.460275337	NA	NA	NA
ENSMUSG00000110341	0.695912576	2.930811907	3.969173261	0.738393543	0.460275337	NA	NA	NA
ENSMUSG00000100241	6.165219014	2.92990563	1.652378809	1.773144036	0.076204843	NA	20508	Slc18a3
ENSMUSG00000117309	2.720646064	2.927248705	2.290721497	1.277871932	0.201294586	NA	NA	NA
ENSMUSG00000083813	0.687486985	2.914963818	3.969855867	0.734274472	0.462781473	NA	NA	NA
ENSMUSG00000085749	0.687486985	2.914963818	3.969855867	0.734274472	0.462781473	NA	NA	NA
ENSMUSG00000104846	0.687486985	2.914963818	3.969855867	0.734274472	0.462781473	NA	NA	NA
ENSMUSG00000105147	0.687486985	2.914963818	3.969855867	0.734274472	0.462781473	NA	100503400	Ckb-ps1
ENSMUSG00000113087	0.687486985	2.914963818	3.969855867	0.734274472	0.462781473	NA	74926	4930473H19Rik
ENSMUSG00000114924	0.687486985	2.914963818	3.969855867	0.734274472	0.462781473	NA	NA	NA
ENSMUSG00000088951	0.697110403	2.913100726	3.969936597	0.733790239	0.46307659	NA	115487682	Gm24940
ENSMUSG00000100155	0.697110403	2.913100726	3.969936597	0.733790239	0.46307659	NA	100039222	Gm2109
ENSMUSG00000103002	0.697110403	2.913100726	3.969936597	0.733790239	0.46307659	NA	NA	NA
ENSMUSG00000106773	0.697110403	2.913100726	3.969936597	0.733790239	0.46307659	NA	NA	NA
ENSMUSG00000111514	0.697110403	2.913100726	3.969936597	0.733790239	0.46307659	NA	NA	NA
ENSMUSG00000074934	2.749352908	2.902454536	2.295848351	1.264218752	0.206151522	NA	23892	Grem1
ENSMUSG00000085772	2.753647408	2.90152516	1.732925112	1.674351153	0.094061607	NA	414116	D630024D03Rik
ENSMUSG00000051965	1.514511296	2.898880886	2.694925611	1.075681226	0.282069846	NA	378430	Nanos2
ENSMUSG00000027568	2.988092467	2.897253309	1.855263138	1.561640098	0.118372798	NA	18216	Ntsr1
ENSMUSG00000101013	0.688684813	2.894450859	3.397005475	0.852059521	0.394181057	NA	320770	A630072M18Rik
ENSMUSG00000030711	4.075255153	2.882151788	1.754490543	1.642728597	0.100439099	NA	20887	Sult1a1
ENSMUSG00000065484	0.680259222	2.878636004	3.408840289	0.844461975	0.398411303	NA	387149	Mir130a
ENSMUSG00000090260	0.680259222	2.878636004	3.408840289	0.844461975	0.398411303	NA	72753	2810442N19Rik
ENSMUSG00002076456	0.680259222	2.878636004	3.408840289	0.844461975	0.398411303	NA	NA	NA
ENSMUSG00000097932	1.468675287	2.869043742	2.313873427	1.239931151	0.215000861	NA	NA	NA
ENSMUSG00000106461	1.498857942	2.868993201	2.301333608	1.246665495	0.212520176	NA	626410	Gm20755
ENSMUSG00000088712	1.48482545	2.867807944	2.833659458	1.01205102	0.31151366	NA	115490275	Gm22728
ENSMUSG00000118315	1.48482545	2.867807944	2.833659458	1.01205102	0.31151366	NA	NA	NA
ENSMUSG00000025044	0.671833632	2.86390417	3.97210578	0.721004004	0.470907051	NA	20288	Msr1
ENSMUSG00000026450	0.671833632	2.86390417	3.97210578	0.721004004	0.470907051	NA	71884	Chit1
ENSMUSG00000031410	0.671833632	2.86390417	3.97210578	0.721004004	0.470907051	NA	170722	Nxf7
ENSMUSG00000082512	0.671833632	2.86390417	3.97210578	0.721004004	0.470907051	NA	NA	NA
ENSMUSG00000082865	0.671833632	2.86390417	3.97210578	0.721004004	0.470907051	NA	100417821	Gm14745
ENSMUSG00000083702	0.671833632	2.86390417	3.97210578	0.721004004	0.470907051	NA	NA	NA
ENSMUSG00000117878	0.671833632	2.86390417	3.97210578	0.721004004	0.470907051	NA	NA	NA
ENSMUSG00000113157	1.490432352	2.861103598	2.303127674	1.242268776	0.214137411	NA	NA	NA
ENSMUSG00000097685	1.482006762	2.853232449	2.359504237	1.209250827	0.226566496	NA	NA	NA
ENSMUSG00000106062	5.445296775	2.851743117	1.463260675	1.948896164	0.051307826	NA	NA	NA
ENSMUSG00000045493	2.974834768	2.85169474	2.293867214	1.243182135	0.213800725	NA	140489	Bhlhe23
ENSMUSG00000069670	1.449925262	2.845043294	2.740719655	1.038064323	0.29924011	NA	432450	Nkain2
ENSMUSG00000052922	1.42704614	2.833696685	2.761659543	1.026084729	0.304851648	NA	329547	Bpi
ENSMUSG00000059146	4.10493701	2.825883277	1.925479724	1.46762557	0.142205958	NA	18213	Ntrk3
ENSMUSG00000046334	1.451899876	2.821257443	2.72747474	1.034384444	0.300956474	NA	108167613	Gm6195
ENSMUSG00000046108	1.435048696	2.805535655	2.331142331	1.203502514	0.228781919	NA	234836	Il17c
ENSMUSG00000085304	1.435048696	2.805535655	2.331142331	1.203502514	0.228781919	NA	NA	NA
ENSMUSG00000086172	1.435048696	2.805535655	2.331142331	1.203502514	0.228781919	NA	NA	NA
ENSMUSG00000087001	5.16640388	2.80539004	2.039135141	1.375774456	0.168891472	NA	NA	NA
ENSMUSG00000020081	0.632103329	2.804002858	3.974846733	0.705436724	0.480538497	NA	21337	Tacr2
ENSMUSG00000025746	0.632103329	2.804002858	3.974846733	0.705436724	0.480538497	NA	16193	Il6
ENSMUSG00000030156	0.632103329	2.804002858	3.974846733	0.705436724	0.480538497	NA	12515	Cd69
ENSMUSG00000038044	0.632103329	2.804002858	3.974846733	0.705436724	0.480538497	NA	242891	Cct8l1
ENSMUSG00000040732	0.632103329	2.804002858	3.974846733	0.705436724	0.480538497	NA	13876	Erg
ENSMUSG00000044814	0.632103329	2.804002858	3.974846733	0.705436724	0.480538497	NA	257947	Olfr543
ENSMUSG00000069893	0.632103329	2.804002858	3.974846733	0.705436724	0.480538497	NA	667214	9930111J21Rik1
ENSMUSG00000076867	0.632103329	2.804002858	3.974846733	0.705436724	0.480538497	NA	100114901	Trdv4
ENSMUSG00000084201	0.632103329	2.804002858	3.974846733	0.705436724	0.480538497	NA	NA	NA
ENSMUSG00000084873	0.632103329	2.804002858	3.974846733	0.705436724	0.480538497	NA	NA	NA
ENSMUSG00000085418	0.632103329	2.804002858	3.974846733	0.705436724	0.480538497	NA	78105	Grip1os1
ENSMUSG00000085599	0.632103329	2.804002858	3.974846733	0.705436724	0.480538497	NA	NA	NA
ENSMUSG00000086679	0.632103329	2.804002858	3.974846733	0.705436724	0.480538497	NA	102639086	Gm15551
ENSMUSG00000089907	0.632103329	2.804002858	3.974846733	0.705436724	0.480538497	NA	NA	NA
ENSMUSG00000089994	0.632103329	2.804002858	3.974846733	0.705436724	0.480538497	NA	NA	NA
ENSMUSG00000091080	0.632103329	2.804002858	3.974846733	0.705436724	0.480538497	NA	623166	Prr23a1
ENSMUSG00000092381	0.632103329	2.804002858	3.974846733	0.705436724	0.480538497	NA	NA	NA
ENSMUSG00000093405	0.632103329	2.804002858	3.974846733	0.705436724	0.480538497	NA	NA	NA
ENSMUSG00000097363	0.632103329	2.804002858	3.974846733	0.705436724	0.480538497	NA	NA	NA
ENSMUSG00000097484	0.632103329	2.804002858	3.974846733	0.705436724	0.480538497	NA	NA	NA
ENSMUSG00000098412	0.632103329	2.804002858	3.974846733	0.705436724	0.480538497	NA	NA	NA
ENSMUSG00000100596	0.632103329	2.804002858	3.974846733	0.705436724	0.480538497	NA	NA	NA
ENSMUSG00000101537	0.632103329	2.804002858	3.974846733	0.705436724	0.480538497	NA	102640597	Gm29571
ENSMUSG00000102701	0.632103329	2.804002858	3.974846733	0.705436724	0.480538497	NA	NA	NA
ENSMUSG00000103012	0.632103329	2.804002858	3.974846733	0.705436724	0.480538497	NA	NA	NA
ENSMUSG00000104990	0.632103329	2.804002858	3.974846733	0.705436724	0.480538497	NA	NA	NA
ENSMUSG00000105068	0.632103329	2.804002858	3.974846733	0.705436724	0.480538497	NA	NA	NA
ENSMUSG00000110157	0.632103329	2.804002858	3.974846733	0.705436724	0.480538497	NA	NA	NA
ENSMUSG00000110613	0.632103329	2.804002858	3.974846733	0.705436724	0.480538497	NA	109215	Lncbate1
ENSMUSG00000117705	0.632103329	2.804002858	3.974846733	0.705436724	0.480538497	NA	115489045	Gm50113
ENSMUSG00000119658	0.632103329	2.804002858	3.974846733	0.705436724	0.480538497	NA	115487608	Gm24674
ENSMUSG00002075294	0.632103329	2.804002858	3.974846733	0.705436724	0.480538497	NA	NA	NA
ENSMUSG00000042448	8.897699656	2.802531314	1.516707782	1.847772754	0.064635224	NA	15429	Hoxd1
ENSMUSG00000035686	1.39644045	2.796991966	2.385690055	1.172403749	0.241034995	NA	21835	Thrsp
ENSMUSG00000045404	2.838792679	2.793569995	2.287017149	1.22149062	0.221900315	NA	217826	Kcnk13
ENSMUSG00000042817	2.730842061	2.790112492	1.913570168	1.458066466	0.144822223	NA	14255	Flt3
ENSMUSG00000100303	2.839990506	2.789191323	2.279457049	1.223620916	0.221095265	NA	NA	NA
ENSMUSG00000111899	1.418197515	2.786576122	2.740276101	1.016896115	0.309202852	NA	100417479	Gm18636
ENSMUSG00000052426	1.394541606	2.78651332	2.754161154	1.01174665	0.311659205	NA	NA	NA
ENSMUSG00000113905	2.568746414	2.78566944	1.96260314	1.4193748	0.155789775	NA	NA	NA
ENSMUSG00000042256	0.633301156	2.782851223	3.975841526	0.699940178	0.483964665	NA	627626	Ptchd4
ENSMUSG00000047565	0.633301156	2.782851223	3.975841526	0.699940178	0.483964665	NA	64833	Acot10
ENSMUSG00000086836	0.633301156	2.782851223	3.975841526	0.699940178	0.483964665	NA	NA	NA
ENSMUSG00000100387	0.633301156	2.782851223	3.975841526	0.699940178	0.483964665	NA	NA	NA
ENSMUSG00000104870	0.633301156	2.782851223	3.975841526	0.699940178	0.483964665	NA	73965	4930448I18Rik
ENSMUSG00000105337	0.633301156	2.782851223	3.975841526	0.699940178	0.483964665	NA	NA	NA
ENSMUSG00000105990	0.633301156	2.782851223	3.975841526	0.699940178	0.483964665	NA	NA	NA
ENSMUSG00000107567	0.633301156	2.782851223	3.975841526	0.699940178	0.483964665	NA	NA	NA
ENSMUSG00000118082	0.633301156	2.782851223	3.975841526	0.699940178	0.483964665	NA	NA	NA
ENSMUSG00000060188	2.508732862	2.78240949	2.43811516	1.141213317	0.253781164	NA	232983	Cxcl17
ENSMUSG00000017204	9.902030218	2.766750105	1.378341967	2.007303102	0.044717399	NA	57911	Gsdma
ENSMUSG00000081226	0.624875566	2.766179942	3.492774914	0.791972002	0.428377001	NA	NA	NA
ENSMUSG00000084137	0.624875566	2.766179942	3.492774914	0.791972002	0.428377001	NA	NA	NA
ENSMUSG00000112269	0.624875566	2.766179942	3.492774914	0.791972002	0.428377001	NA	628697	Gm6906
ENSMUSG00000114020	0.624875566	2.766179942	3.492774914	0.791972002	0.428377001	NA	NA	NA
ENSMUSG00000114099	0.624875566	2.766179942	3.492774914	0.791972002	0.428377001	NA	NA	NA
ENSMUSG00000074971	11.31644327	2.765414869	1.157451724	2.389226965	0.016883868	NA	67606	Fibin
ENSMUSG00000072423	3.816383886	2.762966419	1.70794634	1.617712662	0.105724536	NA	73902	Psmb11
ENSMUSG00000090105	1.387313842	2.761600525	2.491994297	1.108188943	0.267780225	NA	NA	NA
ENSMUSG00000103783	1.387313842	2.761600525	2.491994297	1.108188943	0.267780225	NA	NA	NA
ENSMUSG00000057465	2.51216493	2.758994146	2.376802429	1.160800794	0.24572292	NA	20209	Saa2
ENSMUSG00000051225	1.354811303	2.755921807	2.86004673	0.963593279	0.335249878	NA	239463	Fam83a
ENSMUSG00000117448	2.608055677	2.753238316	1.855293619	1.483990614	0.137811411	NA	NA	NA
ENSMUSG00000019489	0.616449976	2.747575478	3.977532693	0.690773826	0.489707686	NA	21948	Cd70
ENSMUSG00000104549	0.616449976	2.747575478	3.977532693	0.690773826	0.489707686	NA	NA	NA
ENSMUSG00000113646	0.616449976	2.747575478	3.977532693	0.690773826	0.489707686	NA	NA	NA
ENSMUSG00000097509	1.371239449	2.738655648	2.409741194	1.136493684	0.255750007	NA	NA	NA
ENSMUSG00000049691	3.700825264	2.73240682	2.293158744	1.191547174	0.233438849	NA	12020	Nkx3-2
ENSMUSG00000099413	2.471897018	2.726870474	2.213168239	1.232111697	0.217907363	NA	100045066	Gm17767
ENSMUSG00000105708	1.372437276	2.71773835	2.379336292	1.142225401	0.25336034	NA	NA	NA
ENSMUSG00000052957	110.5146181	2.715622995	0.578049187	4.697909895	2.63E-06	0.000218064	14451	Gas1
ENSMUSG00000027977	9.691187008	2.701081618	1.041613857	2.593169819	0.00950958	NA	83398	Ndst3
ENSMUSG00000091002	10.28249988	2.68874263	1.203989147	2.233195072	0.025536083	NA	70571	Tcerg1l
ENSMUSG00000106993	5.979759325	2.68742541	1.346706409	1.995554036	0.045982487	NA	NA	NA
ENSMUSG00000005503	1.299427647	2.685056947	3.407123499	0.788071506	0.430654881	NA	14028	Evx1
ENSMUSG00000028255	196.3619311	2.680369784	2.350568409	1.140307073	0.254158392	0.859551225	23844	Clca1
ENSMUSG00000016194	1.301823301	2.666300796	2.823533597	0.944313465	0.345009487	NA	15483	Hsd11b1
ENSMUSG00000085655	1.325479211	2.666274504	2.80825154	0.949442906	0.342395397	NA	NA	NA
ENSMUSG00000028794	2.328128362	2.662390973	2.073833305	1.283801821	0.199211306	NA	215493	A3galt2
ENSMUSG00000049871	13.24643117	2.661625029	1.005204987	2.647843041	0.008100713	NA	268857	Nlrc3
ENSMUSG00000031957	1.296494383	2.657992132	3.441534412	0.772327635	0.439920402	NA	66473	Ctrb1
ENSMUSG00000117599	1.296494383	2.657992132	3.441534412	0.772327635	0.439920402	NA	NA	NA
ENSMUSG00000073761	1.303021128	2.657949867	3.436088659	0.773539373	0.439203236	NA	115489902	4933427I04Rik
ENSMUSG00000110570	1.303021128	2.657949867	3.436088659	0.773539373	0.439203236	NA	NA	NA
ENSMUSG00000022487	1.326677038	2.657797325	3.416680496	0.777888751	0.4366346	NA	74174	Gtsf1
ENSMUSG00000086620	1.326677038	2.657797325	3.416680496	0.777888751	0.4366346	NA	NA	NA
ENSMUSG00000072664	3.653605578	2.656810329	1.926489797	1.379093901	0.167865804	NA	105887	Ugt3a1
ENSMUSG00000043340	1.286870965	2.656344258	2.447793129	1.085199655	0.277833237	NA	NA	NA
ENSMUSG00000030324	2.31850295	2.654828519	2.553853475	1.039538307	0.298554452	NA	212541	Rho
ENSMUSG00000082414	1.30862803	2.647195816	2.39616335	1.104764337	0.269261717	NA	NA	NA
ENSMUSG00000086395	1.30862803	2.647195816	2.39616335	1.104764337	0.269261717	NA	NA	NA
ENSMUSG00000101667	1.288068792	2.642868189	2.931764034	0.901460062	0.367343759	NA	NA	NA
ENSMUSG00000060913	5.183960572	2.642815006	1.637829787	1.613607853	0.106612512	NA	381485	Trim55
ENSMUSG00000038067	1.294595538	2.642812519	2.927514738	0.902749518	0.366658849	NA	12985	Csf3
ENSMUSG00000117900	1.294595538	2.642812519	2.927514738	0.902749518	0.366658849	NA	NA	NA
ENSMUSG00000042540	0.56949191	2.641560958	3.982865583	0.66323126	0.507182454	NA	217698	Acot5
ENSMUSG00000046747	0.56949191	2.641560958	3.982865583	0.66323126	0.507182454	NA	NA	NA
ENSMUSG00000073778	0.56949191	2.641560958	3.982865583	0.66323126	0.507182454	NA	NA	NA
ENSMUSG00000101223	0.56949191	2.641560958	3.982865583	0.66323126	0.507182454	NA	NA	NA
ENSMUSG00000103393	0.56949191	2.641560958	3.982865583	0.66323126	0.507182454	NA	NA	NA
ENSMUSG00000108717	0.56949191	2.641560958	3.982865583	0.66323126	0.507182454	NA	NA	NA
ENSMUSG00000109880	0.56949191	2.641560958	3.982865583	0.66323126	0.507182454	NA	NA	NA
ENSMUSG00000112313	0.56949191	2.641560958	3.982865583	0.66323126	0.507182454	NA	546482	Gm5951
ENSMUSG00000112450	0.56949191	2.641560958	3.982865583	0.66323126	0.507182454	NA	NA	NA
ENSMUSG00000074207	15.5163512	2.640586564	1.097562435	2.405864559	0.016134245	NA	11522	Adh1
ENSMUSG00000036169	15.46418677	2.634078596	0.91741592	2.871193467	0.004089252	NA	66042	Sostdc1
ENSMUSG00000035745	5.020626298	2.632934825	1.36850611	1.923948169	0.054361081	NA	170483	Grin3b
ENSMUSG00000108976	1.291776849	2.627727707	2.823375121	0.930704421	0.352006482	NA	101056205	Gm29797
ENSMUSG00000034634	0.56106632	2.622522836	3.983864501	0.658286153	0.510354274	NA	17068	Ly6d
ENSMUSG00000081550	0.56106632	2.622522836	3.983864501	0.658286153	0.510354274	NA	NA	NA
ENSMUSG00000088015	0.56106632	2.622522836	3.983864501	0.658286153	0.510354274	NA	100316690	Mir1932
ENSMUSG00000099924	0.56106632	2.622522836	3.983864501	0.658286153	0.510354274	NA	NA	NA
ENSMUSG00000106357	0.56106632	2.622522836	3.983864501	0.658286153	0.510354274	NA	666266	Gm8013
ENSMUSG00000110390	0.56106632	2.622522836	3.983864501	0.658286153	0.510354274	NA	NA	NA
ENSMUSG00000114008	0.56106632	2.622522836	3.983864501	0.658286153	0.510354274	NA	NA	NA
ENSMUSG00000118194	0.56106632	2.622522836	3.983864501	0.658286153	0.510354274	NA	NA	NA
ENSMUSG00002076532	0.56106632	2.622522836	3.983864501	0.658286153	0.510354274	NA	NA	NA
ENSMUSG00000102501	1.301400267	2.621980049	2.84844526	0.920495151	0.357314066	NA	NA	NA
ENSMUSG00000003436	117.6169443	2.61871209	0.660041538	3.967495893	7.26E-05	0.002895788	13389	Dll3
ENSMUSG00000009588	0.570689737	2.614582127	3.984284965	0.656223676	0.511680217	NA	20445	St6galnac1
ENSMUSG00000021490	0.570689737	2.614582127	3.984284965	0.656223676	0.511680217	NA	20505	Slc34a1
ENSMUSG00000028451	0.570689737	2.614582127	3.984284965	0.656223676	0.511680217	NA	67317	1700022I11Rik
ENSMUSG00000029235	0.570689737	2.614582127	3.984284965	0.656223676	0.511680217	NA	79455	Pdcl2
ENSMUSG00000029361	0.570689737	2.614582127	3.984284965	0.656223676	0.511680217	NA	18125	Nos1
ENSMUSG00000033533	0.570689737	2.614582127	3.984284965	0.656223676	0.511680217	NA	117147	Acsm1
ENSMUSG00000037973	0.570689737	2.614582127	3.984284965	0.656223676	0.511680217	NA	232016	Itprid1
ENSMUSG00000042554	0.570689737	2.614582127	3.984284965	0.656223676	0.511680217	NA	22789	Zp3r
ENSMUSG00000051728	0.570689737	2.614582127	3.984284965	0.656223676	0.511680217	NA	75328	Fam243
ENSMUSG00000059169	0.570689737	2.614582127	3.984284965	0.656223676	0.511680217	NA	406221	Krt40
ENSMUSG00000070111	0.570689737	2.614582127	3.984284965	0.656223676	0.511680217	NA	NA	NA
ENSMUSG00000074151	0.570689737	2.614582127	3.984284965	0.656223676	0.511680217	NA	434341	Nlrc5
ENSMUSG00000082000	0.570689737	2.614582127	3.984284965	0.656223676	0.511680217	NA	NA	NA
ENSMUSG00000084870	0.570689737	2.614582127	3.984284965	0.656223676	0.511680217	NA	NA	NA
ENSMUSG00000085606	0.570689737	2.614582127	3.984284965	0.656223676	0.511680217	NA	NA	NA
ENSMUSG00000085926	0.570689737	2.614582127	3.984284965	0.656223676	0.511680217	NA	NA	NA
ENSMUSG00000086065	0.570689737	2.614582127	3.984284965	0.656223676	0.511680217	NA	NA	NA
ENSMUSG00000086575	0.570689737	2.614582127	3.984284965	0.656223676	0.511680217	NA	NA	NA
ENSMUSG00000091707	0.570689737	2.614582127	3.984284965	0.656223676	0.511680217	NA	NA	NA
ENSMUSG00000092571	0.570689737	2.614582127	3.984284965	0.656223676	0.511680217	NA	NA	NA
ENSMUSG00000095941	0.570689737	2.614582127	3.984284965	0.656223676	0.511680217	NA	102638837	Tle7
ENSMUSG00000097612	0.570689737	2.614582127	3.984284965	0.656223676	0.511680217	NA	NA	NA
ENSMUSG00000097804	0.570689737	2.614582127	3.984284965	0.656223676	0.511680217	NA	102634900	Gm16685
ENSMUSG00000102389	0.570689737	2.614582127	3.984284965	0.656223676	0.511680217	NA	NA	NA
ENSMUSG00000104776	0.570689737	2.614582127	3.984284965	0.656223676	0.511680217	NA	NA	NA
ENSMUSG00000105867	0.570689737	2.614582127	3.984284965	0.656223676	0.511680217	NA	115490131	Gm42517
ENSMUSG00000105992	0.570689737	2.614582127	3.984284965	0.656223676	0.511680217	NA	NA	NA
ENSMUSG00000106772	0.570689737	2.614582127	3.984284965	0.656223676	0.511680217	NA	NA	NA
ENSMUSG00000109286	0.570689737	2.614582127	3.984284965	0.656223676	0.511680217	NA	NA	NA
ENSMUSG00000109846	0.570689737	2.614582127	3.984284965	0.656223676	0.511680217	NA	NA	NA
ENSMUSG00000111069	0.570689737	2.614582127	3.984284965	0.656223676	0.511680217	NA	NA	NA
ENSMUSG00000111970	0.570689737	2.614582127	3.984284965	0.656223676	0.511680217	NA	NA	NA
ENSMUSG00000112256	0.570689737	2.614582127	3.984284965	0.656223676	0.511680217	NA	NA	NA
ENSMUSG00000112300	0.570689737	2.614582127	3.984284965	0.656223676	0.511680217	NA	NA	NA
ENSMUSG00000112371	0.570689737	2.614582127	3.984284965	0.656223676	0.511680217	NA	NA	NA
ENSMUSG00000112857	0.570689737	2.614582127	3.984284965	0.656223676	0.511680217	NA	NA	NA
ENSMUSG00000113358	0.570689737	2.614582127	3.984284965	0.656223676	0.511680217	NA	NA	NA
ENSMUSG00000113946	0.570689737	2.614582127	3.984284965	0.656223676	0.511680217	NA	NA	NA
ENSMUSG00000115517	0.570689737	2.614582127	3.984284965	0.656223676	0.511680217	NA	NA	NA
ENSMUSG00000115778	0.570689737	2.614582127	3.984284965	0.656223676	0.511680217	NA	NA	NA
ENSMUSG00000116655	0.570689737	2.614582127	3.984284965	0.656223676	0.511680217	NA	NA	NA
ENSMUSG00000116754	0.570689737	2.614582127	3.984284965	0.656223676	0.511680217	NA	102636085	Gm33255
ENSMUSG00000117749	0.570689737	2.614582127	3.984284965	0.656223676	0.511680217	NA	NA	NA
ENSMUSG00000118347	0.570689737	2.614582127	3.984284965	0.656223676	0.511680217	NA	NA	NA
ENSMUSG00000118619	0.570689737	2.614582127	3.984284965	0.656223676	0.511680217	NA	NA	NA
ENSMUSG00002076433	0.570689737	2.614582127	3.984284965	0.656223676	0.511680217	NA	NA	NA
ENSMUSG00000087333	5.738614238	2.610937034	2.439133433	1.070436327	0.284422955	NA	102634853	Gm13652
ENSMUSG00000075296	7.869487138	2.606452152	1.598826081	1.630228693	0.103053172	NA	621603	Aldh3b2
ENSMUSG00000112404	1.252467586	2.596575366	3.470614352	0.748160153	0.454363562	NA	NA	NA
ENSMUSG00000053442	0.562264147	2.594832428	3.985340574	0.651094274	0.514985632	NA	NA	NA
ENSMUSG00000075286	0.562264147	2.594832428	3.985340574	0.651094274	0.514985632	NA	328657	Gm1968
ENSMUSG00000085102	0.562264147	2.594832428	3.985340574	0.651094274	0.514985632	NA	NA	NA
ENSMUSG00000086727	0.562264147	2.594832428	3.985340574	0.651094274	0.514985632	NA	70988	4931428L18Rik
ENSMUSG00000087045	0.562264147	2.594832428	3.985340574	0.651094274	0.514985632	NA	75128	4930515B02Rik
ENSMUSG00000092171	0.562264147	2.594832428	3.985340574	0.651094274	0.514985632	NA	74601	4833427F10Rik
ENSMUSG00000097648	0.562264147	2.594832428	3.985340574	0.651094274	0.514985632	NA	NA	NA
ENSMUSG00000097816	0.562264147	2.594832428	3.985340574	0.651094274	0.514985632	NA	NA	NA
ENSMUSG00000100334	0.562264147	2.594832428	3.985340574	0.651094274	0.514985632	NA	329271	C230024C17Rik
ENSMUSG00000104266	0.562264147	2.594832428	3.985340574	0.651094274	0.514985632	NA	NA	NA
ENSMUSG00000106863	0.562264147	2.594832428	3.985340574	0.651094274	0.514985632	NA	NA	NA
ENSMUSG00000112188	0.562264147	2.594832428	3.985340574	0.651094274	0.514985632	NA	102641383	Gm47708
ENSMUSG00000112196	0.562264147	2.594832428	3.985340574	0.651094274	0.514985632	NA	NA	NA
ENSMUSG00000114833	0.562264147	2.594832428	3.985340574	0.651094274	0.514985632	NA	NA	NA
ENSMUSG00000055826	3.386733749	2.592788757	1.95685366	1.324978362	0.185178328	NA	69301	Tescl
ENSMUSG00000054871	31.82606175	2.590291134	0.800101521	3.23745308	0.001206018	0.02909239	72309	Tmem158
ENSMUSG00000079679	5.655018552	2.58758593	1.438566454	1.798725337	0.072062139	NA	232585	Vwde
ENSMUSG00000049551	13.97770365	2.58745627	0.861329991	3.004024353	0.00266434	NA	14371	Fzd9
ENSMUSG00000108722	2.349885427	2.584981988	1.836696696	1.407408199	0.159306381	NA	NA	NA
ENSMUSG00000077391	1.253244374	2.582596876	2.466921507	1.046890576	0.295150049	NA	115489055	Gm24336
ENSMUSG00000041324	2.200509869	2.578766327	2.119850111	1.216485219	0.223800138	NA	16323	Inhba
ENSMUSG00000065616	0.553838556	2.574859672	3.986422552	0.645907361	0.518339352	NA	723900	Mir375
ENSMUSG00000076436	0.553838556	2.574859672	3.986422552	0.645907361	0.518339352	NA	64059	Oxct2a
ENSMUSG00000087079	0.553838556	2.574859672	3.986422552	0.645907361	0.518339352	NA	NA	NA
ENSMUSG00000087112	0.553838556	2.574859672	3.986422552	0.645907361	0.518339352	NA	NA	NA
ENSMUSG00000088106	0.553838556	2.574859672	3.986422552	0.645907361	0.518339352	NA	115487869	Gm22378
ENSMUSG00000089011	0.553838556	2.574859672	3.986422552	0.645907361	0.518339352	NA	115488696	Gm24879
ENSMUSG00000089879	0.553838556	2.574859672	3.986422552	0.645907361	0.518339352	NA	74872	4930448H16Rik
ENSMUSG00000090855	0.553838556	2.574859672	3.986422552	0.645907361	0.518339352	NA	100417540	Gm17219
ENSMUSG00000103754	0.553838556	2.574859672	3.986422552	0.645907361	0.518339352	NA	NA	NA
ENSMUSG00000105442	0.553838556	2.574859672	3.986422552	0.645907361	0.518339352	NA	NA	NA
ENSMUSG00000106550	0.553838556	2.574859672	3.986422552	0.645907361	0.518339352	NA	NA	NA
ENSMUSG00000113456	0.553838556	2.574859672	3.986422552	0.645907361	0.518339352	NA	NA	NA
ENSMUSG00000117596	0.553838556	2.574859672	3.986422552	0.645907361	0.518339352	NA	NA	NA
ENSMUSG00002076441	0.553838556	2.574859672	3.986422552	0.645907361	0.518339352	NA	NA	NA
ENSMUSG00000096938	1.214636128	2.572870931	2.486148517	1.034882234	0.300723913	NA	619321	9530052E02Rik
ENSMUSG00000101942	2.192084278	2.572665429	2.082692758	1.235259219	0.216734046	NA	100503175	Gm19582
ENSMUSG00000113875	2.267747194	2.568322334	2.562296257	1.002351827	0.3161737	NA	100384890	D230030E09Rik
ENSMUSG00000087013	4.526316352	2.565966734	1.408821231	1.82135723	0.068552572	NA	69909	2610027K06Rik
ENSMUSG00000062960	47.97946228	2.565262384	1.975628987	1.298453505	0.194131543	0.789587977	16542	Kdr
ENSMUSG00000034845	40.1090145	2.56204828	1.079131879	2.374175326	NA	NA	84094	Plvap
ENSMUSG00000110692	1.224259546	2.559887559	2.564191811	0.9983214	0.318123534	NA	NA	NA
ENSMUSG00000056380	40.94185195	2.554727971	2.893288086	0.882984306	NA	NA	14765	Gpr50
ENSMUSG00000001823	0.545412966	2.554662673	3.987531647	0.64066267	0.521741873	NA	15432	Hoxd12
ENSMUSG00000001985	0.545412966	2.554662673	3.987531647	0.64066267	0.521741873	NA	14807	Grik3
ENSMUSG00000016327	0.545412966	2.554662673	3.987531647	0.64066267	0.521741873	NA	67821	Atp1b4
ENSMUSG00000019194	0.545412966	2.554662673	3.987531647	0.64066267	0.521741873	NA	20266	Scn1b
ENSMUSG00000019890	0.545412966	2.554662673	3.987531647	0.64066267	0.521741873	NA	67405	Nts
ENSMUSG00000022303	0.545412966	2.554662673	3.987531647	0.64066267	0.521741873	NA	75766	Dcstamp
ENSMUSG00000024066	0.545412966	2.554662673	3.987531647	0.64066267	0.521741873	NA	22436	Xdh
ENSMUSG00000026936	0.545412966	2.554662673	3.987531647	0.64066267	0.521741873	NA	16820	Lcn3
ENSMUSG00000028148	0.545412966	2.554662673	3.987531647	0.64066267	0.521741873	NA	66198	Them5
ENSMUSG00000028238	0.545412966	2.554662673	3.987531647	0.64066267	0.521741873	NA	242341	Atp6v0d2
ENSMUSG00000033200	0.545412966	2.554662673	3.987531647	0.64066267	0.521741873	NA	26945	Tpsg1
ENSMUSG00000033409	0.545412966	2.554662673	3.987531647	0.64066267	0.521741873	NA	668110	Syce1l
ENSMUSG00000044542	0.545412966	2.554662673	3.987531647	0.64066267	0.521741873	NA	19127	Prop1
ENSMUSG00000044544	0.545412966	2.554662673	3.987531647	0.64066267	0.521741873	NA	70874	4921513I03Rik
ENSMUSG00000047025	0.545412966	2.554662673	3.987531647	0.64066267	0.521741873	NA	66716	Ccer1
ENSMUSG00000058550	0.545412966	2.554662673	3.987531647	0.64066267	0.521741873	NA	73693	Dppa4
ENSMUSG00000058925	0.545412966	2.554662673	3.987531647	0.64066267	0.521741873	NA	75444	Ccdc192
ENSMUSG00000067704	0.545412966	2.554662673	3.987531647	0.64066267	0.521741873	NA	408190	Wfdc13
ENSMUSG00000068327	0.545412966	2.554662673	3.987531647	0.64066267	0.521741873	NA	21909	Tlx2
ENSMUSG00000072952	0.545412966	2.554662673	3.987531647	0.64066267	0.521741873	NA	545861	Gm5878
ENSMUSG00000074445	0.545412966	2.554662673	3.987531647	0.64066267	0.521741873	NA	100042514	Sprr2a3
ENSMUSG00000075066	0.545412966	2.554662673	3.987531647	0.64066267	0.521741873	NA	18331	Olfr32
ENSMUSG00000077639	0.545412966	2.554662673	3.987531647	0.64066267	0.521741873	NA	115485835	Gm22772
ENSMUSG00000081386	0.545412966	2.554662673	3.987531647	0.64066267	0.521741873	NA	NA	NA
ENSMUSG00000082812	0.545412966	2.554662673	3.987531647	0.64066267	0.521741873	NA	NA	NA
ENSMUSG00000083682	0.545412966	2.554662673	3.987531647	0.64066267	0.521741873	NA	NA	NA
ENSMUSG00000085230	0.545412966	2.554662673	3.987531647	0.64066267	0.521741873	NA	NA	NA
ENSMUSG00000086995	0.545412966	2.554662673	3.987531647	0.64066267	0.521741873	NA	100502932	Gm13544
ENSMUSG00000087591	0.545412966	2.554662673	3.987531647	0.64066267	0.521741873	NA	100043946	Gm14635
ENSMUSG00000089794	0.545412966	2.554662673	3.987531647	0.64066267	0.521741873	NA	NA	NA
ENSMUSG00000091556	0.545412966	2.554662673	3.987531647	0.64066267	0.521741873	NA	101055983	Gm14569
ENSMUSG00000091942	0.545412966	2.554662673	3.987531647	0.64066267	0.521741873	NA	NA	NA
ENSMUSG00000096217	0.545412966	2.554662673	3.987531647	0.64066267	0.521741873	NA	236565	Gm4904
ENSMUSG00000097622	0.545412966	2.554662673	3.987531647	0.64066267	0.521741873	NA	320614	A330033J07Rik
ENSMUSG00000097991	0.545412966	2.554662673	3.987531647	0.64066267	0.521741873	NA	665486	Gm7656
ENSMUSG00000099773	0.545412966	2.554662673	3.987531647	0.64066267	0.521741873	NA	NA	NA
ENSMUSG00000101588	0.545412966	2.554662673	3.987531647	0.64066267	0.521741873	NA	NA	NA
ENSMUSG00000101940	0.545412966	2.554662673	3.987531647	0.64066267	0.521741873	NA	208256	Akp-ps1
ENSMUSG00000102278	0.545412966	2.554662673	3.987531647	0.64066267	0.521741873	NA	NA	NA
ENSMUSG00000102494	0.545412966	2.554662673	3.987531647	0.64066267	0.521741873	NA	NA	NA
ENSMUSG00000104526	0.545412966	2.554662673	3.987531647	0.64066267	0.521741873	NA	NA	NA
ENSMUSG00000106516	0.545412966	2.554662673	3.987531647	0.64066267	0.521741873	NA	NA	NA
ENSMUSG00000106555	0.545412966	2.554662673	3.987531647	0.64066267	0.521741873	NA	NA	NA
ENSMUSG00000110027	0.545412966	2.554662673	3.987531647	0.64066267	0.521741873	NA	77383	C030029H02Rik
ENSMUSG00000110035	0.545412966	2.554662673	3.987531647	0.64066267	0.521741873	NA	102632998	Gm30931
ENSMUSG00000110382	0.545412966	2.554662673	3.987531647	0.64066267	0.521741873	NA	NA	NA
ENSMUSG00000110755	0.545412966	2.554662673	3.987531647	0.64066267	0.521741873	NA	115487218	BC049987
ENSMUSG00000111215	0.545412966	2.554662673	3.987531647	0.64066267	0.521741873	NA	NA	NA
ENSMUSG00000112153	0.545412966	2.554662673	3.987531647	0.64066267	0.521741873	NA	NA	NA
ENSMUSG00000112412	0.545412966	2.554662673	3.987531647	0.64066267	0.521741873	NA	NA	NA
ENSMUSG00000112528	0.545412966	2.554662673	3.987531647	0.64066267	0.521741873	NA	NA	NA
ENSMUSG00000115210	0.545412966	2.554662673	3.987531647	0.64066267	0.521741873	NA	NA	NA
ENSMUSG00000115278	0.545412966	2.554662673	3.987531647	0.64066267	0.521741873	NA	NA	NA
ENSMUSG00000116885	0.545412966	2.554662673	3.987531647	0.64066267	0.521741873	NA	NA	NA
ENSMUSG00000117602	0.545412966	2.554662673	3.987531647	0.64066267	0.521741873	NA	77668	9130209A04Rik
ENSMUSG00000117827	0.545412966	2.554662673	3.987531647	0.64066267	0.521741873	NA	NA	NA
ENSMUSG00000097847	1.222360701	2.549181653	2.512584423	1.014565573	0.310312957	NA	NA	NA
ENSMUSG00000043342	9.8805993	2.549129057	1.663032234	1.532819993	0.125320213	NA	15438	Hoxd9
ENSMUSG00000113427	2.457133033	2.540342403	2.377479622	1.068502283	0.285294001	NA	NA	NA
ENSMUSG00000117627	2.214262383	2.540299955	1.996582608	1.272323992	0.203258027	NA	NA	NA
ENSMUSG00000022504	1.213935111	2.539270567	2.515477718	1.009458581	0.312754756	NA	12265	Ciita
ENSMUSG00000036131	5.652696673	2.53915565	1.712961083	1.48231952	0.138255297	NA	385354	Frmd7
ENSMUSG00000029028	109.9608614	2.538883197	0.568147287	4.468706011	7.87E-06	0.000495394	72946	Lrrc47
ENSMUSG00000050473	23.90786338	2.538254075	0.766223116	3.31268272	0.000924057	0.023268415	76157	Slc35d3
ENSMUSG00000031147	1.198982775	2.529919043	2.573229428	0.98316886	0.325524338	NA	54634	Magix
ENSMUSG00000062713	2.143926391	2.528306642	2.481517918	1.018854881	0.308271867	NA	20465	Sim2
ENSMUSG00000025597	17.88305496	2.525027118	1.153262097	2.189465105	0.028563052	NA	237010	Klhl4
ENSMUSG00000031384	2.128273037	2.521508168	3.018250905	0.835420331	0.403481087	NA	69299	Asb9
ENSMUSG00000097636	2.446272983	2.516598559	2.467021773	1.020095804	0.307683027	NA	NA	NA
ENSMUSG00000097694	1.19666289	2.516418311	3.484827312	0.722107033	0.470228674	NA	619312	G730013B05Rik
ENSMUSG00000098235	1.19666289	2.516418311	3.484827312	0.722107033	0.470228674	NA	665111	Gm7497
ENSMUSG00000038408	1.173006981	2.516125363	3.507598521	0.717335621	0.473167033	NA	71307	1700018A04Rik
ENSMUSG00000039079	1.173006981	2.516125363	3.507598521	0.717335621	0.473167033	NA	170732	Trhr2
ENSMUSG00000078627	1.173006981	2.516125363	3.507598521	0.717335621	0.473167033	NA	632687	Marchf10
ENSMUSG00000002228	9.719182228	2.512705431	1.025391417	2.450484166	0.014266424	NA	71887	Ppm1j
ENSMUSG00000031775	2.280046244	2.510922597	1.893527244	1.326055701	0.184821248	NA	67801	Pllp
ENSMUSG00000046804	1.197860718	2.509985133	2.891157922	0.868159126	0.385307227	NA	53906	Phgr1
ENSMUSG00000102786	1.174204808	2.509807137	2.908889738	0.862805869	0.388244212	NA	NA	NA
ENSMUSG00000030249	9.724028954	2.507463225	1.116507782	2.245809001	0.024716245	NA	20928	Abcc9
ENSMUSG00000095730	1.189435127	2.504371812	2.548989844	0.982495798	0.325855652	NA	76229	Vmn2r29
ENSMUSG00000097794	4.290048217	2.499843572	1.485388862	1.682955646	0.092383678	NA	NA	NA
ENSMUSG00000050304	1.175402635	2.492447909	2.929344203	0.850855255	0.394849763	NA	83885	Slc25a2
ENSMUSG00000089767	1.199058545	2.492358483	2.911717796	0.855975289	0.392011448	NA	NA	NA
ENSMUSG00000106547	1.199058545	2.492358483	2.911717796	0.855975289	0.392011448	NA	NA	NA
ENSMUSG00000055493	2.372840318	2.491969931	1.990914311	1.251671113	0.21068973	NA	13853	Epm2a
ENSMUSG00000020279	2.17502889	2.491618533	2.473573803	1.007295004	0.31379303	NA	16199	Il9r
ENSMUSG00000102985	1.157353627	2.488597736	2.91829618	0.852757082	0.393794028	NA	NA	NA
ENSMUSG00000010796	0.505682663	2.487625541	3.991323396	0.623258327	0.533114778	NA	74068	Asz1
ENSMUSG00000020323	0.505682663	2.487625541	3.991323396	0.623258327	0.533114778	NA	73106	Prss57
ENSMUSG00000037469	0.505682663	2.487625541	3.991323396	0.623258327	0.533114778	NA	101744	Acp7
ENSMUSG00000038255	0.505682663	2.487625541	3.991323396	0.623258327	0.533114778	NA	18013	Neurod2
ENSMUSG00000060257	0.505682663	2.487625541	3.991323396	0.623258327	0.533114778	NA	545474	Scrt2
ENSMUSG00000068348	0.505682663	2.487625541	3.991323396	0.623258327	0.533114778	NA	NA	NA
ENSMUSG00000069922	0.505682663	2.487625541	3.991323396	0.623258327	0.533114778	NA	382053	Ces3a
ENSMUSG00000072541	0.505682663	2.487625541	3.991323396	0.623258327	0.533114778	NA	NA	NA
ENSMUSG00000078921	0.505682663	2.487625541	3.991323396	0.623258327	0.533114778	NA	100039796	Tgtp2
ENSMUSG00000079722	0.505682663	2.487625541	3.991323396	0.623258327	0.533114778	NA	100216474	Ttll2
ENSMUSG00000085145	0.505682663	2.487625541	3.991323396	0.623258327	0.533114778	NA	NA	NA
ENSMUSG00000085276	0.505682663	2.487625541	3.991323396	0.623258327	0.533114778	NA	NA	NA
ENSMUSG00000087244	0.505682663	2.487625541	3.991323396	0.623258327	0.533114778	NA	NA	NA
ENSMUSG00000087348	0.505682663	2.487625541	3.991323396	0.623258327	0.533114778	NA	NA	NA
ENSMUSG00000091671	0.505682663	2.487625541	3.991323396	0.623258327	0.533114778	NA	100124670	Trbv10
ENSMUSG00000098539	0.505682663	2.487625541	3.991323396	0.623258327	0.533114778	NA	102465170	Mir133c
ENSMUSG00000100182	0.505682663	2.487625541	3.991323396	0.623258327	0.533114778	NA	69030	1810006J02Rik
ENSMUSG00000106111	0.505682663	2.487625541	3.991323396	0.623258327	0.533114778	NA	435848	Gm5717
ENSMUSG00000107164	0.505682663	2.487625541	3.991323396	0.623258327	0.533114778	NA	NA	NA
ENSMUSG00000107521	0.505682663	2.487625541	3.991323396	0.623258327	0.533114778	NA	NA	NA
ENSMUSG00000110445	0.505682663	2.487625541	3.991323396	0.623258327	0.533114778	NA	NA	NA
ENSMUSG00000112846	0.505682663	2.487625541	3.991323396	0.623258327	0.533114778	NA	74647	4930432O09Rik
ENSMUSG00000113792	0.505682663	2.487625541	3.991323396	0.623258327	0.533114778	NA	NA	NA
ENSMUSG00000114707	0.505682663	2.487625541	3.991323396	0.623258327	0.533114778	NA	NA	NA
ENSMUSG00000116120	0.505682663	2.487625541	3.991323396	0.623258327	0.533114778	NA	NA	NA
ENSMUSG00000117318	0.505682663	2.487625541	3.991323396	0.623258327	0.533114778	NA	NA	NA
ENSMUSG00000109009	2.24564486	2.485972104	2.164824105	1.148348311	0.250824803	NA	NA	NA
ENSMUSG00000052769	2.064465785	2.485417413	2.511868882	0.989469407	0.322433531	NA	NA	NA
ENSMUSG00000102448	4.296572968	2.479944364	1.631923211	1.519645255	0.128600157	NA	NA	NA
ENSMUSG00000095407	1.190632954	2.479443628	2.518145122	0.984630952	0.32480538	NA	622645	Tmem200c
ENSMUSG00000041708	12.29289643	2.478383358	1.082382074	2.289749081	0.022035866	NA	223726	Mpped1
ENSMUSG00000026224	1.152024709	2.469031711	2.500457832	0.987431853	0.323430975	NA	71141	4933407L21Rik
ENSMUSG00000081156	1.182207364	2.468931845	2.482729656	0.994442484	0.320007494	NA	100416187	Gm14425
ENSMUSG00000081370	1.182207364	2.468931845	2.482729656	0.994442484	0.320007494	NA	668320	Gm9105
ENSMUSG00000119880	1.173781774	2.458786486	2.524229868	0.974073921	0.330019837	NA	115490233	Gm22716
ENSMUSG00000021880	0.506880491	2.454304447	3.993272977	0.614609735	0.538812484	NA	78416	Rnase6
ENSMUSG00000030775	0.506880491	2.454304447	3.993272977	0.614609735	0.538812484	NA	77647	Trat1
ENSMUSG00000065208	0.506880491	2.454304447	3.993272977	0.614609735	0.538812484	NA	115488691	Gm24616
ENSMUSG00000084921	0.506880491	2.454304447	3.993272977	0.614609735	0.538812484	NA	NA	NA
ENSMUSG00000085419	0.506880491	2.454304447	3.993272977	0.614609735	0.538812484	NA	NA	NA
ENSMUSG00000097930	0.506880491	2.454304447	3.993272977	0.614609735	0.538812484	NA	NA	NA
ENSMUSG00000101682	0.506880491	2.454304447	3.993272977	0.614609735	0.538812484	NA	115487461	Gm29228
ENSMUSG00000109735	0.506880491	2.454304447	3.993272977	0.614609735	0.538812484	NA	NA	NA
ENSMUSG00000110688	0.506880491	2.454304447	3.993272977	0.614609735	0.538812484	NA	NA	NA
ENSMUSG00000110902	0.506880491	2.454304447	3.993272977	0.614609735	0.538812484	NA	102635880	Gm33104
ENSMUSG00000111950	0.506880491	2.454304447	3.993272977	0.614609735	0.538812484	NA	NA	NA
ENSMUSG00000112136	0.506880491	2.454304447	3.993272977	0.614609735	0.538812484	NA	NA	NA
ENSMUSG00000113812	0.506880491	2.454304447	3.993272977	0.614609735	0.538812484	NA	NA	NA
ENSMUSG00000114358	0.506880491	2.454304447	3.993272977	0.614609735	0.538812484	NA	382807	Gm5200
ENSMUSG00000115986	0.506880491	2.454304447	3.993272977	0.614609735	0.538812484	NA	NA	NA
ENSMUSG00000117967	0.506880491	2.454304447	3.993272977	0.614609735	0.538812484	NA	383450	Gm5246
ENSMUSG00000117970	0.506880491	2.454304447	3.993272977	0.614609735	0.538812484	NA	NA	NA
ENSMUSG00000054072	4.518577916	2.446068144	1.810382897	1.351133038	0.17665282	NA	60440	Iigp1
ENSMUSG00000000247	6.232557829	2.440710675	1.962052291	1.243958016	0.213515015	NA	16870	Lhx2
ENSMUSG00000112028	2.111219643	2.436842717	2.172369451	1.121744147	0.26197124	NA	78638	1700113B09Rik
ENSMUSG00000025134	1019.476754	2.434943155	0.325756532	7.47473317	7.74E-14	1.59E-10	21681	Alyref
ENSMUSG00000053861	0.4984549	2.432236947	3.812189228	0.638015797	0.523463397	NA	NA	NA
ENSMUSG00000055771	0.4984549	2.432236947	3.812189228	0.638015797	0.523463397	NA	NA	NA
ENSMUSG00000069266	0.4984549	2.432236947	3.812189228	0.638015797	0.523463397	NA	326620	H4c2
ENSMUSG00000083378	0.4984549	2.432236947	3.812189228	0.638015797	0.523463397	NA	NA	NA
ENSMUSG00000084241	0.4984549	2.432236947	3.812189228	0.638015797	0.523463397	NA	664938	Gm13416
ENSMUSG00000094534	0.4984549	2.432236947	3.812189228	0.638015797	0.523463397	NA	100415898	Gm20945
ENSMUSG00000102254	0.4984549	2.432236947	3.812189228	0.638015797	0.523463397	NA	100416888	Gm7496
ENSMUSG00000103475	0.4984549	2.432236947	3.812189228	0.638015797	0.523463397	NA	NA	NA
ENSMUSG00000085111	2.088340521	2.430439231	2.134593832	1.13859564	0.254871848	NA	67341	Ascl4
ENSMUSG00000107542	1.110395561	2.424309857	3.009019811	0.805680923	0.420426852	NA	NA	NA
ENSMUSG00000116840	1.110395561	2.424309857	3.009019811	0.805680923	0.420426852	NA	NA	NA
ENSMUSG00000117453	4.146075353	2.422680248	1.460173252	1.659173146	0.097080907	NA	100039787	Gm2424
ENSMUSG00000084052	1.095443226	2.41300362	3.019645671	0.799101578	0.424231515	NA	NA	NA
ENSMUSG00000025784	0.49002931	2.410712366	3.995890634	0.603297885	0.54631054	NA	21922	Clec3b
ENSMUSG00000028715	0.49002931	2.410712366	3.995890634	0.603297885	0.54631054	NA	13119	Cyp4a14
ENSMUSG00000032556	0.49002931	2.410712366	3.995890634	0.603297885	0.54631054	NA	107993	Bfsp2
ENSMUSG00000057454	0.49002931	2.410712366	3.995890634	0.603297885	0.54631054	NA	72434	Lypd3
ENSMUSG00000081180	0.49002931	2.410712366	3.995890634	0.603297885	0.54631054	NA	NA	NA
ENSMUSG00000081995	0.49002931	2.410712366	3.995890634	0.603297885	0.54631054	NA	NA	NA
ENSMUSG00000082930	0.49002931	2.410712366	3.995890634	0.603297885	0.54631054	NA	100418156	Gm13462
ENSMUSG00000091745	0.49002931	2.410712366	3.995890634	0.603297885	0.54631054	NA	NA	NA
ENSMUSG00000092492	0.49002931	2.410712366	3.995890634	0.603297885	0.54631054	NA	NA	NA
ENSMUSG00000092677	0.49002931	2.410712366	3.995890634	0.603297885	0.54631054	NA	100628618	Mir5106
ENSMUSG00000101854	0.49002931	2.410712366	3.995890634	0.603297885	0.54631054	NA	69419	1700026F02Rik
ENSMUSG00000103119	0.49002931	2.410712366	3.995890634	0.603297885	0.54631054	NA	NA	NA
ENSMUSG00000104601	0.49002931	2.410712366	3.995890634	0.603297885	0.54631054	NA	NA	NA
ENSMUSG00000104900	0.49002931	2.410712366	3.995890634	0.603297885	0.54631054	NA	78229	4930596I21Rik
ENSMUSG00000107512	0.49002931	2.410712366	3.995890634	0.603297885	0.54631054	NA	NA	NA
ENSMUSG00000108132	0.49002931	2.410712366	3.995890634	0.603297885	0.54631054	NA	NA	NA
ENSMUSG00000108832	0.49002931	2.410712366	3.995890634	0.603297885	0.54631054	NA	NA	NA
ENSMUSG00000111984	0.49002931	2.410712366	3.995890634	0.603297885	0.54631054	NA	NA	NA
ENSMUSG00000115002	0.49002931	2.410712366	3.995890634	0.603297885	0.54631054	NA	NA	NA
ENSMUSG00000114552	1.111593389	2.406336066	2.951334937	0.815338183	0.414878758	NA	NA	NA
ENSMUSG00000109532	1.105066643	2.406330547	2.956740978	0.81384557	0.415733425	NA	NA	NA
ENSMUSG00000001763	157.7251433	2.405549186	0.383865828	6.266640613	3.69E-10	2.36E-07	232670	Tspan33
ENSMUSG00000047977	3.006811533	2.404883743	2.412224786	0.996956734	0.318785512	NA	239167	Synb
ENSMUSG00000028834	9.809918543	2.404263276	1.192635113	2.015925282	0.043807789	NA	433766	Trim63
ENSMUSG00000112343	4.059924594	2.404138498	2.590931711	0.927905003	0.353456849	NA	104798	Sfta3-ps
ENSMUSG00000031179	2.266905115	2.402238089	2.952333145	0.813674464	0.415831467	NA	70696	Magea9
ENSMUSG00000113125	1.999955521	2.40100691	2.228108682	1.077598651	0.281212905	NA	NA	NA
ENSMUSG00000103569	1.977775422	2.400471507	2.486300585	0.965479203	0.334304848	NA	NA	NA
ENSMUSG00000089729	2.136774398	2.397446079	1.967999721	1.218214644	0.223142416	NA	NA	NA
ENSMUSG00000105076	10.23819838	2.396073136	0.907211685	2.641140072	0.008262755	NA	330052	A930003O13Rik
ENSMUSG00000087343	1.112791216	2.393905936	3.592950885	0.666278503	0.505233104	NA	69409	1700021N21Rik
ENSMUSG00000101211	1.112791216	2.393905936	3.592950885	0.666278503	0.505233104	NA	NA	NA
ENSMUSG00000105516	1.112791216	2.393905936	3.592950885	0.666278503	0.505233104	NA	NA	NA
ENSMUSG00000116868	1.112791216	2.393905936	3.592950885	0.666278503	0.505233104	NA	NA	NA
ENSMUSG00000002057	6.097631968	2.38919155	2.16535298	1.103372786	0.26986531	NA	15218	Foxn1
ENSMUSG00000109216	2.102373013	2.383495054	1.917643781	1.242928993	0.213894001	NA	NA	NA
ENSMUSG00000092482	4.208541721	2.381412379	1.438906392	1.655015498	0.097921354	NA	NA	NA
ENSMUSG00000086847	2.006482267	2.380576512	2.496176116	0.953689324	0.340240926	NA	433944	Tbx3os2
ENSMUSG00000034607	11.835066	2.380429812	1.186192546	2.006781967	0.044772884	NA	69693	Pof1b
ENSMUSG00000088054	1.992727758	2.379925749	1.959706853	1.214429467	0.224583769	NA	100316713	Mir1968
ENSMUSG00000106092	1.09783888	2.376426343	3.053244147	0.778328305	0.436375493	NA	NA	NA
ENSMUSG00000109459	1.104365626	2.376354709	3.047871616	0.779676774	0.435581153	NA	NA	NA
ENSMUSG00000005469	490.6002871	2.37556542	0.383727092	6.190768044	5.99E-10	3.31E-07	18747	Prkaca
ENSMUSG00000109082	1.957291955	2.373794537	2.515179684	0.943787258	0.345278373	NA	NA	NA
ENSMUSG00000054618	1.086316618	2.372048451	2.966895676	0.799505176	0.423997546	NA	NA	NA
ENSMUSG00000102688	1.079789872	2.372023657	2.972491339	0.797991781	0.42487526	NA	NA	NA
ENSMUSG00000084127	5.034934295	2.371583333	1.372556135	1.7278589	0.084013525	NA	100534388	Gm13169
ENSMUSG00000020349	2434.642761	2.365146306	0.561072934	4.21539904	2.49E-05	0.001192911	19052	Ppp2ca
ENSMUSG00000096257	2.189838169	2.364278978	2.055349521	1.150305072	0.250018243	NA	100504112	Ccer2
ENSMUSG00000113724	21.87610024	2.361224849	0.708936121	3.330659531	0.000866405	NA	NA	NA
ENSMUSG00000040985	2.230766299	2.358901148	2.460541125	0.958692022	0.337713918	NA	194974	Sun3
ENSMUSG00000112951	2.08671966	2.357385457	1.885911632	1.249997835	0.211300338	NA	NA	NA
ENSMUSG00000115441	2.010075748	2.355716327	2.536172841	0.928846918	0.352968426	NA	NA	NA
ENSMUSG00000099373	1.080987699	2.352260324	3.013800288	0.780496416	0.435098736	NA	NA	NA
ENSMUSG00000068522	5.201718995	2.351598872	1.34380473	1.749955793	0.080125942	NA	239435	Aard
ENSMUSG00000021604	8.806563147	2.342343159	1.131034736	2.070973671	0.038361257	NA	50916	Irx4
ENSMUSG00000104515	1.072562109	2.340930813	3.069207186	0.762715148	0.445633295	NA	NA	NA
ENSMUSG00000099996	1.064136519	2.332906187	3.637528073	0.64134383	0.521299318	NA	NA	NA
ENSMUSG00000113077	1.064136519	2.332906187	3.637528073	0.64134383	0.521299318	NA	NA	NA
ENSMUSG00000038165	1.094319174	2.332729309	3.604303527	0.647206677	0.51749819	NA	72252	1700022A21Rik
ENSMUSG00000097398	1.933213011	2.332674572	2.214297759	1.053460205	0.292130124	NA	78650	Platr5
ENSMUSG00000038507	29.15659825	2.332036922	0.691151736	3.374131616	0.00074049	0.019359283	243771	Parp12
ENSMUSG00000113728	4.072996442	2.330118443	1.349786454	1.72628673	0.084295842	NA	665401	Gm7622
ENSMUSG00000116597	1.070242224	2.325030071	3.600077569	0.645827771	0.518390901	NA	224098	Gm536
ENSMUSG00000082532	1.046586315	2.32467918	3.627001591	0.640936907	0.521563676	NA	673222	Rpl31-ps6
ENSMUSG00000046942	1.040059569	2.324581844	3.634587491	0.6395724	0.522450631	NA	71967	Mageb16
ENSMUSG00000109392	1.040059569	2.324581844	3.634587491	0.6395724	0.522450631	NA	436008	Gm5737
ENSMUSG00000103408	1.943870847	2.320938081	2.174593496	1.067297444	0.285837542	NA	NA	NA
ENSMUSG00000002688	183.7446433	2.316335506	0.380000018	6.09561946	1.09E-09	4.90E-07	18760	Prkd1
ENSMUSG00000001847	1481.385006	2.316124721	0.558005956	4.150716845	3.31E-05	0.001491252	19353	Rac1
ENSMUSG00000039910	224.6844582	2.315709611	0.410188518	5.645476426	1.65E-08	3.89E-06	17684	Cited2
ENSMUSG00000103252	1.041257397	2.315199083	3.011720809	0.76872965	0.442053819	NA	NA	NA
ENSMUSG00000037761	197.8054596	2.311350255	0.497535617	4.645597578	3.39E-06	0.000257514	109275	Actr5
ENSMUSG00000108603	1.963117683	2.311234406	2.302784511	1.003669425	0.315537979	NA	NA	NA
ENSMUSG00000105134	1.063014461	2.307802413	2.620692659	0.880607806	0.378530132	NA	NA	NA
ENSMUSG00000030047	7.812396998	2.307618176	1.670236894	1.381611306	0.167091081	NA	232201	Arhgap25
ENSMUSG00000021381	9.860367351	2.304207609	1.447593533	1.591750417	0.111440795	NA	12022	Barx1
ENSMUSG00000034120	538.9514047	2.297923618	0.364171727	6.31000005	2.79E-10	2.01E-07	20382	Srsf2
ENSMUSG00000098730	1.048981969	2.294632982	3.0829284	0.744303041	0.456693162	NA	102465220	Mir6407
ENSMUSG00000105168	3.01047879	2.293000909	1.713871673	1.337907	0.180926755	NA	NA	NA
ENSMUSG00000084139	1.868205937	2.29155017	2.132648011	1.074509323	0.282594469	NA	NA	NA
ENSMUSG00000113349	1.054588871	2.291324107	2.995886575	0.764823383	0.444376722	NA	NA	NA
ENSMUSG00000080829	1.030932961	2.291099213	3.017299618	0.759321083	0.447660509	NA	NA	NA
ENSMUSG00000111204	1.030932961	2.291099213	3.017299618	0.759321083	0.447660509	NA	NA	NA
ENSMUSG00000115280	1.969425602	2.28982877	1.940587031	1.179967058	0.238013317	NA	NA	NA
ENSMUSG00000044147	178.7034973	2.287271306	0.380310796	6.014216086	1.81E-09	7.39E-07	11845	Arf6
ENSMUSG00000028864	13.25278627	2.286852259	0.948951093	2.409873676	0.015958045	NA	15234	Hgf
ENSMUSG00000109236	1.064212289	2.277681026	2.648149861	0.860102768	0.389732396	NA	NA	NA
ENSMUSG00000053375	0.443071244	2.277477666	4.004385305	0.568745886	0.569528603	NA	74915	Atp6v1e2
ENSMUSG00000073051	0.443071244	2.277477666	4.004385305	0.568745886	0.569528603	NA	100038584	Gm14812
ENSMUSG00000083948	0.443071244	2.277477666	4.004385305	0.568745886	0.569528603	NA	635412	Gm7158
ENSMUSG00000084869	0.443071244	2.277477666	4.004385305	0.568745886	0.569528603	NA	NA	NA
ENSMUSG00000085290	0.443071244	2.277477666	4.004385305	0.568745886	0.569528603	NA	NA	NA
ENSMUSG00000097539	0.443071244	2.277477666	4.004385305	0.568745886	0.569528603	NA	NA	NA
ENSMUSG00000100767	0.443071244	2.277477666	4.004385305	0.568745886	0.569528603	NA	100041778	Gm3508
ENSMUSG00000101007	0.443071244	2.277477666	4.004385305	0.568745886	0.569528603	NA	NA	NA
ENSMUSG00000102929	0.443071244	2.277477666	4.004385305	0.568745886	0.569528603	NA	NA	NA
ENSMUSG00000106374	0.443071244	2.277477666	4.004385305	0.568745886	0.569528603	NA	NA	NA
ENSMUSG00000109010	0.443071244	2.277477666	4.004385305	0.568745886	0.569528603	NA	NA	NA
ENSMUSG00000110779	0.443071244	2.277477666	4.004385305	0.568745886	0.569528603	NA	NA	NA
ENSMUSG00000114220	0.443071244	2.277477666	4.004385305	0.568745886	0.569528603	NA	NA	NA
ENSMUSG00000114752	0.443071244	2.277477666	4.004385305	0.568745886	0.569528603	NA	NA	NA
ENSMUSG00000114818	0.443071244	2.277477666	4.004385305	0.568745886	0.569528603	NA	NA	NA
ENSMUSG00002074849	0.443071244	2.277477666	4.004385305	0.568745886	0.569528603	NA	NA	NA
ENSMUSG00000024012	1516.087373	2.274822037	0.679653786	3.347030625	0.000816822	0.021086051	56462	Mtch1
ENSMUSG00000097430	3.836930521	2.268204834	1.347253449	1.683576936	0.092263459	NA	NA	NA
ENSMUSG00000034685	38.98141974	2.266064912	0.579121666	3.912934094	9.12E-05	0.003462241	217219	Fam171a2
ENSMUSG00000111045	1.025604043	2.265628676	2.635824547	0.859552157	0.390035957	NA	NA	NA
ENSMUSG00000114627	1.025604043	2.265628676	2.635824547	0.859552157	0.390035957	NA	102634835	B230220B15Rik
ENSMUSG00000113681	1.032130789	2.265572373	2.631238789	0.861028799	0.389222182	NA	NA	NA
ENSMUSG00000085911	1.055786698	2.265369554	2.614967611	0.866308839	0.386320821	NA	NA	NA
ENSMUSG00000106049	6.446518688	2.264100553	1.276673977	1.773436753	0.076156363	NA	NA	NA
ENSMUSG00000085323	1.811624454	2.262504075	2.587041155	0.874552796	0.381817282	NA	NA	NA
ENSMUSG00000039329	1.889685018	2.262129937	2.128935049	1.062564092	0.287979678	NA	73679	Tex19.1
ENSMUSG00000050445	3.787793633	2.261850991	2.159150745	1.047565112	0.294839019	NA	13124	Cyp8b1
ENSMUSG00000032482	8.89165575	2.255447483	0.989620788	2.279102774	0.022660957	NA	29873	Cspg5
ENSMUSG00000024939	0.434645654	2.253587437	4.005990728	0.562554332	0.573738397	NA	17826	Fam89b
ENSMUSG00000027857	0.434645654	2.253587437	4.005990728	0.562554332	0.573738397	NA	22094	Tshb
ENSMUSG00000049231	0.434645654	2.253587437	4.005990728	0.562554332	0.573738397	NA	NA	NA
ENSMUSG00000054493	0.434645654	2.253587437	4.005990728	0.562554332	0.573738397	NA	NA	NA
ENSMUSG00000071089	0.434645654	2.253587437	4.005990728	0.562554332	0.573738397	NA	333307	Trim75
ENSMUSG00000081651	0.434645654	2.253587437	4.005990728	0.562554332	0.573738397	NA	NA	NA
ENSMUSG00000081892	0.434645654	2.253587437	4.005990728	0.562554332	0.573738397	NA	667891	Gm8864
ENSMUSG00000085141	0.434645654	2.253587437	4.005990728	0.562554332	0.573738397	NA	NA	NA
ENSMUSG00000085329	0.434645654	2.253587437	4.005990728	0.562554332	0.573738397	NA	NA	NA
ENSMUSG00000086919	0.434645654	2.253587437	4.005990728	0.562554332	0.573738397	NA	NA	NA
ENSMUSG00000088168	0.434645654	2.253587437	4.005990728	0.562554332	0.573738397	NA	115490045	Gm23540
ENSMUSG00000089635	0.434645654	2.253587437	4.005990728	0.562554332	0.573738397	NA	NA	NA
ENSMUSG00000091155	0.434645654	2.253587437	4.005990728	0.562554332	0.573738397	NA	319433	Serpine3
ENSMUSG00000097613	0.434645654	2.253587437	4.005990728	0.562554332	0.573738397	NA	100504312	Gm17597
ENSMUSG00000098759	0.434645654	2.253587437	4.005990728	0.562554332	0.573738397	NA	102466798	Mir7063
ENSMUSG00000100486	0.434645654	2.253587437	4.005990728	0.562554332	0.573738397	NA	100042960	Gm4131
ENSMUSG00000100955	0.434645654	2.253587437	4.005990728	0.562554332	0.573738397	NA	100417638	Gm18728
ENSMUSG00000103708	0.434645654	2.253587437	4.005990728	0.562554332	0.573738397	NA	NA	NA
ENSMUSG00000104956	0.434645654	2.253587437	4.005990728	0.562554332	0.573738397	NA	74624	4930429D17Rik
ENSMUSG00000109052	0.434645654	2.253587437	4.005990728	0.562554332	0.573738397	NA	NA	NA
ENSMUSG00000109450	0.434645654	2.253587437	4.005990728	0.562554332	0.573738397	NA	105242985	Gm39043
ENSMUSG00000109877	0.434645654	2.253587437	4.005990728	0.562554332	0.573738397	NA	NA	NA
ENSMUSG00000111918	0.434645654	2.253587437	4.005990728	0.562554332	0.573738397	NA	NA	NA
ENSMUSG00000113032	0.434645654	2.253587437	4.005990728	0.562554332	0.573738397	NA	NA	NA
ENSMUSG00000114209	0.434645654	2.253587437	4.005990728	0.562554332	0.573738397	NA	NA	NA
ENSMUSG00000117799	0.434645654	2.253587437	4.005990728	0.562554332	0.573738397	NA	NA	NA
ENSMUSG00000076617	6.269051659	2.252278465	2.413437079	0.93322444	0.350704099	NA	16019	Ighm
ENSMUSG00000116823	1.87593051	2.251331049	1.964231666	1.146163708	0.251727421	NA	NA	NA
ENSMUSG00000017720	2.054991913	2.250801416	2.086528133	1.078730443	0.28070791	NA	73603	Trp53tg5
ENSMUSG00000055061	1.959101167	2.250571517	2.224341734	1.011792155	0.311637442	NA	74364	4931431C16Rik
ENSMUSG00000067702	4.5943015	2.245943744	2.231770809	1.006350533	0.31424698	NA	22144	Tuba3a
ENSMUSG00000079915	1.008752863	2.244650818	3.112217026	0.721238525	0.470762773	NA	100416277	Gm16073
ENSMUSG00000098037	1.864408247	2.244194215	2.531208306	0.88660985	0.375288989	NA	665743	Gm7765
ENSMUSG00000038721	10.67636222	2.242735674	1.493065598	1.502101232	0.133070967	NA	15415	Hoxb7
ENSMUSG00000000690	5.868879904	2.239968385	1.709695046	1.31015668	0.190142837	NA	15414	Hoxb6
ENSMUSG00000035165	8.150270287	2.237099963	1.238087747	1.806899364	0.070777972	NA	57442	Kcne3
ENSMUSG00000093918	14.18827853	2.234260898	3.354159071	0.666116559	0.505336601	NA	100862365	Gm21677
ENSMUSG00000093987	14.18827853	2.234260898	3.354159071	0.666116559	0.505336601	NA	100862394	Gm21704
ENSMUSG00000048938	9.201656491	2.231111216	3.759792145	0.593413447	0.552904492	NA	381463	Nr1h5
ENSMUSG00000113623	3.711429699	2.230269441	1.535903865	1.452089217	0.1464768	NA	NA	NA
ENSMUSG00000022014	2.082664338	2.227367565	3.044574338	0.73158587	0.464421375	NA	108670	Epsti1
ENSMUSG00000030376	11.82634119	2.221562626	1.074491889	2.067547135	0.038682628	NA	110891	Slc8a2
ENSMUSG00000081392	1.848754894	2.220747997	2.601937292	0.853497893	0.393383256	NA	NA	NA
ENSMUSG00000040105	105.7613918	2.219089136	0.506887742	4.377870979	1.20E-05	0.000682589	74411	Plpp6
ENSMUSG00000081811	0.983974896	2.217755146	3.109416323	0.713238407	0.475698244	NA	NA	NA
ENSMUSG00000030470	17.08880181	2.213482273	1.561182196	1.41782444	0.156242027	NA	13009	Csrp3
ENSMUSG00000040957	82.64222412	2.2119319	0.522305366	4.234940023	2.29E-05	0.001116819	63955	Cables1
ENSMUSG00000040086	2.934229432	2.21143727	2.429186027	0.910361432	0.36263193	NA	435766	Tnni3k
ENSMUSG00000093865	1.765864215	2.21024109	2.576477055	0.857853978	0.3909731	NA	242235	Lrit3
ENSMUSG00000055945	3.534124085	2.207661029	2.150427114	1.026615138	0.304601723	NA	320111	Prr18
ENSMUSG00000109154	2.671075534	2.207196531	2.034855556	1.084694451	0.278057006	NA	NA	NA
ENSMUSG00000117013	6.118015679	2.205699427	1.545139202	1.427508553	0.153433361	NA	NA	NA
ENSMUSG00000105734	0.975549305	2.204904798	3.115763478	0.70766116	0.479155702	NA	67654	4930558C23Rik
ENSMUSG00000012017	106.7181952	2.204077261	0.610900251	3.607916773	0.000308665	0.009694257	224024	Scarf2
ENSMUSG00000116951	1.781515574	2.203975349	2.63337667	0.836938891	0.402626919	NA	NA	NA
ENSMUSG00000033323	390.0188795	2.201179074	0.255413275	8.618107557	6.81E-18	2.44E-14	67655	Ctdp1
ENSMUSG00000025425	9.181569626	2.197631253	1.113670561	1.973322569	0.048458823	NA	225742	St8sia5
ENSMUSG00000116165	22.85137146	2.195734776	0.712050078	3.083680268	0.002044572	NA	57028	Pdxp
ENSMUSG00000025945	0.978645977	2.195271889	3.083508149	0.711939707	0.476502112	NA	12969	Crygf
ENSMUSG00000105228	0.978645977	2.195271889	3.083508149	0.711939707	0.476502112	NA	NA	NA
ENSMUSG00000116893	0.978645977	2.195271889	3.083508149	0.711939707	0.476502112	NA	NA	NA
ENSMUSG00000086170	0.985172723	2.195254421	3.0770833	0.713420537	0.475585568	NA	NA	NA
ENSMUSG00000096965	0.985172723	2.195254421	3.0770833	0.713420537	0.475585568	NA	78512	3300005D01Rik
ENSMUSG00000091415	4.559857321	2.1951711	1.628430016	1.348029132	0.177649013	NA	633979	Ak9
ENSMUSG00000021067	3.613219068	2.192846656	1.853325589	1.183195586	0.236731642	NA	64010	Sav1
ENSMUSG00000028889	179.7478674	2.192154756	0.429129774	5.108372544	3.25E-07	4.06E-05	230734	Yrdc
ENSMUSG00000035298	2.017657265	2.191637282	2.504540386	0.875065659	0.381538181	NA	72184	Klhl35
ENSMUSG00000112445	3.622124856	2.190863751	1.864125201	1.175277149	0.239883853	NA	NA	NA
ENSMUSG00000111664	2.690657765	2.189323386	2.04474076	1.070709514	0.284300064	NA	NA	NA
ENSMUSG00000112613	2.68602787	2.188478358	1.754081217	1.247649388	0.212159483	NA	NA	NA
ENSMUSG00000093677	1.795270083	2.187159615	2.028303633	1.078319626	0.280891142	NA	NA	NA
ENSMUSG00000003604	166.6052795	2.186373894	0.355551155	6.149252683	7.78E-10	3.99E-07	74268	Aven
ENSMUSG00000025930	7.98738399	2.185543134	1.311819392	1.66603966	0.095705515	NA	17681	Msc
ENSMUSG00000038068	3.760476955	2.182730916	1.639922433	1.330996437	0.183190183	NA	218215	Rnf144b
ENSMUSG00000027505	0.970220387	2.181359174	2.663106869	0.819103131	0.412727576	NA	76426	Fam209
ENSMUSG00000094256	0.976747132	2.181346739	2.658127847	0.82063274	0.411855493	NA	545226	Rpl21-ps7
ENSMUSG00000102053	12.88335856	2.177913739	3.324554426	0.655099439	0.512403733	NA	100042849	Gm4064
ENSMUSG00000038055	126.2212927	2.174263577	0.407419032	5.33667651	9.47E-08	1.54E-05	58239	Dexi
ENSMUSG00000041731	5.624464163	2.171612446	1.537724105	1.412225014	0.157883718	NA	226041	Pgm5
ENSMUSG00000033717	8.127914912	2.169364457	1.50783323	1.438729704	0.15022712	NA	11551	Adra2a
ENSMUSG00000096964	0.961794797	2.168855576	2.667613695	0.813032104	0.416199652	NA	622708	Gm6345
ENSMUSG00000031737	18.8264545	2.163362451	0.867636646	2.493396816	0.012652735	NA	54352	Irx5
ENSMUSG00000058019	2.790141993	2.163179023	2.065888964	1.047093556	0.295056431	NA	67935	Ces5a
ENSMUSG00000040747	1.700857141	2.161536769	3.160062183	0.684017163	0.493964328	NA	12508	Cd53
ENSMUSG00000062329	2.684409003	2.159833417	2.045682207	1.055801048	0.291059119	NA	231162	Cytl1
ENSMUSG00000091987	13.58388644	2.157772686	3.353569905	0.643425587	0.519947985	NA	100042881	Gm10352
ENSMUSG00000096520	13.58388644	2.157772686	3.353569905	0.643425587	0.519947985	NA	100041505	Gm3376
ENSMUSG00000086915	2.781716402	2.157008914	1.822129395	1.183784708	0.236498297	NA	100504626	Gm16364
ENSMUSG00000105691	1.848333854	2.156826552	2.294717318	0.939909476	0.347263996	NA	NA	NA
ENSMUSG00000064945	0.983551861	2.155700795	3.072620572	0.701583793	0.482938762	NA	19874	Rny3
ENSMUSG00000087355	0.953369206	2.155667348	3.102964623	0.69471219	0.487235687	NA	NA	NA
ENSMUSG00000111213	0.953369206	2.155667348	3.102964623	0.69471219	0.487235687	NA	NA	NA
ENSMUSG00000101365	1.786143475	2.154521905	2.696670407	0.798956335	0.424315731	NA	NA	NA
ENSMUSG00000074052	1.702054969	2.151822579	2.627082793	0.819092031	0.412733908	NA	NA	NA
ENSMUSG00000085071	2.599339501	2.147845797	1.699816307	1.263575239	0.206382525	NA	NA	NA
ENSMUSG00000105503	1.841106091	2.146275088	2.000599047	1.07281621	0.283353586	NA	NA	NA
ENSMUSG00000103770	4.517089503	2.145916702	1.5790727	1.358972707	0.174155237	NA	192161	Pcdha9
ENSMUSG00000074064	198.9488817	2.144368024	0.504372253	4.251558271	2.12E-05	0.001054316	56690	Mlycd
ENSMUSG00000001661	3.438844723	2.14095249	1.864691944	1.148153451	0.250905222	NA	15425	Hoxc6
ENSMUSG00000087444	1.859155099	2.140381043	2.018297355	1.060488454	0.28892244	NA	432982	Gm5475
ENSMUSG00000017897	110.2596354	2.140286442	0.462083039	4.631822116	3.62E-06	0.000272377	14049	Eya2
ENSMUSG00000038236	9.579501857	2.139656491	1.466353574	1.459168191	0.144518822	NA	15404	Hoxa7
ENSMUSG00000009070	1.953848018	2.138378874	2.512939771	0.850947125	0.394798725	NA	71236	Rsph14
ENSMUSG00000095852	13.40208211	2.133927126	3.350206656	0.636953879	0.524154886	NA	100042874	Gm10256
ENSMUSG00000048138	3.504348606	2.13097471	1.529391694	1.393347903	0.163514611	NA	226049	Dmrt2
ENSMUSG00000089798	2.564938117	2.130059866	2.16715198	0.982884396	0.325664338	NA	76421	1700028K03Rik
ENSMUSG00000009394	19.8241702	2.128401219	0.845023835	2.518746966	0.011777326	NA	20965	Syn2
ENSMUSG00000104556	1.938194665	2.124205716	2.172744188	0.977660292	0.328242367	NA	NA	NA
ENSMUSG00000084862	2.671151304	2.123480596	1.68164646	1.262739016	0.206682987	NA	NA	NA
ENSMUSG00000023914	13.54296045	2.122951696	1.708703767	1.242434024	0.214076469	NA	17287	Mep1a
ENSMUSG00000020496	3370.598869	2.12053499	0.540743576	3.921516747	8.80E-05	0.003382883	108660	Rnf187
ENSMUSG00000103966	2.776502059	2.119345131	2.01594895	1.051289087	0.293125838	NA	NA	NA
ENSMUSG00000078157	5.289852215	2.118495369	1.273467969	1.663563922	0.096199607	NA	216622	Fem1al
ENSMUSG00000087307	2.691432558	2.1179031	1.676176428	1.263532325	0.206397937	NA	NA	NA
ENSMUSG00000059631	4.332993778	2.114637195	1.539174082	1.373877861	0.169479604	NA	70258	1500035N22Rik
ENSMUSG00000079105	4.338320702	2.109857624	2.096902042	1.006178439	0.314329742	NA	109828	C7
ENSMUSG00000108151	7.692874705	2.10630077	1.335934622	1.576649588	0.114876176	NA	NA	NA
ENSMUSG00000041482	15.8167721	2.1052371	1.115617659	1.887059677	0.059152299	NA	667742	Piezo2
ENSMUSG00000024134	1.794148025	2.104971511	2.036078383	1.033836187	0.301212751	NA	20472	Six2
ENSMUSG00000103482	0.943821559	2.10414401	3.74024997	0.56256775	0.573729258	NA	NA	NA
ENSMUSG00000107163	0.943821559	2.10414401	3.74024997	0.56256775	0.573729258	NA	NA	NA
ENSMUSG00000086923	0.920165649	2.103718032	3.772500453	0.557645535	0.577086456	NA	73806	4930406D18Rik
ENSMUSG00000116942	0.920165649	2.103718032	3.772500453	0.557645535	0.577086456	NA	NA	NA
ENSMUSG00000063286	0.913638904	2.103599768	3.781613867	0.556270376	0.578026035	NA	668139	Gm8995
ENSMUSG00000095168	0.913638904	2.103599768	3.781613867	0.556270376	0.578026035	NA	215974	Gm4795
ENSMUSG00000109105	0.913638904	2.103599768	3.781613867	0.556270376	0.578026035	NA	NA	NA
ENSMUSG00000102562	2.496498975	2.103348517	2.329912002	0.90275878	0.366653932	NA	NA	NA
ENSMUSG00000066900	392.7811368	2.100581131	0.355333786	5.911571634	3.39E-09	1.11E-06	71954	Suds3
ENSMUSG00000024619	8.82173019	2.100003745	0.978050421	2.147132396	0.031782743	NA	12590	Cdx1
ENSMUSG00000035179	3.82463796	2.098295047	1.780616009	1.178409627	0.238633342	NA	67752	Ppp1r32
ENSMUSG00000061728	2.666155787	2.098065012	2.014856612	1.04129743	0.297737529	NA	195349	Btnl7-ps
ENSMUSG00000044927	6.190309189	2.09627301	1.098769216	1.907837405	0.056412235	NA	243529	H1f10
ENSMUSG00000105607	11.25805221	2.09099438	1.042852543	2.005071947	0.044955356	NA	NA	NA
ENSMUSG00000118437	0.945019386	2.089904115	3.101707792	0.673791425	0.500443927	NA	NA	NA
ENSMUSG00000107472	0.921363476	2.089774758	3.126852315	0.668331775	0.503921835	NA	NA	NA
ENSMUSG00000106212	0.914836731	2.089738863	3.133956271	0.666805367	0.504896464	NA	NA	NA
ENSMUSG00000107313	0.914836731	2.089738863	3.133956271	0.666805367	0.504896464	NA	NA	NA
ENSMUSG00000047953	3.461963023	2.089452991	1.945324723	1.074089568	0.28278254	NA	14729	Gp5
ENSMUSG00000024610	18.70432694	2.088734043	0.907001616	2.302900024	0.021284469	NA	16149	Cd74
ENSMUSG00000054146	50.76210223	2.08523673	0.640320626	3.256550931	0.001127747	0.027622103	16665	Krt15
ENSMUSG00000094658	13.03847347	2.085020054	3.343449239	0.623613492	0.532881448	NA	19657	Rbmy
ENSMUSG00000095948	13.03847347	2.085020054	3.343449239	0.623613492	0.532881448	NA	100862398	Gm21708
ENSMUSG00000039476	72.03436948	2.084960829	0.785352374	2.654809356	0.007935324	0.121553583	20204	Prrx2
ENSMUSG00000103772	1.653897081	2.082106143	2.668384141	0.780287258	0.435221811	NA	NA	NA
ENSMUSG00000053675	4.062511854	2.081446284	2.592491885	0.802874754	0.422047129	NA	74176	Tgm5
ENSMUSG00000001655	0.379261998	2.081357863	4.018359846	0.51796204	0.604484755	NA	15422	Hoxc13
ENSMUSG00000018381	0.379261998	2.081357863	4.018359846	0.51796204	0.604484755	NA	66610	Abi3
ENSMUSG00000020125	0.379261998	2.081357863	4.018359846	0.51796204	0.604484755	NA	50701	Elane
ENSMUSG00000022931	0.379261998	2.081357863	4.018359846	0.51796204	0.604484755	NA	26560	Krtap15
ENSMUSG00000024734	0.379261998	2.081357863	4.018359846	0.51796204	0.604484755	NA	22786	Zp1
ENSMUSG00000024774	0.379261998	2.081357863	4.018359846	0.51796204	0.604484755	NA	52024	Ankrd22
ENSMUSG00000025488	0.379261998	2.081357863	4.018359846	0.51796204	0.604484755	NA	12869	Cox8b
ENSMUSG00000029138	0.379261998	2.081357863	4.018359846	0.51796204	0.604484755	NA	67656	4930548H24Rik
ENSMUSG00000029683	0.379261998	2.081357863	4.018359846	0.51796204	0.604484755	NA	93677	Lmod2
ENSMUSG00000042248	0.379261998	2.081357863	4.018359846	0.51796204	0.604484755	NA	13096	Cyp2c37
ENSMUSG00000044199	0.379261998	2.081357863	4.018359846	0.51796204	0.604484755	NA	13611	S1pr4
ENSMUSG00000046367	0.379261998	2.081357863	4.018359846	0.51796204	0.604484755	NA	71001	Mgat4e
ENSMUSG00000047307	0.379261998	2.081357863	4.018359846	0.51796204	0.604484755	NA	93884	Pcdhb13
ENSMUSG00000048865	0.379261998	2.081357863	4.018359846	0.51796204	0.604484755	NA	226652	Arhgap30
ENSMUSG00000049744	0.379261998	2.081357863	4.018359846	0.51796204	0.604484755	NA	76117	Arhgap15
ENSMUSG00000050296	0.379261998	2.081357863	4.018359846	0.51796204	0.604484755	NA	74591	Abca12
ENSMUSG00000051732	0.379261998	2.081357863	4.018359846	0.51796204	0.604484755	NA	18459	Pabpc2
ENSMUSG00000051832	0.379261998	2.081357863	4.018359846	0.51796204	0.604484755	NA	100504464	E230016K23Rik
ENSMUSG00000054087	0.379261998	2.081357863	4.018359846	0.51796204	0.604484755	NA	668758	Fbxw28
ENSMUSG00000055385	0.379261998	2.081357863	4.018359846	0.51796204	0.604484755	NA	671564	Rnf212
ENSMUSG00000060205	0.379261998	2.081357863	4.018359846	0.51796204	0.604484755	NA	18357	Olfr57
ENSMUSG00000065919	0.379261998	2.081357863	4.018359846	0.51796204	0.604484755	NA	115488112	Gm24449
ENSMUSG00000078922	0.379261998	2.081357863	4.018359846	0.51796204	0.604484755	NA	21822	Tgtp1
ENSMUSG00000078937	0.379261998	2.081357863	4.018359846	0.51796204	0.604484755	NA	12895	Cpt1b
ENSMUSG00000078958	0.379261998	2.081357863	4.018359846	0.51796204	0.604484755	NA	435376	Atp6ap1l
ENSMUSG00000080751	0.379261998	2.081357863	4.018359846	0.51796204	0.604484755	NA	257949	Olfr634-ps1
ENSMUSG00000081774	0.379261998	2.081357863	4.018359846	0.51796204	0.604484755	NA	101055627	Gm13866
ENSMUSG00000082364	0.379261998	2.081357863	4.018359846	0.51796204	0.604484755	NA	NA	NA
ENSMUSG00000082907	0.379261998	2.081357863	4.018359846	0.51796204	0.604484755	NA	NA	NA
ENSMUSG00000083934	0.379261998	2.081357863	4.018359846	0.51796204	0.604484755	NA	NA	NA
ENSMUSG00000084898	0.379261998	2.081357863	4.018359846	0.51796204	0.604484755	NA	100042132	Gm12371
ENSMUSG00000085348	0.379261998	2.081357863	4.018359846	0.51796204	0.604484755	NA	102633540	Myhas
ENSMUSG00000085380	0.379261998	2.081357863	4.018359846	0.51796204	0.604484755	NA	NA	NA
ENSMUSG00000085564	0.379261998	2.081357863	4.018359846	0.51796204	0.604484755	NA	NA	NA
ENSMUSG00000086326	0.379261998	2.081357863	4.018359846	0.51796204	0.604484755	NA	NA	NA
ENSMUSG00000086699	0.379261998	2.081357863	4.018359846	0.51796204	0.604484755	NA	NA	NA
ENSMUSG00000086726	0.379261998	2.081357863	4.018359846	0.51796204	0.604484755	NA	669402	Gm9458
ENSMUSG00000087600	0.379261998	2.081357863	4.018359846	0.51796204	0.604484755	NA	NA	NA
ENSMUSG00000090168	0.379261998	2.081357863	4.018359846	0.51796204	0.604484755	NA	NA	NA
ENSMUSG00000091034	0.379261998	2.081357863	4.018359846	0.51796204	0.604484755	NA	100271704	Gm17660
ENSMUSG00000097007	0.379261998	2.081357863	4.018359846	0.51796204	0.604484755	NA	NA	NA
ENSMUSG00000097676	0.379261998	2.081357863	4.018359846	0.51796204	0.604484755	NA	NA	NA
ENSMUSG00000098811	0.379261998	2.081357863	4.018359846	0.51796204	0.604484755	NA	102466763	Mir6913
ENSMUSG00000099098	0.379261998	2.081357863	4.018359846	0.51796204	0.604484755	NA	NA	NA
ENSMUSG00000099877	0.379261998	2.081357863	4.018359846	0.51796204	0.604484755	NA	NA	NA
ENSMUSG00000100979	0.379261998	2.081357863	4.018359846	0.51796204	0.604484755	NA	NA	NA
ENSMUSG00000101126	0.379261998	2.081357863	4.018359846	0.51796204	0.604484755	NA	100038653	Gm10538
ENSMUSG00000102133	0.379261998	2.081357863	4.018359846	0.51796204	0.604484755	NA	NA	NA
ENSMUSG00000102595	0.379261998	2.081357863	4.018359846	0.51796204	0.604484755	NA	NA	NA
ENSMUSG00000103237	0.379261998	2.081357863	4.018359846	0.51796204	0.604484755	NA	100417344	Gm18547
ENSMUSG00000105328	0.379261998	2.081357863	4.018359846	0.51796204	0.604484755	NA	NA	NA
ENSMUSG00000105873	0.379261998	2.081357863	4.018359846	0.51796204	0.604484755	NA	NA	NA
ENSMUSG00000105950	0.379261998	2.081357863	4.018359846	0.51796204	0.604484755	NA	NA	NA
ENSMUSG00000106214	0.379261998	2.081357863	4.018359846	0.51796204	0.604484755	NA	NA	NA
ENSMUSG00000106899	0.379261998	2.081357863	4.018359846	0.51796204	0.604484755	NA	NA	NA
ENSMUSG00000106965	0.379261998	2.081357863	4.018359846	0.51796204	0.604484755	NA	100416843	Gm18290
ENSMUSG00000106989	0.379261998	2.081357863	4.018359846	0.51796204	0.604484755	NA	546894	Gm5989
ENSMUSG00000107676	0.379261998	2.081357863	4.018359846	0.51796204	0.604484755	NA	NA	NA
ENSMUSG00000107767	0.379261998	2.081357863	4.018359846	0.51796204	0.604484755	NA	NA	NA
ENSMUSG00000108090	0.379261998	2.081357863	4.018359846	0.51796204	0.604484755	NA	NA	NA
ENSMUSG00000108101	0.379261998	2.081357863	4.018359846	0.51796204	0.604484755	NA	NA	NA
ENSMUSG00000108579	0.379261998	2.081357863	4.018359846	0.51796204	0.604484755	NA	NA	NA
ENSMUSG00000108708	0.379261998	2.081357863	4.018359846	0.51796204	0.604484755	NA	NA	NA
ENSMUSG00000108968	0.379261998	2.081357863	4.018359846	0.51796204	0.604484755	NA	NA	NA
ENSMUSG00000109333	0.379261998	2.081357863	4.018359846	0.51796204	0.604484755	NA	102632814	Gm30790
ENSMUSG00000109831	0.379261998	2.081357863	4.018359846	0.51796204	0.604484755	NA	NA	NA
ENSMUSG00000110375	0.379261998	2.081357863	4.018359846	0.51796204	0.604484755	NA	NA	NA
ENSMUSG00000110664	0.379261998	2.081357863	4.018359846	0.51796204	0.604484755	NA	621377	Aprt-ps
ENSMUSG00000110676	0.379261998	2.081357863	4.018359846	0.51796204	0.604484755	NA	NA	NA
ENSMUSG00000111352	0.379261998	2.081357863	4.018359846	0.51796204	0.604484755	NA	NA	NA
ENSMUSG00000111868	0.379261998	2.081357863	4.018359846	0.51796204	0.604484755	NA	NA	NA
ENSMUSG00000112372	0.379261998	2.081357863	4.018359846	0.51796204	0.604484755	NA	NA	NA
ENSMUSG00000112574	0.379261998	2.081357863	4.018359846	0.51796204	0.604484755	NA	436164	Gm5750
ENSMUSG00000112866	0.379261998	2.081357863	4.018359846	0.51796204	0.604484755	NA	NA	NA
ENSMUSG00000112871	0.379261998	2.081357863	4.018359846	0.51796204	0.604484755	NA	102638971	Gm35404
ENSMUSG00000113178	0.379261998	2.081357863	4.018359846	0.51796204	0.604484755	NA	NA	NA
ENSMUSG00000113898	0.379261998	2.081357863	4.018359846	0.51796204	0.604484755	NA	NA	NA
ENSMUSG00000114140	0.379261998	2.081357863	4.018359846	0.51796204	0.604484755	NA	NA	NA
ENSMUSG00000114340	0.379261998	2.081357863	4.018359846	0.51796204	0.604484755	NA	NA	NA
ENSMUSG00000114992	0.379261998	2.081357863	4.018359846	0.51796204	0.604484755	NA	100039308	Gm2150
ENSMUSG00000115811	0.379261998	2.081357863	4.018359846	0.51796204	0.604484755	NA	NA	NA
ENSMUSG00000115862	0.379261998	2.081357863	4.018359846	0.51796204	0.604484755	NA	NA	NA
ENSMUSG00000116243	0.379261998	2.081357863	4.018359846	0.51796204	0.604484755	NA	NA	NA
ENSMUSG00000116397	0.379261998	2.081357863	4.018359846	0.51796204	0.604484755	NA	NA	NA
ENSMUSG00000116500	0.379261998	2.081357863	4.018359846	0.51796204	0.604484755	NA	NA	NA
ENSMUSG00000116557	0.379261998	2.081357863	4.018359846	0.51796204	0.604484755	NA	66779	4933432I09Rik
ENSMUSG00000116936	0.379261998	2.081357863	4.018359846	0.51796204	0.604484755	NA	NA	NA
ENSMUSG00000117304	0.379261998	2.081357863	4.018359846	0.51796204	0.604484755	NA	NA	NA
ENSMUSG00000118031	0.379261998	2.081357863	4.018359846	0.51796204	0.604484755	NA	NA	NA
ENSMUSG00000114034	0.912937886	2.079143031	2.730909449	0.761337228	0.44645567	NA	668611	Gm9267
ENSMUSG00000116414	0.912937886	2.079143031	2.730909449	0.761337228	0.44645567	NA	NA	NA
ENSMUSG00000083798	6.38791641	2.077121624	1.195928652	1.736827377	0.082417645	NA	100040609	Gm14584
ENSMUSG00000071322	0.916034558	2.070719665	3.807521959	0.543849697	0.586544907	NA	21461	Tcp10a
ENSMUSG00000085497	0.916034558	2.070719665	3.807521959	0.543849697	0.586544907	NA	NA	NA
ENSMUSG00000089960	0.916034558	2.070719665	3.807521959	0.543849697	0.586544907	NA	394436	Ugt1a1
ENSMUSG00000026222	0.922561303	2.070644686	3.798343627	0.545144118	0.585654402	NA	20684	Sp100
ENSMUSG00000047733	0.922561303	2.070644686	3.798343627	0.545144118	0.585654402	NA	433215	Tmem262
ENSMUSG00000075611	0.922561303	2.070644686	3.798343627	0.545144118	0.585654402	NA	NA	NA
ENSMUSG00000104994	0.922561303	2.070644686	3.798343627	0.545144118	0.585654402	NA	NA	NA
ENSMUSG00000107115	0.922561303	2.070644686	3.798343627	0.545144118	0.585654402	NA	NA	NA
ENSMUSG00000109977	0.922561303	2.070644686	3.798343627	0.545144118	0.585654402	NA	NA	NA
ENSMUSG00000102219	0.946217213	2.070374351	3.765858653	0.549774843	0.582473815	NA	NA	NA
ENSMUSG00000109203	4.229951038	2.069103857	2.110483219	0.980393418	0.326891957	NA	NA	NA
ENSMUSG00000074637	51.47746183	2.064526075	0.492160783	4.194820361	2.73E-05	0.001276753	20674	Sox2
ENSMUSG00000062073	9.237480284	2.064086799	0.963348697	2.142616485	0.032143906	NA	NA	NA
ENSMUSG00000082658	1.700652933	2.063219103	2.23400461	0.923551855	0.35571969	NA	NA	NA
ENSMUSG00000082180	0.928168205	2.061918675	3.1153181	0.66186457	0.50805802	NA	NA	NA
ENSMUSG00000087241	0.928168205	2.061918675	3.1153181	0.66186457	0.50805802	NA	NA	NA
ENSMUSG00000085160	0.904512296	2.061710491	3.141153493	0.656354583	0.511596005	NA	NA	NA
ENSMUSG00000102893	0.89798555	2.061652693	3.148455879	0.654813907	0.512587576	NA	NA	NA
ENSMUSG00000106054	0.89798555	2.061652693	3.148455879	0.654813907	0.512587576	NA	NA	NA
ENSMUSG00000111115	0.89798555	2.061652693	3.148455879	0.654813907	0.512587576	NA	NA	NA
ENSMUSG00000055937	2.586695181	2.061240329	2.166625484	0.951359774	0.341421773	NA	70843	Krt28
ENSMUSG00000015090	1.892434426	2.055574048	3.115880852	0.65970881	0.509440712	NA	19215	Ptgds
ENSMUSG00000047884	1.892434426	2.055574048	3.115880852	0.65970881	0.509440712	NA	101533	Klk9
ENSMUSG00000083325	26.78208893	2.052473512	0.571881686	3.588982763	0.000331971	0.010246832	545472	Gm14121
ENSMUSG00000116795	0.907608968	2.049731484	3.216309804	0.637292925	0.523934058	NA	NA	NA
ENSMUSG00000081848	0.914135713	2.049635588	3.209212781	0.638672387	0.52303608	NA	100503808	Gm14925
ENSMUSG00000110935	0.937791623	2.049290164	3.184098119	0.643601449	0.51983391	NA	667824	Gm8834
ENSMUSG00000090778	1.738764369	2.044543768	2.323897695	0.879790781	0.37897266	NA	NA	NA
ENSMUSG00000096233	1.629119114	2.039238185	2.073581536	0.983437666	0.32539208	NA	236069	Gm13238
ENSMUSG00000103348	1.629119114	2.039238185	2.073581536	0.983437666	0.32539208	NA	NA	NA
ENSMUSG00000066975	4.838866053	2.038000312	1.605076212	1.269721835	0.204183732	NA	12959	Cryba4
ENSMUSG00000056880	4.104433604	2.036378064	1.402461642	1.452002681	0.14650086	NA	73748	Gadl1
ENSMUSG00000089815	2.420631851	2.036352259	2.035894618	1.000224787	0.317201737	NA	328235	Gm5083
ENSMUSG00000110084	1.65249704	2.035834566	2.623399991	0.776029036	0.437731842	NA	NA	NA
ENSMUSG00000031271	2.554354055	2.035694504	2.08575694	0.975997953	0.329065479	NA	331535	Serpina7
ENSMUSG00000107451	3.22230362	2.035346697	1.789031981	1.137680443	0.255253943	NA	NA	NA
ENSMUSG00000033268	0.899183377	2.034725069	3.187367256	0.638371705	0.523231745	NA	99439	Duox1
ENSMUSG00000046245	0.899183377	2.034725069	3.187367256	0.638371705	0.523231745	NA	231805	Pilra
ENSMUSG00000046034	187.5052407	2.032159018	0.450191403	4.513988947	6.36E-06	0.000424712	432940	Otulin
ENSMUSG00000056468	8.392337685	2.031441057	0.9572739	2.122110565	0.033828454	NA	77580	5730596B20Rik
ENSMUSG00000037731	4.179677474	2.030292601	1.626644343	1.248147826	0.211976926	NA	230787	Themis2
ENSMUSG00000034863	84.47094468	2.025589165	0.562100782	3.60360496	0.000313834	0.009803251	382014	Ano8
ENSMUSG00000047368	128.1553074	2.023660358	0.454042391	4.456985506	8.31E-06	0.00050984	226016	Abhd17b
ENSMUSG00000000318	0.380459825	2.021816535	4.022979463	0.502566954	0.615268768	NA	17312	Clec10a
ENSMUSG00000017832	0.380459825	2.021816535	4.022979463	0.502566954	0.615268768	NA	75482	Hspb9
ENSMUSG00000024041	0.380459825	2.021816535	4.022979463	0.502566954	0.615268768	NA	12954	Cryaa
ENSMUSG00000024128	0.380459825	2.021816535	4.022979463	0.502566954	0.615268768	NA	20234	Sbp
ENSMUSG00000025333	0.380459825	2.021816535	4.022979463	0.502566954	0.615268768	NA	18241	Gpr143
ENSMUSG00000026523	0.380459825	2.021816535	4.022979463	0.502566954	0.615268768	NA	75820	Wdr64
ENSMUSG00000026770	0.380459825	2.021816535	4.022979463	0.502566954	0.615268768	NA	16184	Il2ra
ENSMUSG00000027072	0.380459825	2.021816535	4.022979463	0.502566954	0.615268768	NA	53856	Prg3
ENSMUSG00000027643	0.380459825	2.021816535	4.022979463	0.502566954	0.615268768	NA	14601	Ghrh
ENSMUSG00000029154	0.380459825	2.021816535	4.022979463	0.502566954	0.615268768	NA	231293	Cwh43
ENSMUSG00000030945	0.380459825	2.021816535	4.022979463	0.502566954	0.615268768	NA	233799	Acsm2
ENSMUSG00000031779	0.380459825	2.021816535	4.022979463	0.502566954	0.615268768	NA	20299	Ccl22
ENSMUSG00000041616	0.380459825	2.021816535	4.022979463	0.502566954	0.615268768	NA	230899	Nppa
ENSMUSG00000045225	0.380459825	2.021816535	4.022979463	0.502566954	0.615268768	NA	258103	Olfr1152
ENSMUSG00000046790	0.380459825	2.021816535	4.022979463	0.502566954	0.615268768	NA	258852	Olfr1341
ENSMUSG00000056436	0.380459825	2.021816535	4.022979463	0.502566954	0.615268768	NA	13067	Cyct
ENSMUSG00000056501	0.380459825	2.021816535	4.022979463	0.502566954	0.615268768	NA	12608	Cebpb
ENSMUSG00000058328	0.380459825	2.021816535	4.022979463	0.502566954	0.615268768	NA	574438	Xlr5a
ENSMUSG00000058618	0.380459825	2.021816535	4.022979463	0.502566954	0.615268768	NA	382000	Defa39
ENSMUSG00000067882	0.380459825	2.021816535	4.022979463	0.502566954	0.615268768	NA	381070	Casp16
ENSMUSG00000074594	0.380459825	2.021816535	4.022979463	0.502566954	0.615268768	NA	629754	Wfdc9
ENSMUSG00000074596	0.380459825	2.021816535	4.022979463	0.502566954	0.615268768	NA	629747	Spint3
ENSMUSG00000077025	0.380459825	2.021816535	4.022979463	0.502566954	0.615268768	NA	100124466	Mir493
ENSMUSG00000077552	0.380459825	2.021816535	4.022979463	0.502566954	0.615268768	NA	115486263	Gm23709
ENSMUSG00000077677	0.380459825	2.021816535	4.022979463	0.502566954	0.615268768	NA	115490018	Gm24468
ENSMUSG00000080895	0.380459825	2.021816535	4.022979463	0.502566954	0.615268768	NA	NA	NA
ENSMUSG00000081059	0.380459825	2.021816535	4.022979463	0.502566954	0.615268768	NA	108167876	Gm11945
ENSMUSG00000081292	0.380459825	2.021816535	4.022979463	0.502566954	0.615268768	NA	NA	NA
ENSMUSG00000081353	0.380459825	2.021816535	4.022979463	0.502566954	0.615268768	NA	100416188	Gm13818
ENSMUSG00000081755	0.380459825	2.021816535	4.022979463	0.502566954	0.615268768	NA	NA	NA
ENSMUSG00000081809	0.380459825	2.021816535	4.022979463	0.502566954	0.615268768	NA	100416290	Gm15539
ENSMUSG00000082461	0.380459825	2.021816535	4.022979463	0.502566954	0.615268768	NA	NA	NA
ENSMUSG00000082792	0.380459825	2.021816535	4.022979463	0.502566954	0.615268768	NA	NA	NA
ENSMUSG00000083208	0.380459825	2.021816535	4.022979463	0.502566954	0.615268768	NA	NA	NA
ENSMUSG00000083384	0.380459825	2.021816535	4.022979463	0.502566954	0.615268768	NA	NA	NA
ENSMUSG00000083763	0.380459825	2.021816535	4.022979463	0.502566954	0.615268768	NA	668217	Gm9050
ENSMUSG00000084999	0.380459825	2.021816535	4.022979463	0.502566954	0.615268768	NA	NA	NA
ENSMUSG00000085800	0.380459825	2.021816535	4.022979463	0.502566954	0.615268768	NA	74916	1700066O22Rik
ENSMUSG00000086164	0.380459825	2.021816535	4.022979463	0.502566954	0.615268768	NA	NA	NA
ENSMUSG00000086206	0.380459825	2.021816535	4.022979463	0.502566954	0.615268768	NA	NA	NA
ENSMUSG00000086665	0.380459825	2.021816535	4.022979463	0.502566954	0.615268768	NA	NA	NA
ENSMUSG00000087341	0.380459825	2.021816535	4.022979463	0.502566954	0.615268768	NA	75394	0610040F04Rik
ENSMUSG00000087404	0.380459825	2.021816535	4.022979463	0.502566954	0.615268768	NA	NA	NA
ENSMUSG00000087518	0.380459825	2.021816535	4.022979463	0.502566954	0.615268768	NA	NA	NA
ENSMUSG00000090237	0.380459825	2.021816535	4.022979463	0.502566954	0.615268768	NA	NA	NA
ENSMUSG00000091177	0.380459825	2.021816535	4.022979463	0.502566954	0.615268768	NA	NA	NA
ENSMUSG00000092695	0.380459825	2.021816535	4.022979463	0.502566954	0.615268768	NA	100526525	Mir3092
ENSMUSG00000097552	0.380459825	2.021816535	4.022979463	0.502566954	0.615268768	NA	383172	Rps19-ps12
ENSMUSG00000099196	0.380459825	2.021816535	4.022979463	0.502566954	0.615268768	NA	102465790	Mir1258
ENSMUSG00000099491	0.380459825	2.021816535	4.022979463	0.502566954	0.615268768	NA	NA	NA
ENSMUSG00000099625	0.380459825	2.021816535	4.022979463	0.502566954	0.615268768	NA	NA	NA
ENSMUSG00000100000	0.380459825	2.021816535	4.022979463	0.502566954	0.615268768	NA	NA	NA
ENSMUSG00000100175	0.380459825	2.021816535	4.022979463	0.502566954	0.615268768	NA	72276	1700025M24Rik
ENSMUSG00000100502	0.380459825	2.021816535	4.022979463	0.502566954	0.615268768	NA	NA	NA
ENSMUSG00000101089	0.380459825	2.021816535	4.022979463	0.502566954	0.615268768	NA	100503074	2610016A17Rik
ENSMUSG00000101553	0.380459825	2.021816535	4.022979463	0.502566954	0.615268768	NA	73395	1700049E22Rik
ENSMUSG00000101880	0.380459825	2.021816535	4.022979463	0.502566954	0.615268768	NA	NA	NA
ENSMUSG00000102069	0.380459825	2.021816535	4.022979463	0.502566954	0.615268768	NA	69334	1700012I11Rik
ENSMUSG00000102154	0.380459825	2.021816535	4.022979463	0.502566954	0.615268768	NA	NA	NA
ENSMUSG00000103139	0.380459825	2.021816535	4.022979463	0.502566954	0.615268768	NA	NA	NA
ENSMUSG00000103180	0.380459825	2.021816535	4.022979463	0.502566954	0.615268768	NA	NA	NA
ENSMUSG00000103552	0.380459825	2.021816535	4.022979463	0.502566954	0.615268768	NA	NA	NA
ENSMUSG00000103800	0.380459825	2.021816535	4.022979463	0.502566954	0.615268768	NA	353235	Pcdha8
ENSMUSG00000104122	0.380459825	2.021816535	4.022979463	0.502566954	0.615268768	NA	NA	NA
ENSMUSG00000104634	0.380459825	2.021816535	4.022979463	0.502566954	0.615268768	NA	NA	NA
ENSMUSG00000106612	0.380459825	2.021816535	4.022979463	0.502566954	0.615268768	NA	NA	NA
ENSMUSG00000108168	0.380459825	2.021816535	4.022979463	0.502566954	0.615268768	NA	NA	NA
ENSMUSG00000108297	0.380459825	2.021816535	4.022979463	0.502566954	0.615268768	NA	NA	NA
ENSMUSG00000108705	0.380459825	2.021816535	4.022979463	0.502566954	0.615268768	NA	NA	NA
ENSMUSG00000109094	0.380459825	2.021816535	4.022979463	0.502566954	0.615268768	NA	NA	NA
ENSMUSG00000109110	0.380459825	2.021816535	4.022979463	0.502566954	0.615268768	NA	NA	NA
ENSMUSG00000109122	0.380459825	2.021816535	4.022979463	0.502566954	0.615268768	NA	NA	NA
ENSMUSG00000109689	0.380459825	2.021816535	4.022979463	0.502566954	0.615268768	NA	NA	NA
ENSMUSG00000109770	0.380459825	2.021816535	4.022979463	0.502566954	0.615268768	NA	NA	NA
ENSMUSG00000110326	0.380459825	2.021816535	4.022979463	0.502566954	0.615268768	NA	NA	NA
ENSMUSG00000110483	0.380459825	2.021816535	4.022979463	0.502566954	0.615268768	NA	NA	NA
ENSMUSG00000110501	0.380459825	2.021816535	4.022979463	0.502566954	0.615268768	NA	NA	NA
ENSMUSG00000110653	0.380459825	2.021816535	4.022979463	0.502566954	0.615268768	NA	NA	NA
ENSMUSG00000111909	0.380459825	2.021816535	4.022979463	0.502566954	0.615268768	NA	100417532	Gm18670
ENSMUSG00000112026	0.380459825	2.021816535	4.022979463	0.502566954	0.615268768	NA	626115	Gm6653
ENSMUSG00000112242	0.380459825	2.021816535	4.022979463	0.502566954	0.615268768	NA	NA	NA
ENSMUSG00000112622	0.380459825	2.021816535	4.022979463	0.502566954	0.615268768	NA	NA	NA
ENSMUSG00000112685	0.380459825	2.021816535	4.022979463	0.502566954	0.615268768	NA	105244893	Gm40421
ENSMUSG00000112936	0.380459825	2.021816535	4.022979463	0.502566954	0.615268768	NA	NA	NA
ENSMUSG00000113376	0.380459825	2.021816535	4.022979463	0.502566954	0.615268768	NA	NA	NA
ENSMUSG00000113401	0.380459825	2.021816535	4.022979463	0.502566954	0.615268768	NA	NA	NA
ENSMUSG00000113421	0.380459825	2.021816535	4.022979463	0.502566954	0.615268768	NA	NA	NA
ENSMUSG00000113778	0.380459825	2.021816535	4.022979463	0.502566954	0.615268768	NA	NA	NA
ENSMUSG00000113885	0.380459825	2.021816535	4.022979463	0.502566954	0.615268768	NA	NA	NA
ENSMUSG00000114158	0.380459825	2.021816535	4.022979463	0.502566954	0.615268768	NA	NA	NA
ENSMUSG00000114318	0.380459825	2.021816535	4.022979463	0.502566954	0.615268768	NA	NA	NA
ENSMUSG00000115125	0.380459825	2.021816535	4.022979463	0.502566954	0.615268768	NA	NA	NA
ENSMUSG00000115926	0.380459825	2.021816535	4.022979463	0.502566954	0.615268768	NA	666679	Gm8233
ENSMUSG00000117650	0.380459825	2.021816535	4.022979463	0.502566954	0.615268768	NA	NA	NA
ENSMUSG00000117740	0.380459825	2.021816535	4.022979463	0.502566954	0.615268768	NA	100043120	Gm4242
ENSMUSG00000117998	0.380459825	2.021816535	4.022979463	0.502566954	0.615268768	NA	102634520	Gm32081
ENSMUSG00002075029	0.380459825	2.021816535	4.022979463	0.502566954	0.615268768	NA	NA	NA
ENSMUSG00002076007	0.380459825	2.021816535	4.022979463	0.502566954	0.615268768	NA	NA	NA
ENSMUSG00002076706	0.380459825	2.021816535	4.022979463	0.502566954	0.615268768	NA	NA	NA
ENSMUSG00000070877	1.654892695	2.021550095	3.216211269	0.628550156	0.529643601	NA	546840	Ldlrad1
ENSMUSG00000099876	0.890757787	2.020479665	3.230950663	0.625351445	0.531740422	NA	NA	NA
ENSMUSG00000109218	0.890757787	2.020479665	3.230950663	0.625351445	0.531740422	NA	NA	NA
ENSMUSG00000048349	0.897284532	2.020398857	3.223653938	0.626741857	0.530828461	NA	18996	Pou4f1
ENSMUSG00000017417	4.122814018	2.01989298	2.143208034	0.942462396	0.345955955	NA	72324	Plxdc1
ENSMUSG00000016262	58.08425129	2.012962374	0.524579743	3.837285755	0.000124402	0.004463843	214791	Sertad4
ENSMUSG00000113104	2.392258408	2.010660766	2.056954284	0.977494143	0.328324576	NA	NA	NA
ENSMUSG00000090033	0.882332197	2.010111967	3.850514451	0.522037248	0.601644397	NA	NA	NA
ENSMUSG00000096957	0.882332197	2.010111967	3.850514451	0.522037248	0.601644397	NA	102132	E230013L22Rik
ENSMUSG00000091366	0.888858942	2.010060441	3.840971732	0.523320811	0.600751021	NA	NA	NA
ENSMUSG00000103662	0.888858942	2.010060441	3.840971732	0.523320811	0.600751021	NA	NA	NA
ENSMUSG00000115680	0.888858942	2.010060441	3.840971732	0.523320811	0.600751021	NA	NA	NA
ENSMUSG00000117686	0.912514852	2.009862351	3.805015968	0.528213907	0.597350878	NA	NA	NA
ENSMUSG00000057886	1.621891351	2.007185869	2.019436809	0.993933487	0.32025525	NA	NA	NA
ENSMUSG00000108525	1.802150581	2.00717352	2.165726833	0.926789792	0.354035686	NA	NA	NA
ENSMUSG00000036412	1.646467104	2.005326853	2.749554315	0.729327965	0.46580107	NA	545260	Arsi
ENSMUSG00000073563	457.722224	2.005008604	0.296725381	6.75711864	1.41E-11	1.55E-08	70425	Csnk1g3
ENSMUSG00000104012	1.636843687	2.00179996	2.228521794	0.898263578	0.369045045	NA	NA	NA
ENSMUSG00000032394	767.7544392	2.00112883	0.336157862	5.952943717	2.63E-09	9.22E-07	19289	Igdcc3
ENSMUSG00000041870	620.2738284	2.00011483	0.362796708	5.513045689	3.53E-08	7.34E-06	68420	Ankrd13a
ENSMUSG00000028441	5.969385949	1.998080049	1.347839934	1.482431258	0.138225582	NA	73721	1110017D15Rik
ENSMUSG00000105422	1.558783122	1.997891904	2.683194205	0.744594596	0.456516836	NA	619645	Gm6089
ENSMUSG00000107605	1.558783122	1.997891904	2.683194205	0.744594596	0.456516836	NA	NA	NA
ENSMUSG00000022485	49.85945352	1.997053972	0.767675044	2.60143141	0.009283563	0.137292339	15424	Hoxc5
ENSMUSG00000115063	2.425259752	1.996915527	1.749293164	1.141555669	0.25363876	NA	NA	NA
ENSMUSG00000032350	505.8232402	1.994880705	0.329411432	6.055893966	1.40E-09	6.07E-07	14629	Gclc
ENSMUSG00000047591	0.372034234	1.993295528	4.025258428	0.495196908	0.620461133	NA	378435	Mafa
ENSMUSG00000055497	0.372034234	1.993295528	4.025258428	0.495196908	0.620461133	NA	NA	NA
ENSMUSG00000065551	0.372034234	1.993295528	4.025258428	0.495196908	0.620461133	NA	387206	Mir210
ENSMUSG00000079460	0.372034234	1.993295528	4.025258428	0.495196908	0.620461133	NA	71030	4933403O08Rik
ENSMUSG00000079677	0.372034234	1.993295528	4.025258428	0.495196908	0.620461133	NA	68165	Fdx2
ENSMUSG00000081932	0.372034234	1.993295528	4.025258428	0.495196908	0.620461133	NA	668567	Gm12331
ENSMUSG00000082178	0.372034234	1.993295528	4.025258428	0.495196908	0.620461133	NA	382740	Gm11307
ENSMUSG00000082467	0.372034234	1.993295528	4.025258428	0.495196908	0.620461133	NA	NA	NA
ENSMUSG00000082605	0.372034234	1.993295528	4.025258428	0.495196908	0.620461133	NA	100416325	Gm16148
ENSMUSG00000083633	0.372034234	1.993295528	4.025258428	0.495196908	0.620461133	NA	NA	NA
ENSMUSG00000083812	0.372034234	1.993295528	4.025258428	0.495196908	0.620461133	NA	NA	NA
ENSMUSG00000083974	0.372034234	1.993295528	4.025258428	0.495196908	0.620461133	NA	NA	NA
ENSMUSG00000083998	0.372034234	1.993295528	4.025258428	0.495196908	0.620461133	NA	NA	NA
ENSMUSG00000086630	0.372034234	1.993295528	4.025258428	0.495196908	0.620461133	NA	NA	NA
ENSMUSG00000086819	0.372034234	1.993295528	4.025258428	0.495196908	0.620461133	NA	NA	NA
ENSMUSG00000086831	0.372034234	1.993295528	4.025258428	0.495196908	0.620461133	NA	NA	NA
ENSMUSG00000087714	0.372034234	1.993295528	4.025258428	0.495196908	0.620461133	NA	115490026	Gm25827
ENSMUSG00000090861	0.372034234	1.993295528	4.025258428	0.495196908	0.620461133	NA	NA	NA
ENSMUSG00000092428	0.372034234	1.993295528	4.025258428	0.495196908	0.620461133	NA	NA	NA
ENSMUSG00000100760	0.372034234	1.993295528	4.025258428	0.495196908	0.620461133	NA	NA	NA
ENSMUSG00000100927	0.372034234	1.993295528	4.025258428	0.495196908	0.620461133	NA	NA	NA
ENSMUSG00000105586	0.372034234	1.993295528	4.025258428	0.495196908	0.620461133	NA	NA	NA
ENSMUSG00000105640	0.372034234	1.993295528	4.025258428	0.495196908	0.620461133	NA	NA	NA
ENSMUSG00000107634	0.372034234	1.993295528	4.025258428	0.495196908	0.620461133	NA	NA	NA
ENSMUSG00000108493	0.372034234	1.993295528	4.025258428	0.495196908	0.620461133	NA	NA	NA
ENSMUSG00000108934	0.372034234	1.993295528	4.025258428	0.495196908	0.620461133	NA	NA	NA
ENSMUSG00000109488	0.372034234	1.993295528	4.025258428	0.495196908	0.620461133	NA	NA	NA
ENSMUSG00000110706	0.372034234	1.993295528	4.025258428	0.495196908	0.620461133	NA	NA	NA
ENSMUSG00000111325	0.372034234	1.993295528	4.025258428	0.495196908	0.620461133	NA	NA	NA
ENSMUSG00000111974	0.372034234	1.993295528	4.025258428	0.495196908	0.620461133	NA	217390	Gm4803
ENSMUSG00000112650	0.372034234	1.993295528	4.025258428	0.495196908	0.620461133	NA	382601	Gm5184
ENSMUSG00000113012	0.372034234	1.993295528	4.025258428	0.495196908	0.620461133	NA	NA	NA
ENSMUSG00000113929	0.372034234	1.993295528	4.025258428	0.495196908	0.620461133	NA	100042606	Gm3926
ENSMUSG00000114228	0.372034234	1.993295528	4.025258428	0.495196908	0.620461133	NA	NA	NA
ENSMUSG00000114238	0.372034234	1.993295528	4.025258428	0.495196908	0.620461133	NA	268650	Rps17-ps1
ENSMUSG00000114326	0.372034234	1.993295528	4.025258428	0.495196908	0.620461133	NA	NA	NA
ENSMUSG00000115547	0.372034234	1.993295528	4.025258428	0.495196908	0.620461133	NA	NA	NA
ENSMUSG00000117503	0.372034234	1.993295528	4.025258428	0.495196908	0.620461133	NA	665176	Gm7527
ENSMUSG00000117552	0.372034234	1.993295528	4.025258428	0.495196908	0.620461133	NA	435554	Gm5686
ENSMUSG00000118573	0.372034234	1.993295528	4.025258428	0.495196908	0.620461133	NA	NA	NA
ENSMUSG00000113191	1.582161048	1.993177595	2.368505325	0.84153393	0.400048885	NA	NA	NA
ENSMUSG00000030036	370.3250682	1.99020731	0.321031729	6.199409989	5.67E-10	3.25E-07	57377	Mogs
ENSMUSG00000102692	2.689390656	1.989369936	2.368005354	0.840103648	0.400850275	NA	100534287	Dchs2
ENSMUSG00000106720	3.220202562	1.988685947	1.614687054	1.231623144	0.218089891	NA	NA	NA
ENSMUSG00000038973	1.803348409	1.987702276	2.253765098	0.881947404	0.377805251	NA	74276	Cldnd2
ENSMUSG00000030159	6.252979282	1.986808642	1.654081004	1.201155588	0.229690853	NA	56760	Clec1b
ENSMUSG00000002633	35.17756936	1.984786228	0.52507957	3.779972298	0.000156846	0.005475392	20423	Shh
ENSMUSG00000068614	110.9818528	1.984733881	0.705913822	2.811580989	0.004929868	0.086290723	11464	Actc1
ENSMUSG00000095766	6.406483937	1.98123132	1.105706185	1.791824399	0.073161099	NA	NA	NA
ENSMUSG00000118052	2.487448137	1.981222546	1.597580784	1.240139194	0.214923914	NA	112486228	Gm50432
ENSMUSG00000109945	2.598291219	1.98003407	1.737126775	1.139832796	0.254355967	NA	NA	NA
ENSMUSG00000058488	20.35477492	1.978427133	1.189639607	1.663047466	0.096302935	NA	16591	Kl
ENSMUSG00000089235	0.881210139	1.976509369	3.206368409	0.616432399	0.537609176	NA	115486069	Gm23119
ENSMUSG00002075329	0.85755423	1.976131465	3.234078765	0.611033809	0.541177198	NA	NA	NA
ENSMUSG00000081672	0.851027484	1.976026465	3.241921579	0.609523215	0.54217769	NA	NA	NA
ENSMUSG00000093975	0.851027484	1.976026465	3.241921579	0.609523215	0.54217769	NA	NA	NA
ENSMUSG00000116237	0.851027484	1.976026465	3.241921579	0.609523215	0.54217769	NA	NA	NA
ENSMUSG00000105860	3.360931709	1.976019115	1.829552305	1.080056093	0.280117202	NA	NA	NA
ENSMUSG00000076431	1574.541318	1.975859848	0.292154334	6.763068757	1.35E-11	1.55E-08	20677	Sox4
ENSMUSG00000087516	5.104603956	1.975481017	1.403730997	1.407307398	0.159336257	NA	100039542	Tbx3os1
ENSMUSG00000056600	2.382432777	1.973549106	2.417998914	0.816191064	0.414390867	NA	258469	Olfr90
ENSMUSG00000030737	2.484351465	1.972897135	2.045348253	0.964577613	0.334756417	NA	101488	Slco2b1
ENSMUSG00000054385	3.475370267	1.971081013	1.756147927	1.122388941	0.261697104	NA	26367	Ceacam2
ENSMUSG00000003882	0.363608644	1.964338119	4.027617195	0.487717185	0.625750178	NA	16197	Il7r
ENSMUSG00000006469	0.363608644	1.964338119	4.027617195	0.487717185	0.625750178	NA	142681	Slc34a3
ENSMUSG00000020490	0.363608644	1.964338119	4.027617195	0.487717185	0.625750178	NA	192194	Btnl10
ENSMUSG00000021743	0.363608644	1.964338119	4.027617195	0.487717185	0.625750178	NA	54713	Fezf2
ENSMUSG00000021795	0.363608644	1.964338119	4.027617195	0.487717185	0.625750178	NA	20390	Sftpd
ENSMUSG00000021804	0.363608644	1.964338119	4.027617195	0.487717185	0.625750178	NA	57811	Rgr
ENSMUSG00000024409	0.363608644	1.964338119	4.027617195	0.487717185	0.625750178	NA	57390	Psors1c2
ENSMUSG00000024448	0.363608644	1.964338119	4.027617195	0.487717185	0.625750178	NA	14985	H2-M10.1
ENSMUSG00000025216	0.363608644	1.964338119	4.027617195	0.487717185	0.625750178	NA	16814	Lbx1
ENSMUSG00000026124	0.363608644	1.964338119	4.027617195	0.487717185	0.625750178	NA	12627	Cfc1
ENSMUSG00000029275	0.363608644	1.964338119	4.027617195	0.487717185	0.625750178	NA	14581	Gfi1
ENSMUSG00000030155	0.363608644	1.964338119	4.027617195	0.487717185	0.625750178	NA	232409	Clec2e
ENSMUSG00000033053	0.363608644	1.964338119	4.027617195	0.487717185	0.625750178	NA	67483	1700028P14Rik
ENSMUSG00000036907	0.363608644	1.964338119	4.027617195	0.487717185	0.625750178	NA	226359	C1ql2
ENSMUSG00000037033	0.363608644	1.964338119	4.027617195	0.487717185	0.625750178	NA	229927	Clca3b
ENSMUSG00000038259	0.363608644	1.964338119	4.027617195	0.487717185	0.625750178	NA	14563	Gdf5
ENSMUSG00000039013	0.363608644	1.964338119	4.027617195	0.487717185	0.625750178	NA	233186	Siglecf
ENSMUSG00000039521	0.363608644	1.964338119	4.027617195	0.487717185	0.625750178	NA	20371	Foxp3
ENSMUSG00000039728	0.363608644	1.964338119	4.027617195	0.487717185	0.625750178	NA	104245	Slc6a5
ENSMUSG00000040629	0.363608644	1.964338119	4.027617195	0.487717185	0.625750178	NA	98558	Mael
ENSMUSG00000041703	0.363608644	1.964338119	4.027617195	0.487717185	0.625750178	NA	65100	Zic5
ENSMUSG00000048013	0.363608644	1.964338119	4.027617195	0.487717185	0.625750178	NA	53617	Krt35
ENSMUSG00000054006	0.363608644	1.964338119	4.027617195	0.487717185	0.625750178	NA	NA	NA
ENSMUSG00000056271	0.363608644	1.964338119	4.027617195	0.487717185	0.625750178	NA	235416	Lman1l
ENSMUSG00000058057	0.363608644	1.964338119	4.027617195	0.487717185	0.625750178	NA	668178	Mettl7a3
ENSMUSG00000062874	0.363608644	1.964338119	4.027617195	0.487717185	0.625750178	NA	244913	Gm4978
ENSMUSG00000064967	0.363608644	1.964338119	4.027617195	0.487717185	0.625750178	NA	115487650	Gm24405
ENSMUSG00000065447	0.363608644	1.964338119	4.027617195	0.487717185	0.625750178	NA	723928	Mir302d
ENSMUSG00000065603	0.363608644	1.964338119	4.027617195	0.487717185	0.625750178	NA	723822	Mir218-1
ENSMUSG00000066677	0.363608644	1.964338119	4.027617195	0.487717185	0.625750178	NA	100033459	Ifi208
ENSMUSG00000068399	0.363608644	1.964338119	4.027617195	0.487717185	0.625750178	NA	NA	NA
ENSMUSG00000074704	0.363608644	1.964338119	4.027617195	0.487717185	0.625750178	NA	668929	Rad21l
ENSMUSG00000077143	0.363608644	1.964338119	4.027617195	0.487717185	0.625750178	NA	115486152	Gm22936
ENSMUSG00000079243	0.363608644	1.964338119	4.027617195	0.487717185	0.625750178	NA	22437	Xirp1
ENSMUSG00000079625	0.363608644	1.964338119	4.027617195	0.487717185	0.625750178	NA	277203	Tm4sf19
ENSMUSG00000080967	0.363608644	1.964338119	4.027617195	0.487717185	0.625750178	NA	NA	NA
ENSMUSG00000082191	0.363608644	1.964338119	4.027617195	0.487717185	0.625750178	NA	NA	NA
ENSMUSG00000082203	0.363608644	1.964338119	4.027617195	0.487717185	0.625750178	NA	NA	NA
ENSMUSG00000083090	0.363608644	1.964338119	4.027617195	0.487717185	0.625750178	NA	100416400	Gm11736
ENSMUSG00000084203	0.363608644	1.964338119	4.027617195	0.487717185	0.625750178	NA	386426	Gm15593
ENSMUSG00000084390	0.363608644	1.964338119	4.027617195	0.487717185	0.625750178	NA	NA	NA
ENSMUSG00000085908	0.363608644	1.964338119	4.027617195	0.487717185	0.625750178	NA	NA	NA
ENSMUSG00000086122	0.363608644	1.964338119	4.027617195	0.487717185	0.625750178	NA	NA	NA
ENSMUSG00000086416	0.363608644	1.964338119	4.027617195	0.487717185	0.625750178	NA	NA	NA
ENSMUSG00000086932	0.363608644	1.964338119	4.027617195	0.487717185	0.625750178	NA	NA	NA
ENSMUSG00000087429	0.363608644	1.964338119	4.027617195	0.487717185	0.625750178	NA	NA	NA
ENSMUSG00000087684	0.363608644	1.964338119	4.027617195	0.487717185	0.625750178	NA	NA	NA
ENSMUSG00000087702	0.363608644	1.964338119	4.027617195	0.487717185	0.625750178	NA	NA	NA
ENSMUSG00000087790	0.363608644	1.964338119	4.027617195	0.487717185	0.625750178	NA	115488080	Gm25970
ENSMUSG00000088224	0.363608644	1.964338119	4.027617195	0.487717185	0.625750178	NA	115486042	Gm25406
ENSMUSG00000088781	0.363608644	1.964338119	4.027617195	0.487717185	0.625750178	NA	115486366	Gm25373
ENSMUSG00000089885	0.363608644	1.964338119	4.027617195	0.487717185	0.625750178	NA	NA	NA
ENSMUSG00000090578	0.363608644	1.964338119	4.027617195	0.487717185	0.625750178	NA	666844	Gm8323
ENSMUSG00000091255	0.363608644	1.964338119	4.027617195	0.487717185	0.625750178	NA	624245	Speer4e
ENSMUSG00000091776	0.363608644	1.964338119	4.027617195	0.487717185	0.625750178	NA	666874	Gm8340
ENSMUSG00000092042	0.363608644	1.964338119	4.027617195	0.487717185	0.625750178	NA	NA	NA
ENSMUSG00000093037	0.363608644	1.964338119	4.027617195	0.487717185	0.625750178	NA	100526470	Mir3066
ENSMUSG00000094886	0.363608644	1.964338119	4.027617195	0.487717185	0.625750178	NA	NA	NA
ENSMUSG00000096397	0.363608644	1.964338119	4.027617195	0.487717185	0.625750178	NA	627777	Trav17
ENSMUSG00000096614	0.363608644	1.964338119	4.027617195	0.487717185	0.625750178	NA	100040621	Gm2871
ENSMUSG00000096709	0.363608644	1.964338119	4.027617195	0.487717185	0.625750178	NA	664814	Gm7352
ENSMUSG00000096927	0.363608644	1.964338119	4.027617195	0.487717185	0.625750178	NA	100041675	Gm3466
ENSMUSG00000098008	0.363608644	1.964338119	4.027617195	0.487717185	0.625750178	NA	77127	A930001A20Rik
ENSMUSG00000098764	0.363608644	1.964338119	4.027617195	0.487717185	0.625750178	NA	102465769	Mir7667
ENSMUSG00000100335	0.363608644	1.964338119	4.027617195	0.487717185	0.625750178	NA	72316	2310008N11Rik
ENSMUSG00000100580	0.363608644	1.964338119	4.027617195	0.487717185	0.625750178	NA	NA	NA
ENSMUSG00000102909	0.363608644	1.964338119	4.027617195	0.487717185	0.625750178	NA	NA	NA
ENSMUSG00000103442	0.363608644	1.964338119	4.027617195	0.487717185	0.625750178	NA	116731	Pcdha1
ENSMUSG00000103636	0.363608644	1.964338119	4.027617195	0.487717185	0.625750178	NA	NA	NA
ENSMUSG00000103753	0.363608644	1.964338119	4.027617195	0.487717185	0.625750178	NA	NA	NA
ENSMUSG00000103995	0.363608644	1.964338119	4.027617195	0.487717185	0.625750178	NA	70602	5730488B01Rik
ENSMUSG00000104547	0.363608644	1.964338119	4.027617195	0.487717185	0.625750178	NA	NA	NA
ENSMUSG00000105151	0.363608644	1.964338119	4.027617195	0.487717185	0.625750178	NA	NA	NA
ENSMUSG00000105188	0.363608644	1.964338119	4.027617195	0.487717185	0.625750178	NA	NA	NA
ENSMUSG00000105996	0.363608644	1.964338119	4.027617195	0.487717185	0.625750178	NA	NA	NA
ENSMUSG00000106043	0.363608644	1.964338119	4.027617195	0.487717185	0.625750178	NA	NA	NA
ENSMUSG00000106234	0.363608644	1.964338119	4.027617195	0.487717185	0.625750178	NA	NA	NA
ENSMUSG00000106300	0.363608644	1.964338119	4.027617195	0.487717185	0.625750178	NA	NA	NA
ENSMUSG00000106738	0.363608644	1.964338119	4.027617195	0.487717185	0.625750178	NA	NA	NA
ENSMUSG00000107370	0.363608644	1.964338119	4.027617195	0.487717185	0.625750178	NA	NA	NA
ENSMUSG00000107780	0.363608644	1.964338119	4.027617195	0.487717185	0.625750178	NA	NA	NA
ENSMUSG00000108492	0.363608644	1.964338119	4.027617195	0.487717185	0.625750178	NA	385199	Rpl18a-ps4
ENSMUSG00000109225	0.363608644	1.964338119	4.027617195	0.487717185	0.625750178	NA	NA	NA
ENSMUSG00000109913	0.363608644	1.964338119	4.027617195	0.487717185	0.625750178	NA	NA	NA
ENSMUSG00000110018	0.363608644	1.964338119	4.027617195	0.487717185	0.625750178	NA	71432	5430437J10Rik
ENSMUSG00000110167	0.363608644	1.964338119	4.027617195	0.487717185	0.625750178	NA	NA	NA
ENSMUSG00000110966	0.363608644	1.964338119	4.027617195	0.487717185	0.625750178	NA	NA	NA
ENSMUSG00000111357	0.363608644	1.964338119	4.027617195	0.487717185	0.625750178	NA	NA	NA
ENSMUSG00000111495	0.363608644	1.964338119	4.027617195	0.487717185	0.625750178	NA	384954	Gm5366
ENSMUSG00000111511	0.363608644	1.964338119	4.027617195	0.487717185	0.625750178	NA	115486408	LOC115486408
ENSMUSG00000111646	0.363608644	1.964338119	4.027617195	0.487717185	0.625750178	NA	NA	NA
ENSMUSG00000112076	0.363608644	1.964338119	4.027617195	0.487717185	0.625750178	NA	668801	Gm9368
ENSMUSG00000112169	0.363608644	1.964338119	4.027617195	0.487717185	0.625750178	NA	NA	NA
ENSMUSG00000112223	0.363608644	1.964338119	4.027617195	0.487717185	0.625750178	NA	544710	Krtap10-10
ENSMUSG00000112358	0.363608644	1.964338119	4.027617195	0.487717185	0.625750178	NA	NA	NA
ENSMUSG00000112705	0.363608644	1.964338119	4.027617195	0.487717185	0.625750178	NA	NA	NA
ENSMUSG00000112870	0.363608644	1.964338119	4.027617195	0.487717185	0.625750178	NA	NA	NA
ENSMUSG00000112891	0.363608644	1.964338119	4.027617195	0.487717185	0.625750178	NA	NA	NA
ENSMUSG00000112946	0.363608644	1.964338119	4.027617195	0.487717185	0.625750178	NA	668633	Gm9280
ENSMUSG00000112958	0.363608644	1.964338119	4.027617195	0.487717185	0.625750178	NA	NA	NA
ENSMUSG00000113203	0.363608644	1.964338119	4.027617195	0.487717185	0.625750178	NA	NA	NA
ENSMUSG00000113247	0.363608644	1.964338119	4.027617195	0.487717185	0.625750178	NA	102631956	Gm30155
ENSMUSG00000113281	0.363608644	1.964338119	4.027617195	0.487717185	0.625750178	NA	100041036	Gm11360
ENSMUSG00000113958	0.363608644	1.964338119	4.027617195	0.487717185	0.625750178	NA	NA	NA
ENSMUSG00000114164	0.363608644	1.964338119	4.027617195	0.487717185	0.625750178	NA	NA	NA
ENSMUSG00000114291	0.363608644	1.964338119	4.027617195	0.487717185	0.625750178	NA	NA	NA
ENSMUSG00000114457	0.363608644	1.964338119	4.027617195	0.487717185	0.625750178	NA	NA	NA
ENSMUSG00000114601	0.363608644	1.964338119	4.027617195	0.487717185	0.625750178	NA	NA	NA
ENSMUSG00000114896	0.363608644	1.964338119	4.027617195	0.487717185	0.625750178	NA	118097969	Gm34245
ENSMUSG00000115387	0.363608644	1.964338119	4.027617195	0.487717185	0.625750178	NA	NA	NA
ENSMUSG00000115426	0.363608644	1.964338119	4.027617195	0.487717185	0.625750178	NA	100503021	Gm19510
ENSMUSG00000116029	0.363608644	1.964338119	4.027617195	0.487717185	0.625750178	NA	NA	NA
ENSMUSG00000116891	0.363608644	1.964338119	4.027617195	0.487717185	0.625750178	NA	NA	NA
ENSMUSG00000117016	0.363608644	1.964338119	4.027617195	0.487717185	0.625750178	NA	620725	Gm6174
ENSMUSG00000117085	0.363608644	1.964338119	4.027617195	0.487717185	0.625750178	NA	75154	4930542M03Rik
ENSMUSG00000117308	0.363608644	1.964338119	4.027617195	0.487717185	0.625750178	NA	100463527	Gm20596
ENSMUSG00000117328	0.363608644	1.964338119	4.027617195	0.487717185	0.625750178	NA	74917	4930474M22Rik
ENSMUSG00000117877	0.363608644	1.964338119	4.027617195	0.487717185	0.625750178	NA	666601	Gm8184
ENSMUSG00000118440	0.363608644	1.964338119	4.027617195	0.487717185	0.625750178	NA	NA	NA
ENSMUSG00000118581	0.363608644	1.964338119	4.027617195	0.487717185	0.625750178	NA	NA	NA
ENSMUSG00000119926	0.363608644	1.964338119	4.027617195	0.487717185	0.625750178	NA	115489189	Gm25047
ENSMUSG00002076022	0.363608644	1.964338119	4.027617195	0.487717185	0.625750178	NA	NA	NA
ENSMUSG00002076145	0.363608644	1.964338119	4.027617195	0.487717185	0.625750178	NA	NA	NA
ENSMUSG00002076636	0.363608644	1.964338119	4.027617195	0.487717185	0.625750178	NA	NA	NA
ENSMUSG00000074678	0.849128639	1.961067913	3.242139195	0.604868513	0.545266366	NA	654459	Defb25
ENSMUSG00000104621	0.849128639	1.961067913	3.242139195	0.604868513	0.545266366	NA	NA	NA
ENSMUSG00000098222	0.842601894	1.960949091	3.250097885	0.603350779	0.546275359	NA	NA	NA
ENSMUSG00000087026	1.561178776	1.959680322	2.346730117	0.835068468	0.403679159	NA	320466	A230103J11Rik
ENSMUSG00000000440	5.669615033	1.958045751	1.274041965	1.536876968	0.124323441	NA	19016	Pparg
ENSMUSG00000052371	3.956446218	1.956046753	1.490640909	1.312218617	0.189446382	NA	NA	NA
ENSMUSG00000006311	3.046529234	1.955917495	2.223080985	0.879822871	0.378955273	NA	14008	Etv2
ENSMUSG00000113964	25.27816745	1.954661134	0.583609862	3.349259945	0.000810277	0.020992619	NA	NA
ENSMUSG00000101778	3.080229601	1.949638382	1.910348699	1.02056676	0.307459745	NA	NA	NA
ENSMUSG00000071076	29.60792425	1.948705518	0.62080226	3.139011636	0.001695187	0.038017221	16478	Jund
ENSMUSG00000102700	1.745569098	1.948671522	2.617116824	0.744587137	0.456521347	NA	NA	NA
ENSMUSG00000104614	0.858752057	1.947411213	3.2579943	0.597733155	0.550017999	NA	76998	Fbxw27
ENSMUSG00000105822	0.858752057	1.947411213	3.2579943	0.597733155	0.550017999	NA	NA	NA
ENSMUSG00000111232	0.858752057	1.947411213	3.2579943	0.597733155	0.550017999	NA	330958	A730043L09Rik
ENSMUSG00000075558	4.940071855	1.941903224	1.246103759	1.558380038	0.119143186	NA	NA	NA
ENSMUSG00000081797	1.660499596	1.941484324	2.011212909	0.965330083	0.334379509	NA	667487	Gm8662
ENSMUSG00000105526	2.307965694	1.940786359	2.078960803	0.933536773	0.350542893	NA	NA	NA
ENSMUSG00000000120	12.51512074	1.939644502	0.95567599	2.029604722	0.042396735	NA	18053	Ngfr
ENSMUSG00000103238	5.772846123	1.938487974	1.306635431	1.48357218	0.137922454	NA	NA	NA
ENSMUSG00000038502	3716.007995	1.938390058	0.51306789	3.77803814	0.000158069	0.005480096	84113	Ptov1
ENSMUSG00000027824	3.835442109	1.932755652	1.470569982	1.314290156	0.188748579	NA	56544	Vmn2r1
ENSMUSG00000063895	3.288496653	1.929913792	1.890986149	1.020585895	0.307450675	NA	NA	NA
ENSMUSG00000118667	8.340772825	1.92905894	1.087247251	1.774259663	0.076020209	NA	100041194	Ahnak2
ENSMUSG00000080772	0.843799721	1.928261558	2.816912613	0.68453013	0.49364047	NA	100416087	Gm12543
ENSMUSG00000084348	0.843799721	1.928261558	2.816912613	0.68453013	0.49364047	NA	100040133	Gm14608
ENSMUSG00000091021	0.843799721	1.928261558	2.816912613	0.68453013	0.49364047	NA	NA	NA
ENSMUSG00000108226	0.843799721	1.928261558	2.816912613	0.68453013	0.49364047	NA	NA	NA
ENSMUSG00000113508	0.843799721	1.928261558	2.816912613	0.68453013	0.49364047	NA	NA	NA
ENSMUSG00000115841	0.843799721	1.928261558	2.816912613	0.68453013	0.49364047	NA	NA	NA
ENSMUSG00000082090	0.850326467	1.928197772	2.810854593	0.685982753	0.492723984	NA	675380	Gm16481
ENSMUSG00000110188	0.850326467	1.928197772	2.810854593	0.685982753	0.492723984	NA	NA	NA
ENSMUSG00000051062	0.873982376	1.927968429	2.789455631	0.691162966	0.489463134	NA	237730	Fbll1
ENSMUSG00000114519	0.873982376	1.927968429	2.789455631	0.691162966	0.489463134	NA	NA	NA
ENSMUSG00000116862	0.873982376	1.927968429	2.789455631	0.691162966	0.489463134	NA	NA	NA
ENSMUSG00000032224	12.59080601	1.92563409	0.777716738	2.476009576	0.013286001	NA	76886	Fam81a
ENSMUSG00000074576	35.7559925	1.925361625	0.792278293	2.430158243	0.015092232	0.194367196	69372	Mocs3
ENSMUSG00000025103	719.0127054	1.924253045	0.357299126	5.38555207	7.22E-08	1.26E-05	83962	Btbd1
ENSMUSG00000114190	3.096878568	1.922441347	1.734309529	1.108476495	0.267656085	NA	NA	NA
ENSMUSG00000027490	247.7835993	1.921562182	0.441873605	4.348669307	1.37E-05	0.00076281	13555	E2f1
ENSMUSG00000042804	69.12965056	1.921245153	0.639849043	3.00265379	0.002676367	0.053650694	100129	Gpr153
ENSMUSG00000020704	15.92150838	1.919742163	0.989834669	1.93945739	0.052445668	NA	11418	Asic2
ENSMUSG00000062373	218.1691767	1.916312997	0.303637233	6.311192398	2.77E-10	2.01E-07	74868	Tmem65
ENSMUSG00000097175	0.835374131	1.9134044	2.822765221	0.677847519	0.497868379	NA	NA	NA
ENSMUSG00000080478	0.841900876	1.913353989	2.816617833	0.679309052	0.496942062	NA	100217441	Snord23
ENSMUSG00000098424	0.841900876	1.913353989	2.816617833	0.679309052	0.496942062	NA	NA	NA
ENSMUSG00000103729	0.841900876	1.913353989	2.816617833	0.679309052	0.496942062	NA	NA	NA
ENSMUSG00000034785	4.066050673	1.913124648	1.749869493	1.093295617	0.274264027	NA	13370	Dio1
ENSMUSG00000111593	2.959840866	1.912293333	2.379520157	0.803646621	0.42160109	NA	NA	NA
ENSMUSG00000028222	7.222836547	1.911127939	1.003627616	1.90422016	0.056881517	NA	12307	Calb1
ENSMUSG00000079511	2.376680824	1.911024952	1.610706303	1.186451527	0.235444033	NA	NA	NA
ENSMUSG00000062785	7.931512029	1.910125897	0.961267479	1.987090938	0.04691232	NA	16504	Kcnc3
ENSMUSG00000110588	3.873071353	1.909942933	1.518876569	1.257470799	0.208583206	NA	NA	NA
ENSMUSG00000015962	1.534003161	1.909174451	2.472357008	0.772208239	0.439991103	NA	69428	1700016C15Rik
ENSMUSG00000018509	61.47887805	1.906584242	0.529202428	3.602750368	0.000314868	0.009803251	73139	Cenpv
ENSMUSG00000065847	1.598589195	1.904117765	2.069423527	0.920119898	0.357510107	NA	115489822	Gm25188
ENSMUSG00000006711	32.33129204	1.902182282	0.517860799	3.673153646	0.000239575	0.007825209	210108	D130043K22Rik
ENSMUSG00000085586	4.214506387	1.9020679	1.670714256	1.13847589	0.254921821	NA	NA	NA
ENSMUSG00000086029	6.178933994	1.900664861	1.653174961	1.149705812	0.25026506	NA	402728	Pax6os1
ENSMUSG00000039005	0.82694854	1.900464921	3.290535827	0.577554849	0.563564698	NA	21898	Tlr4
ENSMUSG00000086690	0.82694854	1.900464921	3.290535827	0.577554849	0.563564698	NA	77800	4933406J10Rik
ENSMUSG00000086749	0.82694854	1.900464921	3.290535827	0.577554849	0.563564698	NA	NA	NA
ENSMUSG00000104502	0.82694854	1.900464921	3.290535827	0.577554849	0.563564698	NA	NA	NA
ENSMUSG00000100444	0.833475286	1.900437505	3.282388338	0.578980093	0.562602605	NA	NA	NA
ENSMUSG00000110673	0.833475286	1.900437505	3.282388338	0.578980093	0.562602605	NA	NA	NA
ENSMUSG00000117390	0.833475286	1.900437505	3.282388338	0.578980093	0.562602605	NA	NA	NA
ENSMUSG00000103821	0.857131195	1.900338599	3.253577899	0.584076564	0.559168802	NA	NA	NA
ENSMUSG00002076605	0.857131195	1.900338599	3.253577899	0.584076564	0.559168802	NA	NA	NA
ENSMUSG00000105850	5.312661572	1.898890821	1.27629191	1.487818584	0.136798743	NA	NA	NA
ENSMUSG00000028386	1.516452957	1.894528666	2.766992842	0.684688676	0.493540396	NA	30936	Slc46a2
ENSMUSG00000003345	405.8823607	1.892247556	0.366775186	5.159148243	2.48E-07	3.36E-05	103236	Csnk1g2
ENSMUSG00000025213	6.409143711	1.890381913	1.164342051	1.623562347	0.104469247	NA	107250	Kazald1
ENSMUSG00000036446	381.8729118	1.88677122	2.103147271	0.897117975	0.369655968	0.930040053	17022	Lum
ENSMUSG00000085311	3.069001935	1.885440648	2.260364676	0.834131177	0.404207068	NA	NA	NA
ENSMUSG00000063239	45.86350819	1.884103902	1.944500476	0.9689398	0.332575226	0.911781463	268934	Grm4
ENSMUSG00000024750	773.8249352	1.883329835	0.274832258	6.852652048	7.25E-12	1.16E-08	22682	Zfand5
ENSMUSG00000097602	6.096858908	1.882433009	1.253313329	1.501965203	0.133106096	NA	NA	NA
ENSMUSG00000066191	64.74037925	1.88237714	0.4984326	3.776593144	0.000158988	0.00549869	75691	Anks6
ENSMUSG00000091243	14.2725982	1.880125596	1.203141894	1.562679852	0.118127916	NA	73569	Vgll3
ENSMUSG00000087196	3.137220256	1.879755685	1.644234885	1.143240362	0.252938809	NA	NA	NA
ENSMUSG00000097288	4.630738673	1.8759054	1.36854323	1.370731562	0.170458652	NA	NA	NA
ENSMUSG00000042751	4.676995721	1.874933372	1.216637917	1.541077543	0.123297915	NA	226518	Nmnat2
ENSMUSG00000112237	2.321297168	1.874225111	1.643553385	1.140349397	0.254140766	NA	NA	NA
ENSMUSG00000094511	10.15770637	1.874128755	3.256691664	0.575470124	0.564973391	NA	100862383	Gm21693
ENSMUSG00000114621	1.512321866	1.873448085	2.129752764	0.879655196	0.379046128	NA	NA	NA
ENSMUSG00000035403	332.6735557	1.872891189	0.440954481	4.247357195	2.16E-05	0.001066891	241324	Crb2
ENSMUSG00000085126	1.614739358	1.87129677	2.451986259	0.76317588	0.445358512	NA	102631997	Gm12589
ENSMUSG00000020087	530.1424152	1.870339996	0.368737421	5.07228149	3.93E-07	4.74E-05	71767	Tysnd1
ENSMUSG00000114605	2.339346176	1.867737452	1.9108421	0.977442067	0.328350345	NA	NA	NA
ENSMUSG00000007122	10.28071277	1.865767765	1.432823037	1.302162037	0.192861	NA	12372	Casq1
ENSMUSG00000031734	18.16341783	1.864837431	0.930887977	2.003288771	0.045146302	NA	16373	Irx3
ENSMUSG00000117275	3.055527404	1.86103449	1.548096913	1.202143403	0.229307973	NA	NA	NA
ENSMUSG00000031933	3.011222624	1.859863274	1.822279482	1.020624604	0.307432328	NA	64931	Izumo1r
ENSMUSG00000112547	3.75387845	1.858467724	1.52593784	1.217918368	0.223254995	NA	NA	NA
ENSMUSG00000110968	4.230272321	1.857688149	2.123760605	0.874716362	0.381728255	NA	100418429	Gm19208
ENSMUSG00000031881	6.683443039	1.856927783	1.66724595	1.113769557	0.26537806	NA	12556	Cdh16
ENSMUSG00000024479	224.240387	1.853404347	0.214897904	8.62458086	6.43E-18	2.44E-14	105853	Mal2
ENSMUSG00000114638	10.14119582	1.850240509	0.850015501	2.176713846	0.029501925	NA	NA	NA
ENSMUSG00000042340	103.131624	1.848834397	0.456824286	4.047145592	5.18E-05	0.002144512	13019	Ctf1
ENSMUSG00000072494	3.058957478	1.848161619	1.645476028	1.12317748	0.261362125	NA	105651	Ppp1r3e
ENSMUSG00000092457	9.169962095	1.846634962	1.659294187	1.112903894	0.265749707	NA	NA	NA
ENSMUSG00000090799	2.247584526	1.845356261	2.545012363	0.725087347	0.468398447	NA	546611	Klhl33
ENSMUSG00000029410	7.153351118	1.843185991	1.086154323	1.696983524	0.089699776	NA	19023	Ppef2
ENSMUSG00000086552	0.817400893	1.843051244	3.912556362	0.471060625	0.637597443	NA	320453	Dlx4os
ENSMUSG00000087647	0.817400893	1.843051244	3.912556362	0.471060625	0.637597443	NA	NA	NA
ENSMUSG00000111000	0.817400893	1.843051244	3.912556362	0.471060625	0.637597443	NA	NA	NA
ENSMUSG00000118509	0.817400893	1.843051244	3.912556362	0.471060625	0.637597443	NA	NA	NA
ENSMUSG00000090270	1.501997431	1.842553312	2.304435717	0.79956811	0.42396107	NA	NA	NA
ENSMUSG00000034533	0.793744983	1.84250654	3.953083529	0.4660935	0.641148575	NA	20264	Scn10a
ENSMUSG00000082199	0.793744983	1.84250654	3.953083529	0.4660935	0.641148575	NA	NA	NA
ENSMUSG00000099543	0.793744983	1.84250654	3.953083529	0.4660935	0.641148575	NA	NA	NA
ENSMUSG00000115307	0.793744983	1.84250654	3.953083529	0.4660935	0.641148575	NA	NA	NA
ENSMUSG00000116469	0.793744983	1.84250654	3.953083529	0.4660935	0.641148575	NA	NA	NA
ENSMUSG00000027303	927.4908634	1.842436759	0.324811909	5.672318991	1.41E-08	3.43E-06	19262	Ptpra
ENSMUSG00000041347	0.787218238	1.842355231	3.964578703	0.464703911	0.642143507	NA	12061	Bdkrb1
ENSMUSG00000111409	0.787218238	1.842355231	3.964578703	0.464703911	0.642143507	NA	NA	NA
ENSMUSG00000111757	0.787218238	1.842355231	3.964578703	0.464703911	0.642143507	NA	NA	NA
ENSMUSG00000105836	1.543205538	1.842314328	2.362446517	0.779833243	0.435489037	NA	100416168	Gm17954
ENSMUSG00000030093	11.78757329	1.842039641	1.030578368	1.787384344	0.07387539	NA	22421	Wnt7a
ENSMUSG00000037373	2494.528644	1.841822391	0.475149966	3.876297008	0.000106058	0.003903214	13016	Ctbp1
ENSMUSG00000112652	2.320596151	1.838100333	1.755098431	1.047291878	0.294964981	NA	NA	NA
ENSMUSG00000029917	2.302547143	1.836008934	2.081580769	0.882026276	0.377762598	NA	243407	Qrfprl
ENSMUSG00000058914	3.703604886	1.835452732	1.497748457	1.225474627	0.220396444	NA	81799	C1qtnf3
ENSMUSG00000103906	47.72333686	1.834881933	0.519190215	3.534122718	0.000409131	0.012157248	105734	Tigd5
ENSMUSG00000023333	1.668502152	1.832279329	2.661309485	0.688487881	0.491145599	NA	14531	Gcm1
ENSMUSG00000056370	2.279668021	1.828257679	2.144642519	0.852476654	0.393949591	NA	20388	Sftpb
ENSMUSG00000033214	23.08064565	1.827564558	0.925923719	1.973774427	0.048407398	0.41905391	75409	Slitrk5
ENSMUSG00000105957	3.067661051	1.82732459	1.479680719	1.234945192	0.216850903	NA	NA	NA
ENSMUSG00000106798	3.702623891	1.823315169	1.788389795	1.019528949	0.307951917	NA	NA	NA
ENSMUSG00000021055	4.424132043	1.823295391	2.590767928	0.70376639	0.481578268	NA	13983	Esr2
ENSMUSG00000109958	0.79494281	1.821587033	3.284981159	0.554519781	0.579223172	NA	NA	NA
ENSMUSG00000105809	0.788416065	1.821577962	3.293774127	0.553036696	0.580238283	NA	NA	NA
ENSMUSG00000084085	1.45693821	1.820265745	2.406592396	0.756366449	0.449429518	NA	NA	NA
ENSMUSG00000105349	8.679501268	1.817879765	1.028396326	1.767684033	0.077113741	NA	NA	NA
ENSMUSG00000027868	8.855683587	1.817375656	1.301843743	1.396001376	0.162714081	NA	21384	Tbx15
ENSMUSG00000060777	1.532881103	1.814164041	2.100208768	0.863801765	0.387696798	NA	NA	NA
ENSMUSG00000055717	54.63949878	1.814076293	0.510822163	3.551287365	0.000383352	0.01155934	105439	Slain1
ENSMUSG00000099809	1.434758111	1.814069832	2.780336851	0.652464046	0.514101859	NA	100417526	Gm18665
ENSMUSG00000038132	15.54645574	1.813009398	0.850616456	2.131406448	0.033055672	NA	666794	Rbm24
ENSMUSG00000112987	1.453841537	1.811964816	2.412032702	0.751219009	0.452520862	NA	NA	NA
ENSMUSG00000118295	7.3762853	1.811506897	1.051167605	1.723328315	0.08482917	NA	NA	NA
ENSMUSG00000081249	2.89169632	1.81066391	1.710210473	1.058737471	0.289719358	NA	NA	NA
ENSMUSG00000050335	16.29601855	1.810309995	0.94926355	1.907067847	0.056511802	NA	16854	Lgals3
ENSMUSG00000038990	397.7011549	1.808044161	0.400422042	4.515346244	6.32E-06	0.000423973	252966	Cables2
ENSMUSG00000081504	0.78651722	1.806398784	2.856604097	0.632358816	0.527152439	NA	NA	NA
ENSMUSG00000082990	0.78651722	1.806398784	2.856604097	0.632358816	0.527152439	NA	626513	Gm14052
ENSMUSG00000035172	150.0084741	1.806381371	0.408010354	4.42729297	9.54E-06	0.000559023	217198	Plekhh3
ENSMUSG00000018752	0.779990475	1.80636893	2.863401286	0.630847286	0.528140382	NA	619441	Tnfsfm13
ENSMUSG00000025977	0.779990475	1.80636893	2.863401286	0.630847286	0.528140382	NA	75388	Boll
ENSMUSG00000117176	0.779990475	1.80636893	2.863401286	0.630847286	0.528140382	NA	NA	NA
ENSMUSG00000033184	348.4395048	1.803814152	0.370380516	4.870164798	1.12E-06	0.000113506	66676	Tmed7
ENSMUSG00000022044	3.116313754	1.803247209	1.945899996	0.926690587	0.354087206	NA	56471	Stmn4
ENSMUSG00000038848	495.0003701	1.801839203	0.309474765	5.822249192	5.81E-09	1.70E-06	228994	Ythdf1
ENSMUSG00000085388	3.708396195	1.798655387	1.373089819	1.309932797	0.190218571	NA	102637107	Ptf1aos
ENSMUSG00000041000	106.8867667	1.798347394	0.33464242	5.373937338	7.70E-08	1.33E-05	67525	Trim62
ENSMUSG00000021610	1095.626555	1.794833157	0.307168956	5.843146328	5.12E-09	1.63E-06	218335	Clptm1l
ENSMUSG00000036940	1154.575667	1.788503432	0.299255641	5.976506996	2.28E-09	8.39E-07	99982	Kdm1a
ENSMUSG00000071104	0.801747539	1.788152479	3.271350219	0.546609919	0.584646753	NA	212392	Ccdc110
ENSMUSG00000113494	0.801747539	1.788152479	3.271350219	0.546609919	0.584646753	NA	NA	NA
ENSMUSG00000023000	0.77809163	1.788008938	3.303341399	0.541272827	0.588319547	NA	13363	Dhh
ENSMUSG00000092402	0.77809163	1.788008938	3.303341399	0.541272827	0.588319547	NA	NA	NA
ENSMUSG00000105833	0.77809163	1.788008938	3.303341399	0.541272827	0.588319547	NA	100534357	Gm4751
ENSMUSG00000117310	0.77809163	1.788008938	3.303341399	0.541272827	0.588319547	NA	19243	Ptp4a1
ENSMUSG00000090197	0.771564884	1.787969032	3.312419754	0.539777312	0.589350615	NA	NA	NA
ENSMUSG00000090406	0.771564884	1.787969032	3.312419754	0.539777312	0.589350615	NA	NA	NA
ENSMUSG00000117232	0.771564884	1.787969032	3.312419754	0.539777312	0.589350615	NA	69776	1600002D24Rik
ENSMUSG00000113756	1.53407893	1.787529573	2.073167673	0.862221419	0.388565685	NA	100416307	Gm18025
ENSMUSG00000020105	372.4224145	1.786682947	0.185090147	9.653041912	4.77E-22	6.85E-18	320398	Lrig3
ENSMUSG00000002763	611.3280108	1.786657118	0.352605601	5.067012871	4.04E-07	4.79E-05	224824	Pex6
ENSMUSG00000001739	4.496505796	1.786498725	1.741053531	1.026102123	0.304843449	NA	60363	Cldn15
ENSMUSG00000028970	7.777625645	1.786322224	1.423836756	1.254583586	0.209629965	NA	18669	Abcb1b
ENSMUSG00000029360	0.316650578	1.783758583	4.04340214	0.441152901	0.659102308	NA	NA	NA
ENSMUSG00000032048	0.316650578	1.783758583	4.04340214	0.441152901	0.659102308	NA	NA	NA
ENSMUSG00000048904	0.316650578	1.783758583	4.04340214	0.441152901	0.659102308	NA	18014	Neurog1
ENSMUSG00000050114	0.316650578	1.783758583	4.04340214	0.441152901	0.659102308	NA	320769	Prdx6b
ENSMUSG00000058607	0.316650578	1.783758583	4.04340214	0.441152901	0.659102308	NA	625917	Rpl31-ps20
ENSMUSG00000073846	0.316650578	1.783758583	4.04340214	0.441152901	0.659102308	NA	NA	NA
ENSMUSG00000080788	0.316650578	1.783758583	4.04340214	0.441152901	0.659102308	NA	NA	NA
ENSMUSG00000082618	0.316650578	1.783758583	4.04340214	0.441152901	0.659102308	NA	NA	NA
ENSMUSG00000084069	0.316650578	1.783758583	4.04340214	0.441152901	0.659102308	NA	NA	NA
ENSMUSG00000084340	0.316650578	1.783758583	4.04340214	0.441152901	0.659102308	NA	NA	NA
ENSMUSG00000085315	0.316650578	1.783758583	4.04340214	0.441152901	0.659102308	NA	115489452	A430018G15Rik
ENSMUSG00000085505	0.316650578	1.783758583	4.04340214	0.441152901	0.659102308	NA	NA	NA
ENSMUSG00000089299	0.316650578	1.783758583	4.04340214	0.441152901	0.659102308	NA	115485810	Gm24637
ENSMUSG00000089390	0.316650578	1.783758583	4.04340214	0.441152901	0.659102308	NA	115487900	Gm23021
ENSMUSG00000090873	0.316650578	1.783758583	4.04340214	0.441152901	0.659102308	NA	NA	NA
ENSMUSG00000091293	0.316650578	1.783758583	4.04340214	0.441152901	0.659102308	NA	NA	NA
ENSMUSG00000091842	0.316650578	1.783758583	4.04340214	0.441152901	0.659102308	NA	102638785	Gm16490
ENSMUSG00000093669	0.316650578	1.783758583	4.04340214	0.441152901	0.659102308	NA	668847	Gm9399
ENSMUSG00000093751	0.316650578	1.783758583	4.04340214	0.441152901	0.659102308	NA	100041386	Gm3307
ENSMUSG00000095460	0.316650578	1.783758583	4.04340214	0.441152901	0.659102308	NA	NA	NA
ENSMUSG00000097286	0.316650578	1.783758583	4.04340214	0.441152901	0.659102308	NA	NA	NA
ENSMUSG00000098422	0.316650578	1.783758583	4.04340214	0.441152901	0.659102308	NA	102465615	Mir7016
ENSMUSG00000100781	0.316650578	1.783758583	4.04340214	0.441152901	0.659102308	NA	NA	NA
ENSMUSG00000101173	0.316650578	1.783758583	4.04340214	0.441152901	0.659102308	NA	NA	NA
ENSMUSG00000101921	0.316650578	1.783758583	4.04340214	0.441152901	0.659102308	NA	NA	NA
ENSMUSG00000103197	0.316650578	1.783758583	4.04340214	0.441152901	0.659102308	NA	NA	NA
ENSMUSG00000103811	0.316650578	1.783758583	4.04340214	0.441152901	0.659102308	NA	NA	NA
ENSMUSG00000105129	0.316650578	1.783758583	4.04340214	0.441152901	0.659102308	NA	NA	NA
ENSMUSG00000107406	0.316650578	1.783758583	4.04340214	0.441152901	0.659102308	NA	NA	NA
ENSMUSG00000107882	0.316650578	1.783758583	4.04340214	0.441152901	0.659102308	NA	NA	NA
ENSMUSG00000108932	0.316650578	1.783758583	4.04340214	0.441152901	0.659102308	NA	102633702	Gm31463
ENSMUSG00000110234	0.316650578	1.783758583	4.04340214	0.441152901	0.659102308	NA	14356	Timm10b
ENSMUSG00000110758	0.316650578	1.783758583	4.04340214	0.441152901	0.659102308	NA	NA	NA
ENSMUSG00000110808	0.316650578	1.783758583	4.04340214	0.441152901	0.659102308	NA	NA	NA
ENSMUSG00000111944	0.316650578	1.783758583	4.04340214	0.441152901	0.659102308	NA	100416306	Gm18024
ENSMUSG00000113220	0.316650578	1.783758583	4.04340214	0.441152901	0.659102308	NA	102638714	Gm35208
ENSMUSG00000113843	0.316650578	1.783758583	4.04340214	0.441152901	0.659102308	NA	620132	Gm6129
ENSMUSG00000114036	0.316650578	1.783758583	4.04340214	0.441152901	0.659102308	NA	NA	NA
ENSMUSG00000114059	0.316650578	1.783758583	4.04340214	0.441152901	0.659102308	NA	NA	NA
ENSMUSG00000118274	0.316650578	1.783758583	4.04340214	0.441152901	0.659102308	NA	NA	NA
ENSMUSG00002075458	0.316650578	1.783758583	4.04340214	0.441152901	0.659102308	NA	NA	NA
ENSMUSG00000045731	17.76137987	1.783555176	1.056779159	1.687727431	0.091463563	NA	18155	Pnoc
ENSMUSG00000063564	18.25416487	1.783211624	1.28348788	1.389348237	0.164726882	NA	237759	Col23a1
ENSMUSG00000087266	2.869849623	1.781828302	1.654776737	1.076778675	0.281579154	NA	NA	NA
ENSMUSG00000021200	6.518348836	1.781725122	1.227640839	1.451340705	0.146685012	NA	65256	Asb2
ENSMUSG00000073700	260.7444934	1.780284456	0.284621601	6.254916876	3.98E-10	2.38E-07	242785	Klhl21
ENSMUSG00000063929	6.225292261	1.778248061	1.701484154	1.045115852	0.295969428	NA	100040843	Cyp4a32
ENSMUSG00000024987	27.16415577	1.776787431	0.913362054	1.945326525	0.051735692	0.434501102	13082	Cyp26a1
ENSMUSG00000031654	3.505372418	1.776362703	1.995754584	0.890070712	0.373427918	NA	12404	Cbln1
ENSMUSG00000052234	2.171717402	1.774397665	2.475326866	0.716833679	0.473476728	NA	13861	Epx
ENSMUSG00000113933	1.438188184	1.772226711	2.357913933	0.751607888	0.452286898	NA	NA	NA
ENSMUSG00000007411	574.7388062	1.771920385	0.328940807	5.386745412	7.17E-08	1.26E-05	17169	Mark3
ENSMUSG00000100313	3.568478652	1.769780378	1.660916513	1.065544454	0.28662962	NA	NA	NA
ENSMUSG00000002588	10.14560241	1.769516836	0.900172646	1.96575273	0.049327181	NA	18979	Pon1
ENSMUSG00000027360	42.42233259	1.767421894	0.713697895	2.476428623	0.013270416	0.179181821	15186	Hdc
ENSMUSG00000097918	2.863819687	1.767266651	2.009657107	0.879387158	0.379191393	NA	226439	Ascl5
ENSMUSG00000016940	138.6271787	1.765552028	0.362753818	4.86708049	1.13E-06	0.000114479	70382	Kctd2
ENSMUSG00000053199	1.429762594	1.765499675	2.738666823	0.644656612	0.51914974	NA	244867	Arhgap20
ENSMUSG00000087055	3.175685445	1.765263697	1.936200083	0.911715536	0.361918483	NA	NA	NA
ENSMUSG00000098919	2.241133551	1.764541097	1.82023878	0.969400892	0.332345207	NA	102466256	Mir8102
ENSMUSG00000026227	192.8635663	1.764001196	0.378433485	4.661324286	3.14E-06	0.000247772	72792	2810459M11Rik
ENSMUSG00000114041	26.42103973	1.762055979	0.667606304	2.639363902	0.008306177	0.126023842	NA	NA
ENSMUSG00000050138	2.391986913	1.760577345	2.37446453	0.741462895	0.458412822	NA	210741	Kcnk12
ENSMUSG00000030077	2.849366155	1.759729251	1.760121954	0.999776889	0.317418493	NA	12661	Chl1
ENSMUSG00000041730	1.439386011	1.759539587	2.764508762	0.636474592	0.524467136	NA	107751	Prrxl1
ENSMUSG00000056288	1.439386011	1.759539587	2.764508762	0.636474592	0.524467136	NA	327860	Gm11961
ENSMUSG00000105382	2.209828838	1.757568292	1.850522298	0.949768773	0.342229756	NA	NA	NA
ENSMUSG00000052821	10.09418644	1.757065577	1.58492221	1.108613133	0.26759711	NA	58861	Cysltr1
ENSMUSG00000020875	7.164045282	1.754779675	1.689145013	1.038856736	0.29887137	NA	15417	Hoxb9
ENSMUSG00000085578	1.462545111	1.754621871	2.409067649	0.728340639	0.466405091	NA	NA	NA
ENSMUSG00000075012	387.9238759	1.753124425	0.274495449	6.386715806	1.69E-10	1.45E-07	14221	Fjx1
ENSMUSG00000108077	1.480594119	1.75212822	2.399389502	0.730239179	0.465243998	NA	70753	6330415B21Rik
ENSMUSG00000028680	210.2424523	1.752000189	0.387258211	4.52411373	6.06E-06	0.000414522	12795	Plk3
ENSMUSG00000001815	0.308224988	1.751496121	4.046427876	0.432849954	0.66512378	NA	14029	Evx2
ENSMUSG00000029755	0.308224988	1.751496121	4.046427876	0.432849954	0.66512378	NA	13395	Dlx5
ENSMUSG00000033475	0.308224988	1.751496121	4.046427876	0.432849954	0.66512378	NA	66119	Tomm6
ENSMUSG00000065258	0.308224988	1.751496121	4.046427876	0.432849954	0.66512378	NA	115489598	Gm23969
ENSMUSG00000070335	0.308224988	1.751496121	4.046427876	0.432849954	0.66512378	NA	16705	Krtap9-1
ENSMUSG00000077505	0.308224988	1.751496121	4.046427876	0.432849954	0.66512378	NA	115485895	Gm24233
ENSMUSG00000079409	0.308224988	1.751496121	4.046427876	0.432849954	0.66512378	NA	544990	Gm5795
ENSMUSG00000081248	0.308224988	1.751496121	4.046427876	0.432849954	0.66512378	NA	NA	NA
ENSMUSG00000081359	0.308224988	1.751496121	4.046427876	0.432849954	0.66512378	NA	115486470	Cox20b
ENSMUSG00000083764	0.308224988	1.751496121	4.046427876	0.432849954	0.66512378	NA	638903	Gm11516
ENSMUSG00000085861	0.308224988	1.751496121	4.046427876	0.432849954	0.66512378	NA	666145	Armh2
ENSMUSG00000086196	0.308224988	1.751496121	4.046427876	0.432849954	0.66512378	NA	NA	NA
ENSMUSG00000087185	0.308224988	1.751496121	4.046427876	0.432849954	0.66512378	NA	102637542	Gm13872
ENSMUSG00000090070	0.308224988	1.751496121	4.046427876	0.432849954	0.66512378	NA	NA	NA
ENSMUSG00000090539	0.308224988	1.751496121	4.046427876	0.432849954	0.66512378	NA	673676	Gm9602
ENSMUSG00000092867	0.308224988	1.751496121	4.046427876	0.432849954	0.66512378	NA	100526463	Mir3058
ENSMUSG00000097752	0.308224988	1.751496121	4.046427876	0.432849954	0.66512378	NA	102633805	Gm26688
ENSMUSG00000097995	0.308224988	1.751496121	4.046427876	0.432849954	0.66512378	NA	NA	NA
ENSMUSG00000101378	0.308224988	1.751496121	4.046427876	0.432849954	0.66512378	NA	NA	NA
ENSMUSG00000103735	0.308224988	1.751496121	4.046427876	0.432849954	0.66512378	NA	NA	NA
ENSMUSG00000104626	0.308224988	1.751496121	4.046427876	0.432849954	0.66512378	NA	NA	NA
ENSMUSG00000104643	0.308224988	1.751496121	4.046427876	0.432849954	0.66512378	NA	667889	Gm8862
ENSMUSG00000104987	0.308224988	1.751496121	4.046427876	0.432849954	0.66512378	NA	NA	NA
ENSMUSG00000105622	0.308224988	1.751496121	4.046427876	0.432849954	0.66512378	NA	NA	NA
ENSMUSG00000107465	0.308224988	1.751496121	4.046427876	0.432849954	0.66512378	NA	546897	Gm5990
ENSMUSG00000108401	0.308224988	1.751496121	4.046427876	0.432849954	0.66512378	NA	NA	NA
ENSMUSG00000108582	0.308224988	1.751496121	4.046427876	0.432849954	0.66512378	NA	100418059	Gm18973
ENSMUSG00000110173	0.308224988	1.751496121	4.046427876	0.432849954	0.66512378	NA	628898	Gm6929
ENSMUSG00000110179	0.308224988	1.751496121	4.046427876	0.432849954	0.66512378	NA	105243177	Gm39168
ENSMUSG00000112164	0.308224988	1.751496121	4.046427876	0.432849954	0.66512378	NA	100503961	Gm19990
ENSMUSG00000112569	0.308224988	1.751496121	4.046427876	0.432849954	0.66512378	NA	102635888	Gm33111
ENSMUSG00000112795	0.308224988	1.751496121	4.046427876	0.432849954	0.66512378	NA	NA	NA
ENSMUSG00000113476	0.308224988	1.751496121	4.046427876	0.432849954	0.66512378	NA	NA	NA
ENSMUSG00000113545	0.308224988	1.751496121	4.046427876	0.432849954	0.66512378	NA	NA	NA
ENSMUSG00000114577	0.308224988	1.751496121	4.046427876	0.432849954	0.66512378	NA	102638723	Gm35217
ENSMUSG00000118638	0.308224988	1.751496121	4.046427876	0.432849954	0.66512378	NA	100042465	Gm3858
ENSMUSG00002076275	0.308224988	1.751496121	4.046427876	0.432849954	0.66512378	NA	NA	NA
ENSMUSG00000006216	5.869366128	1.750571711	1.291221853	1.355748206	0.175179296	NA	56365	Clcnkb
ENSMUSG00000023087	160.952981	1.750032261	0.328427668	5.328516542	9.90E-08	1.58E-05	12457	Noct
ENSMUSG00000097017	11.34664541	1.749724837	1.195643738	1.463416552	0.143353432	NA	NA	NA
ENSMUSG00000029538	1238.258157	1.748099074	0.307039729	5.693397005	1.25E-08	3.08E-06	108014	Srsf9
ENSMUSG00000101955	1.393128963	1.746921984	2.422875482	0.721011871	0.470902211	NA	NA	NA
ENSMUSG00000041161	84.92560538	1.746149644	0.517212099	3.376080428	0.000735264	0.019292957	73162	Otud3
ENSMUSG00000020684	31.63540753	1.746125283	0.710116635	2.458927444	0.013935278	0.185180329	276952	Rasl10b
ENSMUSG00000104037	5.140411387	1.745622662	1.202625056	1.451510305	0.146637815	NA	NA	NA
ENSMUSG00000100551	4.360345143	1.743929309	1.246259844	1.399330419	0.161713922	NA	NA	NA
ENSMUSG00000024806	2.220650083	1.742236455	2.591969932	0.672166923	0.501477436	NA	77836	Mlana
ENSMUSG00000043219	2.044303117	1.741857771	2.251443829	0.773662549	0.439130373	NA	15403	Hoxa6
ENSMUSG00000068957	1.556537013	1.741156512	2.321084246	0.750147917	0.453165623	NA	75879	4930589L23Rik
ENSMUSG00000117906	1.422534831	1.741052591	2.842681358	0.612468431	0.540227879	NA	NA	NA
ENSMUSG00000044071	13.80005905	1.740638096	0.947046882	1.837964021	0.066067707	NA	268354	Tafa2
ENSMUSG00000031447	1639.274402	1.739762565	0.582665405	2.985868989	0.002827738	0.056126574	16783	Lamp1
ENSMUSG00000104418	2.187648739	1.739685556	1.660108738	1.047934702	0.294668693	NA	NA	NA
ENSMUSG00000093720	3.595730038	1.739081175	1.422207653	1.222803978	0.221403743	NA	NA	NA
ENSMUSG00000027750	1130.585795	1.738305132	1.588492413	1.094311259	0.273818489	0.877650017	50706	Postn
ENSMUSG00000109243	1.41410924	1.737554722	3.349271089	0.518785932	0.603910029	NA	NA	NA
ENSMUSG00000053613	1.463742938	1.736874876	2.083308863	0.833709733	0.404444572	NA	NA	NA
ENSMUSG00000036655	18.2700046	1.735475392	1.152226287	1.506193194	0.132017586	NA	71693	Colec11
ENSMUSG00000044496	342.8736266	1.734044104	0.342403146	5.064334618	4.10E-07	4.82E-05	77034	2510039O18Rik
ENSMUSG00000032623	2.097086911	1.732673207	2.441293153	0.709735824	0.477867973	NA	100535	Oas1d
ENSMUSG00000042087	3.661015095	1.7318929	1.40363807	1.233860022	0.217255069	NA	NA	NA
ENSMUSG00000013083	3.629211579	1.730587181	1.516029631	1.141525961	0.253651115	NA	69147	2200002J24Rik
ENSMUSG00000097418	2.170797559	1.728407082	1.683387974	1.026743157	0.304541422	NA	100653389	Mir155hg
ENSMUSG00000081648	2.860301975	1.727287467	1.685173141	1.024991098	0.305367388	NA	NA	NA
ENSMUSG00000074731	9.431566299	1.725518964	1.428085824	1.208273995	0.226941888	NA	545471	Zfp345
ENSMUSG00000000531	92.80430443	1.724824246	0.551493249	3.127552784	0.001762682	0.039103199	56149	Tamalin
ENSMUSG00000110533	1.370948864	1.723765953	2.422219222	0.711647376	0.476683162	NA	NA	NA
ENSMUSG00000020037	1.473366356	1.722649528	2.501288142	0.688704952	0.49100896	NA	71137	Rfx4
ENSMUSG00000021054	131.466731	1.721797578	0.28713742	5.996423517	2.02E-09	7.82E-07	81535	Sgpp1
ENSMUSG00002075822	1.470269684	1.719503048	2.081564791	0.826062708	0.408768521	NA	NA	NA
ENSMUSG00000010517	1177.988688	1.719326078	0.273737935	6.280920025	3.37E-10	2.30E-07	14084	Faf1
ENSMUSG00000036707	1028.397097	1.718877943	0.300451083	5.720990997	1.06E-08	2.71E-06	12283	Cab39
ENSMUSG00000109902	1.367852192	1.718248687	2.4299482	0.707113299	0.479496072	NA	NA	NA
ENSMUSG00000085562	6.284312948	1.717649308	1.5530082	1.10601432	0.268720321	NA	72395	2610028E06Rik
ENSMUSG00000113800	2.069577894	1.715085643	1.941552382	0.883357904	0.377042928	NA	73644	2210039B01Rik
ENSMUSG00000085811	1.488318692	1.714379412	2.876322501	0.596031708	0.551154045	NA	629945	Cep112it
ENSMUSG00000105445	2.748424474	1.7135359	1.709070126	1.002612984	0.316047628	NA	NA	NA
ENSMUSG00000030270	1.321595144	1.707650121	3.382098427	0.504908464	0.613623129	NA	211232	Cpne9
ENSMUSG00000017466	969.0929472	1.705018134	0.283613584	6.011764708	1.84E-09	7.39E-07	21858	Timp2
ENSMUSG00000087589	2.760280137	1.70405433	1.637414011	1.040698515	0.298015493	NA	NA	NA
ENSMUSG00000031603	7.681437979	1.701332006	1.609886465	1.056802478	0.290601743	NA	80857	Fgf20
ENSMUSG00000047604	236.3091062	1.699186567	0.413136658	4.11289227	3.91E-05	0.001691151	212398	Frat2
ENSMUSG00000021371	146.2297362	1.698968946	0.398773936	4.260481426	2.04E-05	0.00102054	76137	Mcur1
ENSMUSG00000030219	1.374378937	1.69801784	2.760438509	0.615126124	0.538471431	NA	69187	Erp27
ENSMUSG00000083406	1.374378937	1.69801784	2.760438509	0.615126124	0.538471431	NA	NA	NA
ENSMUSG00000050195	2.737182189	1.697457072	2.125190878	0.798731582	0.42444607	NA	329065	Scd4
ENSMUSG00000115003	4.173968338	1.695551514	1.315431707	1.288969625	0.197408647	NA	NA	NA
ENSMUSG00000075304	11.9010623	1.693551757	0.780385443	2.170147807	0.029995651	NA	64406	Sp5
ENSMUSG00000112338	1.322792971	1.693114048	2.804231885	0.603771057	0.545995865	NA	NA	NA
ENSMUSG00000025400	23.86472875	1.692282701	1.279608606	1.32250025	0.186001626	0.773287821	21334	Tac2
ENSMUSG00000042742	303.514224	1.691428116	0.319560394	5.292984192	1.20E-07	1.90E-05	101148	Bmt2
ENSMUSG00000050824	33.5932695	1.691293263	0.795012025	2.127380731	0.033388462	0.336534125	20609	Sstr5
ENSMUSG00000031750	2.220928066	1.690116084	2.194974121	0.769993627	0.441303673	NA	76527	Il34
ENSMUSG00000003344	340.7960019	1.689775488	0.343608155	4.917739765	8.75E-07	9.38E-05	208198	Btbd2
ENSMUSG00000029234	1234.611541	1.687656223	0.328195568	5.142227348	2.72E-07	3.52E-05	21982	Tmem165
ENSMUSG00000045545	5.474632639	1.685384684	2.508391481	0.671898584	0.501648262	NA	16664	Krt14
ENSMUSG00000069986	0.754789473	1.685379095	3.359556704	0.501667108	0.615901705	NA	666340	Gm8054
ENSMUSG00000096330	0.754789473	1.685379095	3.359556704	0.501667108	0.615901705	NA	102637808	Gm21976
ENSMUSG00000104788	0.754789473	1.685379095	3.359556704	0.501667108	0.615901705	NA	NA	NA
ENSMUSG00000110536	0.754789473	1.685379095	3.359556704	0.501667108	0.615901705	NA	NA	NA
ENSMUSG00000038582	282.9975217	1.685319954	0.273987427	6.151084998	7.70E-10	3.99E-07	320717	Pptc7
ENSMUSG00000065036	1.369050019	1.685152258	2.18260809	0.772081926	0.440065906	NA	115486329	Gm22362
ENSMUSG00000075416	0.731133564	1.684974996	3.394408551	0.496397228	0.61961418	NA	NA	NA
ENSMUSG00000081255	0.731133564	1.684974996	3.394408551	0.496397228	0.61961418	NA	385326	Gm5380
ENSMUSG00000082189	0.731133564	1.684974996	3.394408551	0.496397228	0.61961418	NA	NA	NA
ENSMUSG00000085361	0.731133564	1.684974996	3.394408551	0.496397228	0.61961418	NA	NA	NA
ENSMUSG00000101172	0.731133564	1.684974996	3.394408551	0.496397228	0.61961418	NA	105246665	Gm28535
ENSMUSG00000103933	0.731133564	1.684974996	3.394408551	0.496397228	0.61961418	NA	NA	NA
ENSMUSG00000108509	0.731133564	1.684974996	3.394408551	0.496397228	0.61961418	NA	NA	NA
ENSMUSG00000111629	0.731133564	1.684974996	3.394408551	0.496397228	0.61961418	NA	NA	NA
ENSMUSG00000087267	0.724606818	1.684862585	3.404316697	0.494919461	0.620656973	NA	NA	NA
ENSMUSG00000115143	0.724606818	1.684862585	3.404316697	0.494919461	0.620656973	NA	NA	NA
ENSMUSG00000115569	0.724606818	1.684862585	3.404316697	0.494919461	0.620656973	NA	NA	NA
ENSMUSG00000037306	109.8714004	1.683005194	0.355696707	4.731573731	2.23E-06	0.000192629	230815	Man1c1
ENSMUSG00000021081	1.987184024	1.682816246	3.059115973	0.550098872	0.58225156	NA	68348	Serpina1f
ENSMUSG00000117303	1.463041921	1.682724095	2.433423676	0.691504776	0.48924838	NA	NA	NA
ENSMUSG00000111329	6.371796461	1.678692956	1.073841618	1.563259356	0.117991604	NA	100101457	A830035O19Rik
ENSMUSG00000097673	3.421574519	1.678125637	1.586997759	1.057421554	0.290319239	NA	NA	NA
ENSMUSG00000083921	1.97636278	1.677964801	2.141475158	0.783555576	0.433300931	NA	NA	NA
ENSMUSG00000086399	1.360624429	1.677552391	2.232447859	0.751440794	0.45238742	NA	NA	NA
ENSMUSG00000044502	1159.256163	1.672365788	0.533951043	3.132058287	0.001735854	0.038675529	69556	Bod1
ENSMUSG00000046952	1.329319716	1.670342557	2.463431425	0.678055228	0.497736677	NA	545216	Gm5815
ENSMUSG00000034486	2.662770524	1.670229529	2.451072643	0.681428	0.495600711	NA	14472	Gbx2
ENSMUSG00000038517	14.60439708	1.67004587	0.864627033	1.931521692	0.053418569	NA	73174	Tbkbp1
ENSMUSG00000090291	31.97738496	1.669973732	0.675335993	2.472804277	0.013405754	0.180330633	278795	Lrrc10b
ENSMUSG00000020327	2.070354681	1.668275691	1.878458062	0.888109096	0.37448207	NA	67112	Fgf22
ENSMUSG00000036432	85.7991144	1.66743346	0.427404823	3.901297713	9.57E-05	0.003586135	20439	Siah2
ENSMUSG00000035873	256.270864	1.667322679	0.357627075	4.662182469	3.13E-06	0.000247772	114774	Pawr
ENSMUSG00000055216	0.722707974	1.66674509	3.40492448	0.489510149	0.624480571	NA	NA	NA
ENSMUSG00000085103	0.722707974	1.66674509	3.40492448	0.489510149	0.624480571	NA	102640026	Gm16357
ENSMUSG00000087314	0.722707974	1.66674509	3.40492448	0.489510149	0.624480571	NA	NA	NA
ENSMUSG00000098105	0.722707974	1.66674509	3.40492448	0.489510149	0.624480571	NA	667806	Gm8825
ENSMUSG00000115001	0.722707974	1.66674509	3.40492448	0.489510149	0.624480571	NA	74967	4930474H20Rik
ENSMUSG00000060780	28.31335457	1.666426167	1.033458335	1.612475424	0.106858524	0.620696233	74342	Lrrtm1
ENSMUSG00000087184	7.018856137	1.665731957	1.100880737	1.513090293	0.130256725	NA	108167931	Gm11650
ENSMUSG00000040467	3.703331397	1.665517729	1.520629472	1.095281764	0.273393214	NA	NA	NA
ENSMUSG00000042671	22.76564714	1.664588185	0.659105144	2.52552753	0.011552473	NA	67792	Rgs8
ENSMUSG00000083536	1.358725584	1.660964877	2.868516523	0.579032703	0.562567107	NA	NA	NA
ENSMUSG00000087461	3.298454733	1.660660683	1.596654637	1.040087596	0.298299206	NA	329387	C230014O12Rik
ENSMUSG00000102833	1.334648635	1.658749041	3.37473622	0.491519613	0.623058984	NA	NA	NA
ENSMUSG00000064140	1.502351184	1.658183406	2.340896812	0.708353908	0.478725508	NA	214158	Trim38
ENSMUSG00000086493	1.510776774	1.656404501	2.710711991	0.611058831	0.541160633	NA	NA	NA
ENSMUSG00000103748	1.979792853	1.656184558	2.19748305	0.753673417	0.451045348	NA	NA	NA
ENSMUSG00000060404	1.4179827	1.655905096	2.515515733	0.658276581	0.510360424	NA	NA	NA
ENSMUSG00000047155	15.77382262	1.654702051	0.972640985	1.701246478	0.088896714	NA	81906	Cyp4x1
ENSMUSG00000097182	1.974463935	1.653991913	1.862260064	0.888163767	0.374452666	NA	320297	A830009L08Rik
ENSMUSG00000056413	7.939816294	1.653985194	1.282034206	1.290125635	0.19700704	NA	231821	Adap1
ENSMUSG00000082446	0.732331391	1.652800785	3.984284575	0.414830004	0.678266354	NA	NA	NA
ENSMUSG00000086052	0.732331391	1.652800785	3.984284575	0.414830004	0.678266354	NA	NA	NA
ENSMUSG00000087382	0.732331391	1.652800785	3.984284575	0.414830004	0.678266354	NA	74161	Ctcflos
ENSMUSG00000091594	0.732331391	1.652800785	3.984284575	0.414830004	0.678266354	NA	115486519	LOC115486519
ENSMUSG00000100225	0.732331391	1.652800785	3.984284575	0.414830004	0.678266354	NA	NA	NA
ENSMUSG00000102356	0.732331391	1.652800785	3.984284575	0.414830004	0.678266354	NA	NA	NA
ENSMUSG00000103558	0.732331391	1.652800785	3.984284575	0.414830004	0.678266354	NA	NA	NA
ENSMUSG00000104237	0.732331391	1.652800785	3.984284575	0.414830004	0.678266354	NA	NA	NA
ENSMUSG00000107504	0.732331391	1.652800785	3.984284575	0.414830004	0.678266354	NA	102639178	Gm35549
ENSMUSG00000111323	0.732331391	1.652800785	3.984284575	0.414830004	0.678266354	NA	NA	NA
ENSMUSG00000112093	0.732331391	1.652800785	3.984284575	0.414830004	0.678266354	NA	NA	NA
[truncated: 28,188 more rows]
