# Supplementary material for: miR-302 regulates pancreatic progenitor pool and pancreatic size
Source: Biol Open. 2026 Jan 2;15(1):bio062353. doi: 10.1242/bio.062353 (PMC12805655; doi:10.1242/bio.062353)
Supplement: Table S8. [file biolopen-15-062353-TableS8.csv]

miR-302 KO	P1	TTCACCCTCCGAGGACAGAA	WT 350bp
	P2	CAGTTTAAGACACCCCCACTGA	KO 250bp
	P3	TAAGTGGCCACTGACACAGG
miR-302 GFP	P1	CAGGACCTACTTTCCCCAGAGCTG	WT 250bp
	P2	GAACCCACCCACAAGGCAACTAG	GFP 500bp
	P3	GAAGATGGTGCGCTCCTGGACGTAGC
Pdx1-Cre	P1	CCTGGAAAATGCTTCTGTCCG	Internal control 300bp
	P2	CAGGGTGTTATAAGCAATCCC	Cre 400bp
	P3	CAATGGTAGGCTCACTCTGGGAGATGATA
	P4	AACACACACTGGCAGGACTGGCTAGG
Rosa26LSL-tdTomato	P1	CACTTGCTCTCCCAAAGTCG	WT 550bp
	P2	TAGTCTAACTCGCGACACTG	tdtomato 300bp
	P3	GTTATGTAACGCGGAACTCC
Foxa2-CreER	P1	CTCAAGGGAGCAGTCTCACC	WT 215bp
	P2	ATACTATCTAGAGAATAGGAACTTCG	Cre 166bp
	P3	GACTTTTCTGCAACAACAGCA
